# Supplementary material for: Tracing social mechanisms and interregional connections in Early Bronze Age Societies in Lower Austria
Source: Nat Commun. 2025 Dec 31;17:131. doi: 10.1038/s41467-025-67906-y (PMC12775072; doi:10.1038/s41467-025-67906-y)
Supplement: Supplementary file 3 — Supplementary Dataset 1 [file 41467_2025_67906_MOESM3_ESM.xlsx]

## Sheet: Supplementary_Data_1
Sample Name	Reads	Reads Mapped	Endogenous DNA (%)	Reads Mapped	Endogenous DNA Post (%)	% Dups	5 Prime C>T 1st base	5 Prime C>T 2nd base	Mean read length	Median read length	MT to Nuclear Ratio	Aligned	Mean cov	Median cov	≥ 1X	≥ 2X	≥ 3X	≥ 4X	≥ 5X	% GC	Number of SNPs	Contamination Estimate (Method1_ML)	Estimate Error (Method1_ML)	SEX Wang SG	xRate TF	yRate TF	SEX x/y rate TF	1240k SNPs called	mtDNA HG	% mtDNA covered	mtDNA cont est	mtDNA cont est min	mtDNA cont est max	Y chr HG	C14 Uncalibrated	C14 Uncalibrated Variation	C14 Calibrated From	C14 Calibrated To	C14 Id Lab	C14 Id	C14	Notes
DSH001.A0101.TF1.1	13981155	177313	1.27	113481	0.81	0.191	0.343	0.2	57.36bp	58.00bp	8047.5	91816	0.0X	0.0X	0.002	0	0	0	0	0.46	XX	XX	XX	Female	0.845497	0.0386067	XX	60846	T2a1b1a1b	0.78333	0.02	0.01	0.03	NA	3597	21	2025	1890	MAMS	55783	this study
DSH006.A0101.TF1.1	16189506	2680269	16.56	1571354	9.71	0.187	0.333	0.172	47.24bp	44.00bp	3329.9	1277010	0.0X	0.0X	0.017	0.001	0	0	0	0.44	320	0	0	Male	0.544163	0.683287	XY	191289	X2d	0.83439	0.02	0.01	0.03	R1b1a1b	3621	24	2111	1908	MAMS	41686	HORVÁTH 2019: Das Gräberfeld in Drasenhofen
DSH008.A0101.TF1.1	17666963	3053014	17.28	1956209	11.07	0.22	0.406	0.245	55.39bp	54.00bp	1785.8	1526673	0.0X	0.0X	0.024	0.003	0	0	0	0.44	560	0	0	Male	0.544235	0.684417	XY	258894	T2a1b1a1	0.82763	0.02	0.01	0.03	R1b1a1b	3635	21	2128	1931	MAMS	55786	this study
DSH010.A0101.TF1.1	11664505	164215	1.41	97576	0.84	0.253	0.333	0.208	56.26bp	56.00bp	44936.3	72872	0.0X	0.0X	0.001	0	0	0	0	0.45	XX	XX	XX	Female	0.81906	0.0402243	XX	54385	X2d	0.828777	0.02	0.01	0.03	NA	3595	21	2023	1890	MAMS	55787	this study
DSH011.A0101.TF1.1	11415046	85697	0.75	47873	0.42	0.14	0.364	0.188	47.55bp	45.00bp	12629.9	41191	0.0X	0.0X	0.001	0	0	0	0	0.45	XX	XX	XX	Female	0.852697	0.062105	XX	23942	H4a1c1	0.71839	0.02	0	0.03	NA	3595	21	2023	1890	MAMS	55787	this study
DSH012.A0101.TF1.1	9986298	340922	3.41	210363	2.11	0.18	0.306	0.182	52.07bp	50.00bp	11643.9	172439	0.0X	0.0X	0.003	0	0	0	0	0.45	15	0.2	0	Male	0.439071	0.589039	XY	85474	U5b2b4	0.816223	0.02	0.01	0.03	R1b1a1b	3595	21	2023	1890	MAMS	55787	this study
DSH013.A0101.TF1.1 (excluded)	8760439	30095	0.34	8867	0.1	0.133	0.242	0.142	49.25bp	46.00bp	90388.8	7689	0.0X	0.0X	0	0	0	0	0	0.46	0	1.3	N/A	XX but not XY	0.510438	0.392694	XY	1485	U5b2b4	0.723097	0.01	0	0.02		3595	21	2023	1890	MAMS	55787	this study
DSH014.A0101.TF1.1	19650678	4265156	21.7	3051703	15.53	0.18	0.256	0.145	58.07bp	58.00bp	75.2	2501033	0.0X	0.0X	0.039	0.006	0.001	0	0	0.45	1244	0	0	Male	0.556764	0.697121	XY	360077	X2b'd	0.619168	0.02	0.01	0.03	R1a1a1b	NA	NA	NA	NA	NA	NA	NA
DSH015.A0101.TF1.1 (excluded)	20555712	100042	0.49	64040	0.31	0.189	0.154	0.089	58.65bp	61.00bp	22311.2	51952	0.0X	0.0X	0.001	0	0	0	0	0.46	1	0	0	XX but not XY	0.455931	0.579675	XY	26238	X2d	0.804333	0.02	0.01	0.03		3619	24	2111	1908	not reported	not reported	HORVÁTH 2019: Das Gräberfeld in Drasenhofen
DSH016.A0101.TF1.1	16206225	13381089	82.57	9062556	55.92	0.109	0.24	0.112	47.01bp	44.00bp	77.1	8078350	0.1X	0.0X	0.102	0.014	0.004	0.001	0.001	0.44	XX	XX	XX	Female	1.02515	0.0419962	XX	482506	X2d	0.740419	0.02	0.01	0.03	NA	NA	NA	NA	NA	NA	NA	NA
DSH017.A0101.TF1.1	17096370	55667	0.33	27124	0.16	0.225	0.316	0.177	44.64bp	40.00bp	82029	21026	0.0X	0.0X	0	0	0	0	0	0.43	1	0	0	Male	0.445465	0.683929	XY	4573	H1b	0.795763	0.02	0.01	0.03	R1b1a1b	3551	21	1956	1775	MAMS	55790	this study
DSH018.A0101.TF1.1	18462809	399135	2.16	263334	1.43	0.161	0.289	0.173	56.15bp	55.00bp	2766.9	220806	0.0X	0.0X	0.004	0	0	0	0	0.46	XX	XX	XX	Female	0.906596	0.0849038	XX	81894	K1b1a	0.769087	0.02	0.01	0.03	NA	3551	21	1956	1775	MAMS	55790	this study
DSH019.A0101.TF1.1	16092612	967239	6.01	595200	3.7	0.213	0.39	0.244	55.98bp	55.00bp	1223.3	468478	0.0X	0.0X	0.008	0	0	0	0	0.45	XX	XX	XX	Female	1.15276	0.0495003	XX	97764	K1a+195	0.75931	0.02	0.01	0.03	NA	3551	21	1956	1775	MAMS	55790	this study
DSH020.A0101.TF1.1	16096570	5285544	32.84	3145855	19.54	0.166	0.376	0.219	49.49bp	46.00bp	740.8	2625158	0.0X	0.0X	0.035	0.005	0.001	0	0	0.45	1210	0	0	Male	0.535259	0.672926	XY	358318	T1a1	0.801195	0.02	0.01	0.03	I2	3551	21	1956	1775	MAMS	55790	this study
DSH021.A0101.TF1.1	6326453	5373043	84.93	3655480	57.78	0.096	0.248	0.128	42.89bp	40.00bp	26.6	3303944	0.0X	0.0X	0.043	0.002	0	0	0	0.44	XX	XX	XX	Female	0.951888	0.0512567	XX	161322	H18	1	0.02	0.01	0.03	NA	3551	21	1956	1775	MAMS	55790	this study
DSH022.A0101.TF1.1	18168533	15453828	85.06	10772541	59.29	0.134	0.325	0.18	49.32bp	46.00bp	25.7	9323673	0.1X	0.0X	0.112	0.021	0.008	0.004	0.002	0.44	XX	XX	XX	Female	1.07752	0.036806	XX	644322	K1a+195	0.636067	0.01	0	0.02	NA	NA	NA	NA	NA	NA	NA	NA
DSH023.A0101.TF1.1	15191194	4954539	32.61	3613641	23.79	0.143	0.243	0.135	59.68bp	61.00bp	43.6	3095825	0.1X	0.0X	0.048	0.008	0.002	0.001	0	0.46	1949	0	0	Male	0.562915	0.740832	XY	439299	T2a1b1a1	0.554771	0.01	0	0.02	R1b1a1b	NA	NA	NA	NA	NA	NA	NA
DSH024.A0101.TF1.1	14780949	171663	1.16	113304	0.77	0.142	0.301	0.177	51.40bp	49.00bp	6308.4	97233	0.0X	0.0X	0.002	0	0	0	0	0.44	XX	XX	XX	Female	0.805531	0.0416006	XX	75954	H18	0.772225	0.02	0.01	0.03	NA	NA	NA	NA	NA	NA	NA	NA
DSH025.A0101.TF1.1	18256106	12082633	66.18	8260400	45.25	0.167	0.346	0.198	51.66bp	49.00bp	563	6880348	0.1X	0.0X	0.091	0.015	0.005	0.002	0.001	0.44	2816	0	0	Male	0.520307	0.675129	XY	550072	K1a+195	0.845495	0.02	0.01	0.03	R1b1a1b1a1	3590	24	2026	1884	MAMS	57268	this study
DSH026.A0101.TF1.1	17317948	5479809	31.64	4067671	23.49	0.177	0.288	0.169	59.40bp	61.00bp	74	3348412	0.1X	0.0X	0.051	0.008	0.003	0.001	0	0.46	1936	0	0	Male	0.541353	0.766401	XY	436123	U5a2b1a	0.698654	0.02	0.01	0.03	R1b1a1b	NA	NA	NA	NA	NA	NA	NA
DSH027.A0101.TF1.1	16609737	251295	1.51	163619	0.99	0.121	0.435	0.243	41.65bp	38.00bp	451.3	143756	0.0X	0.0X	0.002	0	0	0	0	0.37	1	0	0	Male	0.44869	0.608549	XY	32003	J2b1a1	1	0.02	0.01	0.03	R1b1a1b	3678	22	2141	1973	MAMS	55795	this study
DSH028.A0101.TF1.1 (excluded)	13436770	420174	3.13	266265	1.98	0.27	0.282	0.16	48.44bp	45.00bp	7644.9	194380	0.0X	0.0X	0.003	0	0	0	0	0.41	8	0	0	XY but not XX	0.50413	0.605531	XY	88603	H3ap	0.797634	0.02	0.01	0.03		3678	22	2141	1973	MAMS	55795	this study
DSH029.A0101.TF1.1	9827189	6455251	65.69	4430916	45.09	0.096	0.346	0.184	45.62bp	42.00bp	62.2	4004740	0.1X	0.0X	0.054	0.004	0.001	0	0	0.42	XX	XX	XX	Female	1.08298	0.037799	XX	280332	T1a1	0.571972	0.01	0	0.02	NA	3678	22	2141	1973	MAMS	55795	this study
DSH030.A0101.TF1.1	13891545	720285	5.19	446045	3.21	0.205	0.398	0.23	53.04bp	51.00bp	3250.7	354804	0.0X	0.0X	0.006	0	0	0	0	0.45	XX	XX	XX	Female	1.11679	0.0359372	XX	71778	H1	0.799565	0.02	0.01	0.03	NA	3678	22	2141	1973	MAMS	55795	this study
DSH031.A0101.TF1.1	9582655	144327	1.51	85396	0.89	0.396	0.352	0.209	53.73bp	52.00bp	3122.9	51561	0.0X	0.0X	0.001	0	0	0	0	0.46	XX	XX	XX	Female	0.859654	0.0242945	XX	62198	J1c	0.553624	0.01	0	0.02	NA	NA	NA	NA	NA	NA	NA	NA
FZH001.A0101.TF1.1	9987549	4025406	40.3	2615642	26.19	0.124	0.379	0.234	55.06bp	54.00bp	1043.3	2291816	0.0X	0.0X	0.034	0.005	0.001	0	0	0.45	706	0	0	Male	0.420663	0.551857	XY	350459	T2e	0.849	0.02	0.01	0.03	R1b1a1b1a1a	3600	20	2026	1891	UCIAMS	283770	this study
FZH002.A0101.TF1.1	25238197	17235766	68.29	11505725	45.59	0.12	0.326	0.174	51.87bp	49.00bp	79.9	10127074	0.2X	0.0X	0.116	0.028	0.012	0.006	0.003	0.45	4825	0	0	Male	0.423459	0.53885	XY	772355	R1b	0.84	0.02	0.01	0.03	G2a2b2a1a1b1
FZH003.A0101.TF1.1	16410707	13390374	81.6	9333310	56.87	0.125	0.278	0.149	52.03bp	50.00bp	63.1	8164909	0.1X	0.0X	0.102	0.02	0.008	0.004	0.002	0.44	3289	0	0	Male	0.420582	0.532707	XY	668493	H2a	0.804	0.01	0	0.02	R1b1a1b1a1a	NA	NA	NA	NA	NA	NA	NA
PEB004.A0101.TF1.1	10306378	6225034	60.4	4435510	43.04	0.107	0.258	0.144	59.00bp	60.00bp	71.8	3961955	0.1X	0.0X	0.058	0.011	0.004	0.001	0	0.46	1590	0	0	Male	0.423875	0.550548	XY	498910	H1e	0.786	0.01	0	0.02	R1b1a1b1a1a	3650	25	2135	1941	UCIAMS	283771	this study
PEB005.A0101.TF1.1	7674989	4245233	55.31	3047457	39.71	0.1	0.283	0.166	55.60bp	54.00bp	72.8	2742032	0.0X	0.0X	0.042	0.005	0.001	0	0	0.45	XX	XX	XX	Female	0.871628	0.0226942	XX	354490	J1c2m	0.75	0.01	0	0.02	NA	NA	NA	NA	NA	NA	NA	NA	possibly first or second degree related to I28991 & I29693
PEB006.A0101.TF1.1	18036424	11875292	65.84	8551959	47.41	0.133	0.259	0.148	57.21bp	57.00bp	59.9	7415836	0.1X	0.0X	0.094	0.023	0.01	0.005	0.002	0.46	3915	0	0	Male	0.427134	0.549199	XY	706744	U5b1d1a	0.806	0.01	0	0.02	R1b1a1b1a1a	3620	25	2113	1896	UCIAMS	283772	this study
PEB007.A0101.TF1.1	9196909	6584814	71.6	4829751	52.51	0.093	0.231	0.132	57.68bp	58.00bp	78.5	4378423	0.1X	0.0X	0.065	0.011	0.003	0.001	0	0.46	XX	XX	XX	Female	0.847335	0.0276877	XX	492661	X2b4	0.772	0.01	0	0.02	NA
PEB009.A0101.TF1.1 (excluded)	8843032	6912143	78.16	4893932	55.34	0.094	0.239	0.141	54.47bp	53.00bp	82	4433242	0.1X	0.0X	0.065	0.009	0.003	0.001	0	0.45	1890	0.3	0	consistent with XY but not XX	0.543479	0.396794	U	457673	U5a1i	0.789	0.01	0	0.02	NA	NA	NA	NA	NA	NA	NA	NA
PEB011.A0101.TF1.1	10060119	7202620	71.6	5060311	50.3	0.098	0.304	0.175	54.30bp	53.00bp	110.9	4562422	0.1X	0.0X	0.064	0.011	0.003	0.001	0	0.44	XX	XX	XX	Female	0.855202	0.0275946	XX	490292	H1e	0.794	0.02	0.01	0.03	NA	3640	25	2133	1929	UCIAMS	283773	this study
PEB012.A0101.TF1.1	10692641	7080648	66.22	5038453	47.12	0.104	0.264	0.146	56.86bp	56.00bp	50	4512249	0.1X	0.0X	0.064	0.012	0.004	0.001	0.001	0.46	1825	0	0	Male	0.423701	0.540413	XY	521791	NA	0.747	0.01	0	0.02	R1b1a1b1a1	3645	25	2134	1936	UCIAMS	283774	this study
PEB013.A0101.TF1.1	15448506	12265770	79.4	8931480	57.81	0.122	0.232	0.124	54.55bp	53.00bp	79.8	7839931	0.1X	0.0X	0.104	0.02	0.007	0.003	0.002	0.45	XX	XX	XX	Female	0.842081	0.0258353	XX	643022	K2a5	0.83	0.02	0.01	0.03	NA	NA	NA	NA	NA	NA	NA	NA
PEB014.A0101.TF1.1	9459738	2568697	27.15	1736440	18.36	0.134	0.303	0.165	57.89bp	58.00bp	83.7	1503503	0.0X	0.0X	0.025	0.003	0.001	0	0	0.47	XX	XX	XX	Female	0.817449	0.0537019	XX	258516	H2a2a	0.667	0.01	0	0.02	NA	NA	NA	NA	NA	NA	NA	NA
PEB016.A0101.TF1.1	9358008	6355455	67.91	4529072	48.4	0.081	0.303	0.176	49.60bp	47.00bp	78.5	4163236	0.1X	0.0X	0.062	0.004	0	0	0	0.42	XX	XX	XX	Female	0.859267	0.0358014	XX	253707	T2c1+146	0.743	0.02	0.01	0.03	NA	NA	NA	NA	NA	NA	NA	NA
PEB018.A0101.TF1.1	11902907	8272663	69.5	6143474	51.61	0.113	0.226	0.126	58.64bp	59.00bp	79.1	5447524	0.1X	0.0X	0.078	0.016	0.005	0.002	0.001	0.46	2367	0	0	Male	0.420267	0.555229	XY	577408	T2c1d	0.805	0.02	0.01	0.03	R1b1a1b1a1	NA	NA	NA	NA	NA	NA	NA
PEB019.A0101.TF1.1	10825697	6170747	57	4358039	40.26	0.105	0.261	0.148	57.53bp	58.00bp	102.2	3901766	0.1X	0.0X	0.057	0.011	0.003	0.001	0	0.46	1579	0	0	Male	0.418671	0.553743	XY	492067	H1m	0.795	0.02	0.01	0.03	R1b1a1b	3600	20	2026	1891	UCIAMS	283775	this study
UZH002.A0101.TF1.1	8959799	62875	0.7	27398	0.31	0.155	0.344	0.187	42.03bp	37.00bp	131.8	23143	0.0X	0.0X	0	0	0	0	0	0.41	XX	XX	XX	Female					0	0.038	NA	NA	NA
UZH004.A0101.TF1.1	12603994	7433437	58.98	4642681	36.83	0.104	0.36	0.188	48.49bp	46.00bp	54.9	4160402	0.1X	0.0X	0.052	0.009	0.003	0.001	0	0.44	1510	0	0	Male	0.429858	0.552901	XY	477723	I2'3	0.709	0.01	0	0.02	R1b1a1b	NA	NA	NA	NA	NA	NA	NA
UZH007.A0101.TF1.1	9461435	2983938	31.54	1797850	19	0.127	0.347	0.185	48.96bp	47.00bp	67.5	1568694	0.0X	0.0X	0.022	0.002	0	0	0	0.44	XX	XX	XX	Female	0.873096	0.0259237	XX	251085	U2e1a1	0.598	0.01	0	0.02	NA	NA	NA	NA	NA	NA	NA	NA
UZH009.A0101.TF1.1	11345516	1860522	16.4	1068171	9.41	0.509	0.35	0.22	50.70bp	47.00bp	11954.6	524528	0.0X	0.0X	0.008	0	0	0	0	0.44	XX	XX	XX	Female	0.87447	0.0340398	XX	69346	H5a1	0.898	0.02	0.01	0.03	NA	NA	NA	NA	NA	NA	NA	NA
UZH010.A0101.TF1.1	8930122	6364752	71.27	3978078	44.55	0.119	0.363	0.187	47.06bp	44.00bp	65.6	3502971	0.1X	0.0X	0.044	0.007	0.002	0.001	0	0.43	1020	0	0	Male	0.426603	0.543201	XY	415654	T2	0.689	0.01	0	0.02	R1b1a1b	3580	30	2028	1878	Beta	469618	Rebay-Salisbury et al. 2018
ZWD001.A0101.TF1.1	25991467	22947987	88.29	17165403	66.04	0.136	0.215	0.115	54.12bp	52.00bp	52.7	14833841	0.3X	0.0X	0.169	0.04	0.018	0.011	0.007	0.45	6919	0	0	Male	0.418516	0.541674	XY	868751	K1a4b	0.85	0.01	0	0.02	R1b1a1b1a1a	3640	15	2120	1945	UCIAMS	286292	this study
ZWD002.A0101.TF1.1	25381069	13004599	51.24	9857480	38.84	0.133	0.227	0.116	51.59bp	49.00bp	39.2	8549707	0.1X	0.0X	0.115	0.018	0.006	0.002	0.001	0.43	2678	0	0	Male	0.428931	0.534897	XY	598474	K1a4b	0.793	0.01	0	0.02	R1b1a1b1a1a	NA	NA	NA	NA	NA	NA	NA
SLB001.A0101.TF1.1 (excluded)	28153754	10828812	38.46	7165543	25.45	0.613	0.269	0.156	57.43bp	57.00bp	92.3	2774807	0.1X	0.0X	0.041	0.008	0.002	0.001	0	0.46	XX	XX	XX	Female	0.866781	0.0092112	XX	393569	H2a2a1	0.767	0.03	0.02	0.04	NA
SLB002.A0101.TF1.1	33066736	23772234	71.89	16957196	51.28	0.331	0.235	0.143	57.77bp	58.00bp	88.6	11342356	0.2X	0.0X	0.132	0.037	0.017	0.01	0.006	0.46	6254	0	0	Male	0.417612	0.528277	XY	840592	T2b	0.845	0.02	0.01	0.03	R1b1a1b1a1a	NA	NA	NA	NA	NA	NA	NA
SLB003.A0101.TF1.1	36200664	5417324	14.96	4015188	11.09	0.702	0.179	0.104	63.25bp	68.00bp	252.3	1196433	0.0X	0.0X	0.021	0.003	0	0	0	0.46	388	0.2	0	consistent with XY but not XX	0.485981	0.483682	XY	213602	H2a	0.785	0.02	0.01	0.03	R1b1a1b	NA	NA	NA	NA	NA	NA	NA
SLB005.A0101.TF1.1	28186011	18821437	66.78	14107443	50.05	0.2	0.184	0.098	54.68bp	53.00bp	64.4	11292495	0.2X	0.0X	0.156	0.028	0.008	0.003	0.002	0.44	XX	XX	XX	Female	0.813249	0.00821978	XX	644401	HV15	0.821	0.02	0.01	0.03	NA	3610	15	2027	1900	UCIAMS	286293	this study
SLB006.A0101.TF1.1	36633846	12389751	33.82	8156036	22.26	0.476	0.313	0.184	58.03bp	58.00bp	41.5	4275749	0.1X	0.0X	0.06	0.013	0.004	0.002	0.001	0.46	XX	XX	XX	Female	0.832088	0.0109071	XX	538550	HV15	0.73	0.01	0	0.02	NA	NA	NA	NA	NA	NA	NA	NA
SLB007.A0101.TF1.1	33567104	9553014	28.46	6642913	19.79	0.336	0.3	0.185	57.46bp	57.00bp	87	4408765	0.1X	0.0X	0.062	0.013	0.004	0.002	0.001	0.46	XX	XX	XX	Female	0.832603	0.0128012	XX	541186	W1+119	0.798	0.02	0.01	0.03	NA	3480	30	1888	1737	Beta	490672	Pany-Kucera et al. 2020
SLB008.A0101.TF1.1	34649829	16452114	47.48	12260998	35.39	0.509	0.203	0.117	61.24bp	64.00bp	87.3	6023348	0.1X	0.0X	0.083	0.021	0.008	0.004	0.002	0.46	XX	XX	XX	Female	0.834182	0.0156684	XX	645970	W1	0.828	0.01	0	0.02	NA	NA	NA	NA	NA	NA	NA	NA
SLB010.A0101.TF1.1	33022079	27940907	84.61	20630355	62.47	0.218	0.224	0.126	58.48bp	59.00bp	62.3	16142222	0.3X	0.0X	0.19	0.054	0.024	0.014	0.008	0.45	7781	0	0	Male	0.41253	0.524627	XY	908285	H1+152	0.864	0.02	0.01	0.03	R1a1a1	3615	20	2031	1900	UCIAMS	286293	this study
SLB011.A0101.TF1.1	41034541	12810781	31.22	9302007	22.67	0.591	0.197	0.108	61.26bp	64.00bp	64.4	3806976	0.1X	0.0X	0.056	0.013	0.004	0.001	0.001	0.47	XX	XX	XX	Female	0.834097	0.0130672	XX	499843	K1c1	0.771	0.01	0	0.02	NA	3625	15	2109	1928	UCIAMS	286293	this study
SLB012.A0101.TF1.1	33386679	25083768	75.13	18385622	55.07	0.254	0.204	0.114	58.53bp	59.00bp	70.7	13718641	0.3X	0.0X	0.163	0.046	0.021	0.011	0.007	0.46	XX	XX	XX	Female	0.80794	0.00891044	XX	854570	T2	0.846	0.02	0.01	0.03	NA	NA	NA	NA	NA	NA	NA	NA
SLB013.A0101.TF1.1	28218731	2120244	7.51	1424653	5.05	0.626	0.278	0.154	56.95bp	57.00bp	54.5	532910	0.0X	0.0X	0.009	0.001	0	0	0	0.46	XX	XX	XX	Female	0.821775	0.0241593	XX	100579	H1+152	0.99	0.02	0.01	0.03	NA	NA	NA	NA	NA	NA	NA	NA
SLB014.A0101.TF1.1	40403148	16717384	41.38	11141704	27.58	0.625	0.354	0.207	55.14bp	54.00bp	103.1	4179462	0.1X	0.0X	0.055	0.012	0.004	0.002	0.001	0.45	XX	XX	XX	Female	0.828071	0.00720048	XX	526957	X2b'd	0.798	0.02	0.01	0.03	NA	3610	30	2036	1889	Beta	490673	Pany-Kucera et al. 2020
SLB015.A0101.TF1.1	32227413	23723310	73.61	17706941	54.94	0.326	0.213	0.119	59.54bp	61.00bp	63.5	11933171	0.2X	0.0X	0.149	0.04	0.018	0.009	0.005	0.46	XX	XX	XX	Female	0.806258	0.00862309	XX	815832	X2b	0.85	0.02	0.01	0.03	NA	NA	NA	NA	NA	NA	NA	NA
SLB016.A0101.TF1.1	31140240	11109844	35.68	7363300	23.65	0.551	0.308	0.169	54.09bp	53.00bp	128.3	3308829	0.1X	0.0X	0.045	0.009	0.003	0.001	0	0.46	1450	0	0	Male	0.413343	0.526843	XY	451106	U5a2b	0.791	0.01	0	0.02	R1a1a	NA	NA	NA	NA	NA	NA	NA
SLB018.A0101.TF1.1	29715592	24570477	82.69	18053946	60.76	0.308	0.232	0.13	58.20bp	59.00bp	61.3	12499833	0.2X	0.0X	0.151	0.041	0.018	0.01	0.006	0.45	XX	XX	XX	Female	0.820379	0.00893136	XX	837503	W1h	0.831	0.01	0	0.02	NA	NA	NA	NA	NA	NA	NA	NA
SLB021.A0101.TF1.1	29609192	8999666	30.39	5937343	20.05	0.669	0.32	0.191	56.85bp	56.00bp	83.5	1965427	0.0X	0.0X	0.03	0.005	0.001	0	0	0.46	XX	XX	XX	Female	0.822548	0.0105979	XX	310222	U5b2c	0.702	0.01	0	0.02	NA	NA	NA	NA	NA	NA	NA	NA
SLB023.A0101.TF1.1	36758484	19356714	52.66	13346075	36.31	0.493	0.255	0.142	58.68bp	59.00bp	41.4	6762980	0.1X	0.0X	0.089	0.023	0.009	0.004	0.002	0.46	XX	XX	XX	Female	0.847481	0.0141976	XX	671866	N1a1a1a	0.77	0.01	0	0.02	NA	NA	NA	NA	NA	NA	NA	NA
SLB024.A0101.TF1.1	31553522	25828968	81.86	18846055	59.73	0.25	0.236	0.132	58.00bp	58.00bp	69.3	14129236	0.3X	0.0X	0.173	0.046	0.02	0.01	0.006	0.45	6498	0	0	Male	0.411639	0.524074	XY	853682	K1a1	0.858	0.02	0.01	0.03	R1a1a1b	NA	NA	NA	NA	NA	NA	NA
SLB028.A0101.TF1.1	35161075	20248065	57.59	15364849	43.7	0.308	0.204	0.111	61.31bp	64.00bp	45.7	10631710	0.2X	0.0X	0.132	0.038	0.017	0.009	0.005	0.46	6226	0	0	Male	0.413444	0.521498	XY	835932	H2a1	0.821	0.01	0	0.02	R1a1a1	NA	NA	NA	NA	NA	NA	NA
SLB031.A0101.TF1.1	32055365	2338992	7.3	1562204	4.87	0.708	0.312	0.167	56.02bp	55.00bp	63.4	456670	0.0X	0.0X	0.008	0.001	0	0	0	0.46	XX	XX	XX	Female	0.844178	0.011973	XX	87807	J1c	0.99	0.01	0	0.02	NA	NA	NA	NA	NA	NA	NA	NA
SLB032.A0101.TF1.1	37252473	27420867	73.61	19511001	52.38	0.321	0.272	0.163	56.71bp	56.00bp	99.6	13252061	0.2X	0.0X	0.148	0.042	0.02	0.012	0.007	0.45	XX	XX	XX	Female	0.822439	0.00784808	XX	869790	I4a1	0.85	0.02	0.01	0.03	NA	3560	15	1955	1877	UCIAMS	286296	this study
SLB035.A0101.TF1.1	32164921	9646483	29.99	7256288	22.56	0.636	0.219	0.117	61.94bp	66.00bp	38.7	2644614	0.1X	0.0X	0.042	0.008	0.002	0.001	0	0.46	1209	0	0	Male	0.426695	0.535832	XY	409227	I4a1	0.698	0.01	0	0.02	R1a1a1b	NA	NA	NA	NA	NA	NA	NA
SLB037.A0101.TF1.1	34561145	11061874	32.01	7490661	21.67	0.626	0.314	0.182	55.53bp	54.00bp	127.6	2804614	0.1X	0.0X	0.04	0.007	0.002	0.001	0	0.45	XX	XX	XX	Female	0.866477	0.0107853	XX	399624	T2b	0.776	0.02	0.01	0.03	NA	NA	NA	NA	NA	NA	NA	NA
SLB041.A0101.TF1.1 (excluded)	33949936	6605691	19.46	4908834	14.46	0.623	0.2	0.114	62.61bp	67.00bp	116	1852708	0.0X	0.0X	0.031	0.005	0.001	0	0	0.47	654	0.1	0	Male	0.42646	0.54925	XX	307770	NA	0.76		0.98	0.99	NA							NA
UZH011.A0101.TF1.1	26240379	4822504	18.38	3623748	13.81	0.739	0.151	0.085	62.33bp	66.00bp	98.9	946925	0.0X	0.0X	0.017	0.002	0	0	0	0.47	299	0.2	0	Male	0.438716	0.508745	XY	181779	J1c3g	1	0.03	0.02	0.04	R1b1a1b	NA	NA	NA	NA	NA	NA	NA
UZH012.A0101.TF1.1	17524654	7113273	40.59	5017587	28.63	0.54	0.284	0.174	60.16bp	62.00bp	131.4	2308544	0.0X	0.0X	0.036	0.007	0.002	0	0	0.46	1055	0.2	0	Male	0.430684	0.547567	XY	383701	R1a1a	0.776	0.02	0.01	0.03	R1b1a1b	NA	NA	NA	NA	NA	NA	NA
UZH013.A0101.TF1.1	24423829	3755907	15.38	2663013	10.9	0.789	0.298	0.157	60.13bp	62.00bp	86.7	561098	0.0X	0.0X	0.01	0.001	0	0	0	0.46	XX	XX	XX	Female	0.839162	0.0335701	XX	111944	T2e	1	0.02	0.01	0.03	NA	NA	NA	NA	NA	NA	NA	NA
UZH014.A0101.TF1.1	35662514	3191026	8.95	2071075	5.81	0.796	0.324	0.181	53.81bp	52.00bp	54	423103	0.0X	0.0X	0.007	0.001	0	0	0	0.44	XX	XX	XX	Female	0.877943	0.0146104	XX	79163	U5a1b	1	0.01	0	0.03	NA	NA	NA	NA	NA	NA	NA	NA
UZH015.A0101.TF1.1	28190286	4682894	16.61	3541287	12.56	0.682	0.201	0.101	63.27bp	68.00bp	68.2	1124983	0.0X	0.0X	0.02	0.003	0	0	0	0.47	XX	XX	XX	Female	0.802386	0.0696565	XX	210925	U5a1b	1	0.02	0.01	0.03	NA	NA	NA	NA	NA	NA	NA	NA
UZH019.A0101.TF1.1	33359862	16448652	49.31	11641496	34.9	0.463	0.259	0.141	58.15bp	59.00bp	56.8	6247946	0.1X	0.0X	0.083	0.021	0.008	0.003	0.002	0.46	3371	0	0	Male	0.416327	0.523859	XY	650099	T2b	0.78	0.01	0	0.02	R1b1a1b1a1a	NA	NA	NA	NA	NA	NA	NA
UZH020.A0101.TF1.1	32799329	4778693	14.57	3218073	9.81	0.738	0.245	0.122	55.16bp	54.00bp	99.7	844615	0.0X	0.0X	0.013	0.001	0	0	0	0.46	XX	XX	XX	Female	0.845393	0.0295243	XX	150365	H2a2a1h	0.595	0.01	0	0.02	NA	3520	15	1920	1769	UCIAMS	286289	this study
UZH021.A0101.TF1.1	45308793	30715905	67.79	20262523	44.72	0.408	0.352	0.208	55.22bp	54.00bp	67.2	12004902	0.2X	0.0X	0.138	0.038	0.017	0.009	0.005	0.45	XX	XX	XX	Female	0.830644	0.00785359	XX	810673	H2a	0.819	0.02	0.01	0.03	NA	NA	NA	NA	NA	NA	NA	NA
UZH022.A0101.TF1.1	38409461	5344164	13.91	3445541	8.97	0.692	0.336	0.186	50.94bp	48.00bp	79.9	1059952	0.0X	0.0X	0.015	0.002	0	0	0	0.44	XX	XX	XX	Female	0.843784	0.00879802	XX	191691	H1b	1	0.02	0.01	0.03	NA	NA	NA	NA	NA	NA	NA	NA
UZH023.A0101.TF1.1	22051209	6703467	30.4	4562626	20.69	0.885	0.24	0.129	58.62bp	59.00bp	107.8	524612	0.0X	0.0X	0.008	0.001	0	0	0	0.46	XX	XX	XX	Female	0.848378	0.0169184	XX	100794	H1b	1	0.02	0.01	0.03	NA	NA	NA	NA	NA	NA	NA	NA
UZH024.A0101.TF1.1	36449270	7335058	20.12	5511761	15.12	0.776	0.227	0.125	62.02bp	66.00bp	104.7	1232688	0.0X	0.0X	0.021	0.003	0.001	0	0	0.47	XX	XX	XX	Female	0.821757	0.0184749	XX	221911	T2	0.705	0.01	0	0.02	NA	NA	NA	NA	NA	NA	NA	NA
UZH025.A0101.TF1.1	31290511	3916072	12.52	2837460	9.07	0.623	0.251	0.139	60.90bp	63.00bp	81.5	1069908	0.0X	0.0X	0.019	0.002	0	0	0	0.47	XX	XX	XX	Female	0.831167	0.00504885	XX	186994	H1	0.635	0.01	0	0.02	NA	NA	NA	NA	NA	NA	NA	NA
UZH026.A0101.TF1.1	29817374	8707798	29.2	5757051	19.31	0.721	0.305	0.164	55.38bp	54.00bp	69.7	1604802	0.0X	0.0X	0.024	0.004	0.001	0	0	0.46	521	0	0	Male	0.421849	0.52384	XY	265178	H2a2a	0.651	0.01	0	0.02	R1b1a1b	NA	NA	NA	NA	NA	NA	NA
UZH027.A0101.TF1.1	39479808	28965106	73.37	21377675	54.15	0.309	0.185	0.1	57.81bp	58.00bp	77	14771076	0.3X	0.0X	0.173	0.049	0.022	0.012	0.007	0.46	XX	XX	XX	Female	0.802573	0.00762527	XX	854746	U4b1a1a1	0.838	0.02	0.01	0.03	NA	NA	NA	NA	NA	NA	NA	NA
UZH028.A0101.TF1.1	38969424	28784901	73.87	19620668	50.35	0.39	0.286	0.15	53.32bp	51.00bp	72.7	11970758	0.2X	0.0X	0.133	0.035	0.016	0.009	0.005	0.45	6191	0	0	Male	0.419766	0.51969	XY	835229	I4a	0.838	0.01	0	0.02	R1b1a1b1a1a	NA	NA	NA	NA	NA	NA	NA
UZH029.A0101.TF1.1 (excluded)	31491697	4952004	15.72	3369556	10.7	0.794	0.263	0.132	57.33bp	57.00bp	65.3	695466	0.0X	0.0X	0.011	0.001	0	0	0	0.46	182	0	0	Male	0.414941	0.534425	XY	134933	NA	0.428	NA	NA	NA
UZH030.A0101.TF1.1	26906967	7025083	26.11	4727411	17.57	0.691	0.286	0.145	55.24bp	54.00bp	241.9	1460810	0.0X	0.0X	0.022	0.003	0.001	0	0	0.46	600	0.2	0	Male	0.505794	0.448288	XY	253243	K1a1a	1	0.02	0.01	0.03	R1b1a1b	3580	15	2013	1886	UCIAMS	286291	this study
UZH031.A0101.TF1.1	24786783	13696166	55.26	8945728	36.09	0.586	0.305	0.156	50.49bp	48.00bp	59.5	3703404	0.1X	0.0X	0.047	0.009	0.003	0.001	0	0.44	XX	XX	XX	Female	0.839732	0.00899331	XX	455390	K1c2	0.716	0.01	0	0.02	NA	NA	NA	NA	NA	NA	NA	NA
UZH032.A0101.TF1.1 (excluded)	29514960	365165	1.24	222303	0.75	0.747	0.289	0.155	51.63bp	48.00bp	70.5	56149	0.0X	0.0X	0.001	0	0	0	0	0.45	4	0.2	0	consistent with XY but not XX	0.495327	0.550857	XY	10428	NA	0.85	0.01	0	0.02
UZH034.A0101.TF1.1	33803263	23626016	69.89	15730185	46.53	0.41	0.287	0.164	53.20bp	52.00bp	49.4	9283213	0.2X	0.0X	0.107	0.027	0.012	0.006	0.003	0.45	XX	XX	XX	Female	0.815584	0.0076642	XX	739716	K1a1a	0.795	0.01	0	0.02	NA	NA	NA	NA	NA	NA	NA	NA
UZH036.A0101.TF1.1	35029491	8531468	24.36	6127631	17.49	0.758	0.233	0.127	61.13bp	64.00bp	59.2	1480978	0.0X	0.0X	0.024	0.004	0.001	0	0	0.47	XX	XX	XX	Female	0.821535	0.0155418	XX	256573	R8b2	0.644	0.01	0	0.02	NA	NA	NA	NA	NA	NA	NA	NA
UZH038.A0101.TF1.1	29239962	15764585	53.91	11077001	37.88	0.524	0.309	0.179	58.67bp	59.00bp	48.1	5272201	0.1X	0.0X	0.072	0.017	0.006	0.002	0.001	0.46	XX	XX	XX	Female	0.830801	0.0122071	XX	588904	H13a1a1d	0.781	0.01	0	0.02	NA	NA	NA	NA	NA	NA	NA	NA
UZH039.A0101.TF1.1	32347228	25549510	78.99	18963467	58.62	0.2	0.209	0.115	57.68bp	58.00bp	66.6	15174970	0.3X	0.0X	0.18	0.049	0.022	0.012	0.007	0.45	XX	XX	XX	Female	0.808734	0.0094202	XX	869783	H1	0.858	0.02	0.01	0.03	NA	NA	NA	NA	NA	NA	NA	NA
UZH040.A0101.TF1.1	39705505	19666747	49.53	14632871	36.85	0.494	0.166	0.086	61.64bp	65.00bp	40.1	7407826	0.1X	0.0X	0.097	0.028	0.011	0.005	0.003	0.47	4287	0	0	Male	0.415849	0.534547	XY	716031	HV16	0.809	0.01	0	0.02		NA	NA	NA	NA	NA	NA	NA
UZH041.A0101.TF1.1	26569533	14225846	53.54	9901947	37.27	0.538	0.32	0.185	57.23bp	57.00bp	68.6	4573322	0.1X	0.0X	0.062	0.014	0.005	0.002	0.001	0.46	XX	XX	XX	Female	0.81815	0.00793457	XX	547071	U4a3a	0.772	0.01	0	0.02	NA	NA	NA	NA	NA	NA	NA	NA
UZH042.A0101.TF1.1	27462609	1774463	6.46	1127484	4.11	0.618	0.298	0.159	52.65bp	51.00bp	140.5	431099	0.0X	0.0X	0.007	0	0	0	0	0.47	51	0	0	Male	0.414223	0.492013	XY	81421	HV16	1	0.01	0	0.02		NA	NA	NA	NA	NA	NA	NA
UZH043.A0101.TF1.1	37654747	24981613	66.34	17424440	46.27	0.484	0.237	0.126	55.12bp	54.00bp	128.6	8992252	0.2X	0.0X	0.105	0.028	0.012	0.006	0.003	0.46	XX	XX	XX	Female	0.821397	0.00776051	XX	745045	K1a3	0.851	0.01	0	0.02	NA	NA	NA	NA	NA	NA	NA	NA
UZH044.A0101.TF1.1	39821536	26510336	66.57	20111623	50.5	0.416	0.183	0.099	61.31bp	64.00bp	58	11738013	0.2X	0.0X	0.15	0.042	0.018	0.009	0.005	0.46	6286	0	0	Male	0.417378	0.535267	XY	828054	HV16	0.834	0.02	0.01	0.03	I2a2a	3550	30	1976	1861	Beta	494945	Pany-Kucera et al. 2020
UZH045.A0101.TF1.1	26777689	18100807	67.6	13437041	50.18	0.352	0.227	0.125	59.26bp	60.00bp	65.5	8701013	0.2X	0.0X	0.111	0.03	0.013	0.006	0.003	0.46	XX	XX	XX	Female	0.824053	0.00861868	XX	750380	K1a4b	0.818	0.01	0	0.02	NA	NA	NA	NA	NA	NA	NA	NA
UZH046.A0101.TF1.1	28300059	20324163	71.82	14925917	52.74	0.384	0.21	0.117	59.27bp	61.00bp	82.8	9194292	0.2X	0.0X	0.118	0.031	0.013	0.006	0.003	0.46	4716	0	0	Male	0.413405	0.523425	XY	753403	H	0.819	0.02	0.01	0.03	I2a2a	NA	NA	NA	NA	NA	NA	NA
UZH047.A0101.TF1.1	27133728	16579612	61.1	11607905	42.78	0.431	0.291	0.167	58.12bp	58.00bp	54.7	6600221	0.1X	0.0X	0.089	0.021	0.008	0.003	0.002	0.46	XX	XX	XX	Female	0.830554	0.00985812	XX	646641	H2a2a1	0.814	0.01	0	0.02	NA	NA	NA	NA	NA	NA	NA	NA
PEB010_ss.A0201 (excluded)	22200154	9429178	42.47	3292710	14.83	0.742	0.07	0.038	44.34bp	41.00bp	2223.2	850687	0.1X	0.0X	0.05	0.003	0	0	0	0.43	XX	XX	XX	Female	0.9	0	XX	37331	U2e1c1	0.998	0.02	0.01	0.03	NA
PEB017_ss.A0201	17323615	5924358	34.2	3608795	20.83	0.751	0.27	0.162	55.87bp	54.00bp	1015.7	898525	0.3X	0.0X	0.21	0.037	0.006	0.001	0	0.42	186	0.1	0	Male	0.5	0.5	XY	164887	T2c1d1	0.988	0.03	0.02	0.04	R1b1a1b1	NA	NA	NA	NA	NA	NA	NA
SLB017_ss.A0201 (excluded)	26360121	10194362	38.67	4041710	15.33	0.764	0.086	0.048	44.28bp	41.00bp	9450.3	955406	0.0X	0.0X	0.041	0.002	0	0	0	0.43	8	0.3	0	Male	0.5	0.5	XY	30331	U5a2b	1	0.02	0.01	0.03
SLB019_ss.A0201 (excluded)	26059095	11841415	45.44	5448035	20.91	0.773	0.064	0.034	42.76bp	40.00bp	1573.8	1236407	0.0X	0.0X	0.031	0.001	0	0	0	0.43	XX	XX	XX	Female	0.8	0.1	XX	22777	X2b	0.998	0.02	0.01	0.03	NA
SLB022_ss.A0201	20869904	16503028	79.08	15037836	72.06	0.211	0.485	0.327	54.25bp	53.00bp	135.1	11870188	4.0X	2.0X	0.764	0.589	0.46	0.365	0.292	0.42	6773	0	0	Male	0.4	0.7	XY	801567	U5b2b*	1	0.03	0.02	0.04	R1a1a	NA	NA	NA	NA	NA	NA	NA
SLB033_ss.A0201	21592441	9790392	45.34	6867820	31.81	0.74	0.225	0.126	49.31bp	45.00bp	4187.5	1782539	0.3X	0.0X	0.258	0.057	0.012	0.002	0.001	0.43	XX	XX	XX	Female	0.9	0	XX	206761	U5b3b	1	0.02	0.01	0.03	NA	NA	NA	NA	NA	NA	NA	NA
SLB034_ss.A0201	25937178	13764077	53.07	9629316	37.13	0.821	0.234	0.132	57.94bp	58.00bp	1795.4	1727271	0.5X	0.0X	0.347	0.095	0.022	0.005	0.001	0.43	XX	XX	XX	Female	0.9	0	XX	284521	K1a+195	1	0.03	0.02	0.04	NA	NA	NA	NA	NA	NA	NA	NA
SLB045_ss.A0201	16480785	13999403	84.94	12460794	75.61	0.173	0.347	0.214	51.81bp	50.00bp	46.8	10299495	3.6X	2.0X	0.702	0.522	0.403	0.318	0.256	0.46	5751	0	0	Male	0.4	0.6	XY	727813	U5a1b	0.997	0.02	0.01	0.03	R1a1a	NA	NA	NA	NA	NA	NA	NA
SLB046_ss.A0201	20960145	7389543	35.26	4656883	22.22	0.813	0.223	0.129	59.79bp	62.00bp	5097.8	872022	0.2X	0.0X	0.192	0.028	0.004	0	0	0.42	XX	XX	XX	Female	1	0	XX	149371	W	1	0.02	0.01	0.03	NA	NA	NA	NA	NA	NA	NA	NA
ULK001_ss.A0201	13055973	7977867	61.11	6718135	51.46	0.573	0.397	0.235	62.45bp	66.00bp	634.6	2865960	1.1X	1.0X	0.564	0.289	0.135	0.059	0.024	0.42	XX	XX	XX	Female	0.9	0	XX	510252	H1ba	1	0.03	0.02	0.04	NA	NA	NA	NA	NA	NA	NA	NA
ULK002_ss.A0201 (excluded)	22109113	6321054	28.59	4106572	18.57	0.733	0.022	0.014	43.14bp	41.00bp	502.5	1095389	0.0X	0.0X	0.011	0	0	0	0	0.43	4	0	0	Male	0.5	0.5	XY	8194	K1	0.968	0.02	0.01	0.03
ULK003_ss.A0201	25485051	11420482	44.81	8418029	33.03	0.78	0.164	0.084	59.26bp	61.00bp	936.3	1852612	0.5X	0.0X	0.361	0.104	0.026	0.006	0.001	0.42	XX	XX	XX	Female	1	0	XX	297271	U5a1b1e	0.999	0.02	0.01	0.03	NA	NA	NA	NA	NA	NA	NA	NA
ULK004_ss.A0201	15562992	13376061	85.95	12694205	81.57	0.164	0.358	0.219	62.44bp	67.00bp	20.8	10607668	4.1X	2.0X	0.791	0.623	0.49	0.388	0.31	0.41	XX	XX	XX	Female	1	0	XX	833247	H10a1	0.913	0.01	0	0.02	NA	NA	NA	NA	NA	NA	NA	NA
ULK009_ss.A0201	29235321	15794057	54.02	11463468	39.21	0.718	0.29	0.178	55.30bp	53.00bp	991.3	3228362	0.8X	0.0X	0.473	0.194	0.071	0.024	0.007	0.42	XX	XX	XX	Female	0.9	0	XX	409610	HV+16311	1	0.03	0.02	0.04	NA	NA	NA	NA	NA	NA	NA	NA
ULK010_ss.A0201	20018747	7816632	39.05	6476232	32.35	0.75	0.39	0.247	60.18bp	63.00bp	3529.8	1620563	0.5X	0.0X	0.349	0.098	0.023	0.005	0.001	0.41	XX	XX	XX	Female	0.9	0	XX	287555	V3	1	0.03	0.02	0.04	NA	NA	NA	NA	NA	NA	NA	NA
ULK011_ss.A0201	23360502	9685013	41.46	7079710	30.31	0.814	0.322	0.2	59.24bp	60.00bp	3836.8	1317485	0.3X	0.0X	0.272	0.057	0.01	0.002	0	0.42	944	0.2	0	Male	0.9	0.5	XY	219485	HV+16311	1	0.03	0.02	0.04	R1a1a	NA	NA	NA	NA	NA	NA	NA
ULK012_ss.A0201	13075372	7518664	57.5	5666054	43.33	0.513	0.436	0.292	63.05bp	69.00bp	253.9	2761480	1.2X	1.0X	0.55	0.296	0.156	0.08	0.041	0.41	2347	0	0	Male	0.5	0.6	XY	503232	HV+16311	0.998	0.03	0.02	0.04	R1a1a	NA	NA	NA	NA	NA	NA	NA
ULK017_ss.A0201	25179674	10309037	40.94	6682073	26.54	0.736	0.214	0.143	52.20bp	49.00bp	1302.9	1766717	0.3X	0.0X	0.265	0.06	0.012	0.002	0.001	0.42	XX	XX	XX	Female	0.9	0	XX	213232	H1q3	1	0.03	0.02	0.04	NA	NA	NA	NA	NA	NA	NA	NA
ULK018_ss.A0201	28615062	12857430	44.93	8565377	29.93	0.716	0.266	0.165	55.10bp	53.00bp	1751.8	2431752	0.6X	0.0X	0.396	0.138	0.043	0.012	0.003	0.42	XX	XX	XX	Female	0.9	0	XX	334158	H15a1b	1	0.02	0.01	0.03	NA	NA	NA	NA	NA	NA	NA	NA
SLB029_ss.A0201	87522285	78825683	90.06	78825683	85.51	0.233	0.328	0.198	58.32bp	55.00bp	1001	83923841	17.6X	11X	0.95	0.89	0.832	0.78	0.731	0.44	16076	0	0	Male	0.4	0.6	XY	1114369	U3a1*2	1	0.02	0.01	0.03	R1a1a1b1	NA	NA	NA	NA	NA	NA	NA
SLB039_ss.A0201	67427679	49828603	73.9	49828603	66.28	0.422	0.244	0.1539	54.10bp	50.00bp	906	44504002	6.4X	5X	0.906	0.804	0.708	0.619	0.538	0.44	11980	0	0	Male	0.4	0.5	XY	1017898	I4a1	1	0.02	0.01	0.03	R1a1a1b1	NA	NA	NA	NA	NA	NA	NA
SLB044_ss.A0201	22664295	4566013	20.15	1959171	8.64	0.522	0.195	0.1766	33.88bp	24.00bp	89	1950791	0.2X	0.0X	0.163	0.027	0.004	0.001	0	0.45	XX	XX	XX	Female	0.8	0	XX	126970	J2a1a1a	0.99	0.02	0.01	0.03	NA	NA	NA	NA	NA	NA	NA	NA
PEB003_ss.A0201	85341951	75744415	88.75	71631531	83.93	0.216	0.331	0.1813	55.76bp	52.00bp	9.9	56132202	17.6X	11.0X	0.956	0.898	0.842	0.789	0.74	0.46	16315	0	0	Male	0.5	0.6	XY	1124755	H1e	1	0.02	0.01	0.03	na	NA	NA	NA	NA	NA	NA	NA
PEB002_ss.A0201	13621157	2416041	17.74	666654	4.89	0.483	0.256	0.1564	31.42bp	21.00bp	886.2	344360	0.1X	0.0X	0.104	0.012	0.001	0	0	0.45	XX	XX	XX	Female	0.8	0	XX	80204	H1e	0.94	0.02	0.01	0.03	NA	NA	NA	NA	NA	NA	NA	NA
