# Supplementary material for: Tracing social mechanisms and interregional connections in Early Bronze Age Societies in Lower Austria
Source: Nat Commun. 2025 Dec 31;17:131. doi: 10.1038/s41467-025-67906-y (PMC12775072; doi:10.1038/s41467-025-67906-y)
Supplement: Supplementary file 4 — Supplementary Dataset 2 [file 41467_2025_67906_MOESM4_ESM.xlsx]

## Sheet: Supplementary_Data_2
Library ID (we list all libraries from individuals with newly reported data in this study)	Master ID (lab)	wetlab QC	Assessment Note	Skeletal Code	Accession/Museum Code	Burial Code	Date mean in BP in years before 1950 CE	Full Date: One of two formats. (Format 1) 95.4% CI calibrated radiocarbon age (Conventional Radiocarbon Age BP, Lab number) e.g. 2624-2350 calBCE (3990±40 BP, Ua-35016). (Format 2) Archaeological context range, e.g. 2500-1700 BCE	Site	Country	Latitude	Longitude	Skeletal Element Used for aDNA	Location where powder was prepared	amount of powder used in extraction (mg)	Location where DNA extraction was performed	DNA extraction	Extraction Method	Location where library preparation was performed	Library preparation	amount of powder in library (mg)	UDG treatment	Library Prep Method	Target enrichment performed	mt Enrichment Method	1240K Enrichment Method	Sequencing platform for 1240k capture data	Read Length	Shotgun percentage mapping to hg19	Shotgun mean sequence length	mtDNA coverage	mtDNA mean -or- median read length	mtDNA fraction of C-to-T damage in last base	mtDNA match to consensus sequence 95% CI	mtDNA haplogroup	1240K coverage at targeted positions	1240K unique SNPs hit	1240K mean -or- median read length	1240K fraction of C-to-T damage in last base	1240K sequences hitting X chr	1240K sequences hitting Y chr	Genetically determined sex
S11700.Y1.E2.L1	I11700	Pass		24896			3850	2200-1600 BCE	Pottenbrunn	Austria	48.241109	15.701654	cochlea	Pinhasi Lab	74	Boston	robotic	Rohland 2018 (Dabney Buffer, silica beads)	Boston	ds	7.4	partial	Rohland 2015; silica coated magnetic beads and 7x volume PB (Qiagen) for cleanups, Bst2.0 in smaller volume, 100ul total PCR volume, higher primer concentration, SPRI cleanup of PCR	1240k+v2	Fu 2013; simultaneous enrichment of ~1.2M SNPs and mtDNA	Fu 2013; simultaneous enrichment of ~1.2M SNPs and mtDNA	NextSeq 500	2x76, 2x7	0.478451	55	324.8	59.8	0.114	[0.964,0.992]	V26	2.856	846511	62.1	0.111	106046	1087	F
S11704.Y1.E2.L1	I11704	Pass		24895			3850	2200-1600 BCE	Pottenbrunn	Austria	48.241109	15.701654	cochlea	Pinhasi Lab	77	Boston	robotic	Rohland 2018 (Dabney Buffer, silica beads)	Boston	ds	7.7	partial	Rohland 2015; silica coated magnetic beads and 7x volume PB (Qiagen) for cleanups, Bst2.0 in smaller volume, 100ul total PCR volume, higher primer concentration, SPRI cleanup of PCR	1240k+v2	Fu 2013; simultaneous enrichment of ~1.2M SNPs and mtDNA	Fu 2013; simultaneous enrichment of ~1.2M SNPs and mtDNA	NextSeq 500	2x76, 2x7	0.62232	52.5	621.7	57.8	0.086	[0.993,1.000]	T2a1b1a	5.072	886948	60	0.087	183548	2018	F
S11705.Y1.E2.L1	I11705	Pass	Xcontam=0.004	24899			3850	2200-1600 BCE	Pottenbrunn	Austria	48.241109	15.701654	cochlea	Pinhasi Lab	78	Boston	robotic	Rohland 2018 (Dabney Buffer, silica beads)	Boston	ds	7.8	partial	Rohland 2015; silica coated magnetic beads and 7x volume PB (Qiagen) for cleanups, Bst2.0 in smaller volume, 100ul total PCR volume, higher primer concentration, SPRI cleanup of PCR	1240k+v2	Fu 2013; simultaneous enrichment of ~1.2M SNPs and mtDNA	Fu 2013; simultaneous enrichment of ~1.2M SNPs and mtDNA	NextSeq 500	2x76, 2x7	0.607634	55.2	382.3	60.7	0.075	[0.976,0.995]	H1e	4.877	890813	62.4	0.073	89141	64943	M
S28635.Y1.E2.L1	I28635	Pass		136, 24839		136, 24839	3850	2200-1600 BCE	Pottenbrunn	Austria	48.241109	15.701654	metatarsal	Pinhasi Lab	36	Boston	robotic	Rohland 2018 (Dabney Buffer, silica beads)	Boston	ds	7.2	partial	Rohland 2015; silica coated magnetic beads and 7x volume PB (Qiagen) for cleanups, Bst2.0 in smaller volume, 100ul total PCR volume, higher primer concentration, SPRI cleanup of PCR	Twist1.44Mv1.2(lowMT)	Rohland 2022	Rohland 2022	HiSeq X10	2x101, 2x7	0.00137059	55.4	0.2374	63.5	0			0.005184	6341	71.7	0.051	239	7	F
S28636.Y1.E2.L1	I28636	Questionable	sexratio=0.346	149, 24842		149, 24842	3850	2200-1600 BCE	Pottenbrunn	Austria	48.241109	15.701654	metacarpal	Pinhasi Lab	38	Boston	robotic	Rohland 2018 (Dabney Buffer, silica beads)	Boston	ds	7.6	partial	Rohland 2015; silica coated magnetic beads and 7x volume PB (Qiagen) for cleanups, Bst2.0 in smaller volume, 100ul total PCR volume, higher primer concentration, SPRI cleanup of PCR	Twist1.44Mv1.2(lowMT)	Rohland 2022	Rohland 2022	HiSeq X10	2x101, 2x7	0.0121201	61.5	1.358	71	0.038			0.09313	108549	83	0.041	2687	1419	M
S28641.Y1.E2.L1	I28641	Questionable	2500.to.5000.SNPs	681, 24984		681, 24984	3850	2200-1600 BCE	Pottenbrunn	Austria	48.241109	15.701654	metacarpal	Pinhasi Lab	36	Boston	robotic	Rohland 2018 (Dabney Buffer, silica beads)	Boston	ds	7.2	partial	Rohland 2015; silica coated magnetic beads and 7x volume PB (Qiagen) for cleanups, Bst2.0 in smaller volume, 100ul total PCR volume, higher primer concentration, SPRI cleanup of PCR	Twist1.44Mv1.2(lowMT)	Rohland 2022	Rohland 2022	HiSeq X10	2x101, 2x7	0.00186333	53.2	0.303	66.9	0			0.002225	2697	71.4	0.045	115	3	F
S28642.Y1.E2.L1	I28642	Pass		506, 24872		506, 24872	3850	2200-1600 BCE	Pottenbrunn	Austria	48.241109	15.701654	long bone	Pinhasi Lab	36	Boston	robotic	Rohland 2018 (Dabney Buffer, silica beads)	Boston	ds	7.2	partial	Rohland 2015; silica coated magnetic beads and 7x volume PB (Qiagen) for cleanups, Bst2.0 in smaller volume, 100ul total PCR volume, higher primer concentration, SPRI cleanup of PCR	Twist1.44Mv1.2(lowMT)	Rohland 2022	Rohland 2022	HiSeq X10	2x101, 2x7	0.00204403	50.2	0.7853	55.6	0.092			0.01422	17303	62.8	0.084	667	15	F
S28991.Y1.E1.L1	I28991	Pass					3850	2200-1600 BCE	Pottenbrunn	Austria	48.241109	15.701654	tooth	Pinhasi Lab	36	Boston	robotic	Rohland 2018 (Dabney Buffer, silica beads)	Boston	ds	7.2	partial	Rohland 2015; silica coated magnetic beads and 7x volume PB (Qiagen) for cleanups, Bst2.0 in smaller volume, 100ul total PCR volume, higher primer concentration, SPRI cleanup of PCR	1240k+v2	Fu 2013; simultaneous enrichment of ~1.2M SNPs and mtDNA	Fu 2013; simultaneous enrichment of ~1.2M SNPs and mtDNA	HiSeq X10	2x101, 2x7	0.0137542	57.9	60.48	61.9	0.053	[0.992, 0.999]	I1a1	0.202584	215986	71.7	0.0315	4389	3012	M
S28992.Y1.E1.L1	I28992	Questionable	sexratio=0.344				3850	2200-1600 BCE	Pottenbrunn	Austria	48.241109	15.701654	tooth	Pinhasi Lab	38	Boston	robotic	Rohland 2018 (Dabney Buffer, silica beads)	Boston	ds	7.6	partial	Rohland 2015; silica coated magnetic beads and 7x volume PB (Qiagen) for cleanups, Bst2.0 in smaller volume, 100ul total PCR volume, higher primer concentration, SPRI cleanup of PCR	Twist1.44Mv1.2(extraMT)	Rohland 2022	Rohland 2022	HiSeq X10	2x101, 2x7	0.00109093	45.1	24.11	64.3	0.0525	[0.988, 1.000]	T2c1d1	0.0192789	36203	55.4	0.0825	404	212	M
S29242.Y1.E1.L1	I29242	Pass					3850	2200-1600 BCE	Pottenbrunn	Austria	48.241109	15.701654	tooth	Pinhasi Lab	36	Boston	robotic	Rohland 2018 (Dabney Buffer, silica beads)	Boston	ds	7.2	partial	Rohland 2015; silica coated magnetic beads and 7x volume PB (Qiagen) for cleanups, Bst2.0 in smaller volume, 100ul total PCR volume, higher primer concentration, SPRI cleanup of PCR	Twist1.44Mv1.2(lowMT)	Rohland 2022	Rohland 2022	HiSeq X10	2x101, 2x7	0.00729482	60.5	10.33	62	0.053	[0.896, 0.971]	V	0.110665	127862	77.4	0.03	5465	33	F
S29246.Y1.E2.L1	I29246	Questionable	2500.to.5000.SNPs, mtcontam=[0.873,0.970]				3850	2200-1600 BCE	Pottenbrunn	Austria	48.241109	15.701654	tooth	Pinhasi Lab	36	Boston	robotic	Rohland 2018 (Dabney Buffer, silica beads)	Boston	ds	7.2	partial	Rohland 2015; silica coated magnetic beads and 7x volume PB (Qiagen) for cleanups, Bst2.0 in smaller volume, 100ul total PCR volume, higher primer concentration, SPRI cleanup of PCR	Twist1.44Mv1.2(extraMT)	Rohland 2022	Rohland 2022	HiSeq X10	2x101, 2x7	0.000215877	45.5	3.792	62.1	0.0785	[0.873, 0.979]	H1+16189	0.00145919	2669	55.6	0.0595	62	1	U
S29247.Y1.E1.L1	I29247	Pass					3850	2200-1600 BCE	Pottenbrunn	Austria	48.241109	15.701654	tooth	Pinhasi Lab	37	Boston	robotic	Rohland 2018 (Dabney Buffer, silica beads)	Boston	ds	7.4	partial	Rohland 2015; silica coated magnetic beads and 7x volume PB (Qiagen) for cleanups, Bst2.0 in smaller volume, 100ul total PCR volume, higher primer concentration, SPRI cleanup of PCR	Twist1.44Mv1.2(lowMT)	Rohland 2022	Rohland 2022	HiSeq X10	2x101, 2x7	0.00165498	43.5	0.6114	65.4	0.044			0.025457	30790	49.8	0.108	1032	11	F
S29687.Y1.E1.L1	I29687	Pass				24869	3850	2200-1600 BCE	Pottenbrunn	Austria	48.241109	15.701654	tooth	Pinhasi Lab	37	Boston	robotic	Rohland 2018 (Dabney Buffer, silica beads)	Boston	ds	7.4	partial	Rohland 2015; silica coated magnetic beads and 7x volume PB (Qiagen) for cleanups, Bst2.0 in smaller volume, 100ul total PCR volume, higher primer concentration, SPRI cleanup of PCR	Twist1.44Mv1.2(lowMT)	Rohland 2022	Rohland 2022	HiSeq X10	2x101, 2x7	0.035375	43.5	2.024	58.5	0.0655	[0.832, 0.967]	U5b1d1a	0.349259	337428	50.1	0.112	6511	4085	M
S29691.Y1.E1.L1	I29691	Pass				24866	3850	2200-1600 BCE	Pottenbrunn	Austria	48.241109	15.701654	tooth	Pinhasi Lab	37	Boston	robotic	Rohland 2018 (Dabney Buffer, silica beads)	Boston	ds	7.4	partial	Rohland 2015; silica coated magnetic beads and 7x volume PB (Qiagen) for cleanups, Bst2.0 in smaller volume, 100ul total PCR volume, higher primer concentration, SPRI cleanup of PCR	Twist1.44Mv1.2(lowMT)	Rohland 2022	Rohland 2022	HiSeq X10	2x101, 2x7	0.0242678	57.4	9.761	61.5	0.0545	[0.910, 0.987]	H1+16189	0.435047	422194	73.8	0.057	10632	5895	M
S29693.Y1.E1.L1	I29693	Pass				24853	3850	2200-1600 BCE	Pottenbrunn	Austria	48.241109	15.701654	tooth	Pinhasi Lab	35	Boston	robotic	Rohland 2018 (Dabney Buffer, silica beads)	Boston	ds	7	partial	Rohland 2015; silica coated magnetic beads and 7x volume PB (Qiagen) for cleanups, Bst2.0 in smaller volume, 100ul total PCR volume, higher primer concentration, SPRI cleanup of PCR	Twist1.44Mv1.2(lowMT)	Rohland 2022	Rohland 2022	HiSeq X10	2x101, 2x7	0.0214543	44.8	11.26	58.7	0.0655	[0.972, 0.999]	K2a5	0.272416	276889	53.8	0.1215	5258	3222	M
REFERENCES:
Protocol	Method	Reference
Extraction:	Rohland 2018 (Dabney Buffer, silica beads)	N. Rohland, I. Glocke, A. Aximu-Petri, M. Meyer, Extraction of highly degraded DNA from ancient bones, teeth and sediments for high-throughput sequencing. Nat. Protoc. 13, 2447–2461 (2018).
Library Prep:	Rohland 2015; silica coated magnetic beads and 7x volume PB (Qiagen) for cleanups, Bst2.0 in smaller volume, 100ul total PCR volume, higher primer concentration, SPRI cleanup of PCR	Rohland, N., Harney, E., Mallick, S., Nordenfelt, S. & Reich, D. Partial uracil–DNA–glycosylase treatment for screening of ancient DNA. Philos. Trans. R. Soc. B 370, 20130624 (2015).
Enrichment:	Fu 2013; simultaneous enrichment of ~1.2M SNPs and mtDNA	Fu Q, Meyer M, Gao X, Stenzel U, Burbano HA, Kelso J, Pääbo S. DNA analysis of an early modern human from Tianyuan Cave, China. Proc Natl Acad Sci U S A. 2013 Feb 5;110(6):2223-7. doi: 10.1073/pnas.1221359110. Epub 2013 Jan 22. PMID: 23341637; PMCID: PMC3568306.
	Rohland 2022	N. Rohland, S. Mallick et al. Three reagents for in-solution enrichment of ancient human DNA at more than a million SNPs. bioRxiv https://doi.org/10.1101/2022.01.13.476259 (2022).
