# Supplementary material for: Tracing social mechanisms and interregional connections in Early Bronze Age Societies in Lower Austria
Source: Nat Commun. 2025 Dec 31;17:131. doi: 10.1038/s41467-025-67906-y (PMC12775072; doi:10.1038/s41467-025-67906-y)
Supplement: Supplementary file 5 — Supplementary Dataset 3 [file 41467_2025_67906_MOESM5_ESM.xlsx]

## Sheet: Supplementary_Data_3
Sample	WHG	Anatolia_Neolithic	Yamnaya	stderrWHG	stderrAnatolia_Neolithic	stderrYamnaya		Culture
DSH001	0.086	0.074	0.84	0.049	0.138	0.143	11.3514	Unetice	Unetice	1.88532
DSH006	0.098	0.373	0.529	0.029	0.088	0.09	1.41823	Unetice	Unterwölbinger	0.847869
DSH008	0.092	0.343	0.565	0.027	0.084	0.084	1.64723	Unetice
DSH010	0.121	0.445	0.434	0.048	0.148	0.143	0.975281	Unetice
DSH011	0.135	0.052	0.813	0.071	0.233	0.232	15.6346	Unetice
DSH012	0.034	0.506	0.46	0.04	0.096	0.097	0.909091	Unetice
DSH014	0.137	0.487	0.376	0.027	0.072	0.071	0.772074	Unetice
DSH015	0.135	0.725	0.14	0.069	0.185	0.191	0.193103	Unetice
DSH016	0.113	0.453	0.434	0.023	0.067	0.067	0.958057	Unetice
DSH017	0.229	0.568	0.202	0.16	0.388	0.438	0.355634	Unetice
DSH018	0.143	0.615	0.243	0.041	0.124	0.124	0.395122	Unetice
DSH019	0.103	0.366	0.53	0.04	0.126	0.125	1.44809	Unetice
DSH020	0.161	0.299	0.54	0.026	0.075	0.076	1.80602	Unetice
DSH021	0.094	0.292	0.614	0.031	0.097	0.097	2.10274	Unetice
DSH022	0.138	0.457	0.405	0.022	0.064	0.064	0.886214	Unetice
DSH023	0.145	0.367	0.488	0.024	0.067	0.067	1.3297	Unetice
DSH024	0.1	0.365	0.536	0.044	0.125	0.124	1.46849	Unetice
DSH025	0.126	0.442	0.432	0.023	0.067	0.067	0.977376	Unetice
DSH026	0.122	0.584	0.294	0.023	0.064	0.065	0.503425	Unetice
DSH027	0.168	0.287	0.545	0.065	0.206	0.199	1.89895	Unetice
DSH028	0.135	0.493	0.372	0.036	0.129	0.129	0.754564	Unetice
DSH029	0.123	0.434	0.442	0.028	0.074	0.075	1.01843	Unetice
DSH030	0.206	0.397	0.397	0.046	0.154	0.161	1	Unetice
DSH031	0.135	0.283	0.582	0.046	0.142	0.139	2.05654	Unetice
SLB001	0.173	0.194	0.633	0.028	0.077	0.078	3.26289	Unetice
SLB002	0.12	0.334	0.546	0.025	0.061	0.063	1.63473	Unetice
SLB003	0.111	0.533	0.356	0.029	0.08	0.078	0.667917	Unetice
SLB005	0.141	0.363	0.495	0.026	0.063	0.064	1.36364	Unetice
SLB006	0.195	0.331	0.474	0.027	0.071	0.072	1.43202	Unetice
SLB007	0.115	0.344	0.541	0.026	0.065	0.064	1.57267	Unetice
SLB008	0.11	0.338	0.552	0.023	0.06	0.057	1.63314	Unetice
SLB009_ss	0.116	0.283	0.601	0.042	0.105	0.109	2.12367	Unetice
SLB010	0.131	0.419	0.45	0.025	0.061	0.061	1.07399	Unetice
SLB011	0.155	0.291	0.554	0.028	0.073	0.073	1.90378	Unetice
SLB012	0.136	0.364	0.5	0.025	0.06	0.061	1.37363	Unetice
SLB013	0.135	0.318	0.547	0.046	0.119	0.116	1.72013	Unetice
SLB014	0.202	0.328	0.47	0.026	0.065	0.065	1.43293	Unetice
SLB015	0.101	0.376	0.523	0.025	0.061	0.061	1.39096	Unetice
SLB016	0.16	0.253	0.587	0.027	0.071	0.07	2.32016	Unetice
SLB018	0.154	0.291	0.554	0.024	0.062	0.062	1.90378	Unetice
SLB020	0.101	0.463	0.436	0.026	0.062	0.06	0.941685	Unetice
SLB021	0.159	0.39	0.45	0.03	0.08	0.078	1.15385	Unetice
SLB022_ss	0.189	0.254	0.557	0.026	0.065	0.064	2.19291	Unetice
SLB023	0.137	0.31	0.553	0.026	0.065	0.066	1.78387	Unetice
SLB024	0.174	0.361	0.465	0.023	0.065	0.065	1.28809	Unetice
SLB026	0.199	0.288	0.513	0.026	0.061	0.06	1.78125	Unetice
SLB028	0.11	0.381	0.509	0.026	0.06	0.061	1.33596	Unetice
SLB031	0.035	0.346	0.618	0.049	0.13	0.133	1.78613	Unetice
SLB032	0.12	0.249	0.631	0.025	0.06	0.061	2.53414	Unetice
SLB033_ss	0.17	0.236	0.594	0.032	0.084	0.086	2.51695	Unetice
SLB034_ss	0.143	0.202	0.655	0.032	0.084	0.086	3.24257	Unetice
SLB035	0.132	0.228	0.64	0.027	0.072	0.072	2.80702	Unetice
SLB037	0.12	0.324	0.556	0.028	0.069	0.069	1.71605	Unetice
SLB041	0.118	0.386	0.496	0.03	0.075	0.074	1.28497	Unetice
SLB045_ss	0.223	0.32	0.457	0.025	0.061	0.06	1.42813	Unetice
SLB046_ss	0.104	0.473	0.423	0.04	0.087	0.083	0.894292	Unetice
ULK001_ss	0.147	0.444	0.409	0.027	0.066	0.064	0.921171	Unetice
ULK003_ss	0.12	0.375	0.505	0.031	0.08	0.077	1.34667	Unetice
ULK004_ss	0.189	0.329	0.482	0.024	0.064	0.066	1.46505	Unetice
ULK009_ss	0.147	0.486	0.367	0.028	0.074	0.073	0.755144	Unetice
ULK010_ss	0.106	0.29	0.603	0.031	0.083	0.082	2.07931	Unetice
ULK011_ss	0.131	0.311	0.558	0.033	0.091	0.088	1.79421	Unetice
ULK012_ss	0.157	0.313	0.53	0.028	0.065	0.066	1.69329	Unetice
ULK017_ss	0.156	0.391	0.453	0.034	0.085	0.086	1.15857	Unetice
ULK018_ss	0.146	0.272	0.582	0.028	0.072	0.071	2.13971	Unetice
UZH004	0.146	0.33	0.524	0.023	0.077	0.074	1.58788	Unetice
UZH007	0.151	0.302	0.546	0.028	0.081	0.079	1.80795	Unetice
UZH009	0.134	0.368	0.498	0.043	0.125	0.121	1.35326	Unetice
UZH010	0.118	0.345	0.537	0.025	0.072	0.071	1.55652	Unetice
UZH011	0.098	0.418	0.484	0.031	0.079	0.079	1.15789	Unetice
UZH012	0.111	0.558	0.331	0.024	0.064	0.064	0.59319	Unetice
UZH013	0.125	0.355	0.52	0.04	0.115	0.113	1.46479	Unetice
UZH014	0.192	0.225	0.582	0.046	0.124	0.123	2.58667	Unetice
UZH015	0.186	0.314	0.5	0.032	0.091	0.089	1.59236	Unetice
UZH019	0.106	0.374	0.519	0.026	0.065	0.064	1.3877	Unetice
UZH020	0.173	0.328	0.499	0.036	0.097	0.095	1.52134	Unetice
UZH021	0.119	0.397	0.484	0.025	0.067	0.067	1.21914	Unetice
UZH022	0.147	0.339	0.514	0.035	0.092	0.093	1.51622	Unetice
UZH023	0.196	0.129	0.675	0.044	0.114	0.115	5.23256	Unetice
UZH024	0.095	0.433	0.472	0.031	0.085	0.084	1.09007	Unetice
UZH025	0.152	0.397	0.451	0.035	0.103	0.098	1.13602	Unetice
UZH026	0.119	0.378	0.503	0.033	0.079	0.078	1.33069	Unetice
UZH027	0.228	0.355	0.416	0.027	0.06	0.06	1.17183	Unetice
UZH028	0.114	0.369	0.517	0.024	0.06	0.06	1.40108	Unetice
UZH029	0.119	0.637	0.244	0.036	0.098	0.094	0.383046	Unetice
UZH030	0.123	0.498	0.38	0.029	0.073	0.074	0.763052	Unetice
UZH031	0.085	0.394	0.521	0.027	0.069	0.069	1.32234	Unetice
UZH031	0.085	0.394	0.521	0.027	0.069	0.069	1.32234	Unetice
UZH032	0.114	0.502	0.385	0.12	0.307	0.325	0.766932	Unetice
UZH034	0.069	0.414	0.517	0.024	0.065	0.067	1.24879	Unetice
UZH036	0.235	0.132	0.634	0.034	0.085	0.084	4.80303	Unetice
UZH038	0.099	0.288	0.614	0.026	0.066	0.064	2.13194	Unetice
UZH039	0.121	0.374	0.505	0.024	0.063	0.061	1.35027	Unetice
UZH040	0.109	0.275	0.617	0.025	0.065	0.063	2.24364	Unetice
UZH041	0.145	0.309	0.545	0.026	0.067	0.067	1.76375	Unetice
UZH042	0.132	0.059	0.809	0.05	0.129	0.137	13.7119	Unetice
UZH043	0.132	0.305	0.563	0.025	0.067	0.068	1.8459	Unetice
UZH044	0.134	0.258	0.607	0.026	0.066	0.064	2.35271	Unetice
UZH045	0.129	0.508	0.363	0.025	0.059	0.059	0.714567	Unetice
UZH046	0.144	0.225	0.631	0.026	0.066	0.065	2.80444	Unetice
UZH047	0.146	0.366	0.488	0.026	0.064	0.065	1.33333	Unetice
ZWD001	0.119	0.486	0.395	0.021	0.064	0.063	0.812757	Unetice
ZWD002	0.114	0.423	0.463	0.022	0.067	0.066	1.09456	Unetice
FZH001	0.153	0.437	0.41	0.025	0.074	0.073	0.938215	Unterwölbinger
FZH002	0.117	0.471	0.412	0.021	0.063	0.064	0.874735	Unterwölbinger
FZH003	0.108	0.447	0.446	0.022	0.06	0.061	0.997763	Unterwölbinger
PEB004	0.144	0.308	0.548	0.024	0.069	0.069	1.77922	Unterwölbinger
PEB005	0.125	0.462	0.413	0.026	0.076	0.075	0.893939	Unterwölbinger
PEB006	0.117	0.536	0.347	0.022	0.059	0.059	0.647388	Unterwölbinger
PEB007	0.163	0.611	0.225	0.022	0.07	0.068	0.368249	Unterwölbinger
PEB009	0.113	0.596	0.29	0.021	0.055	0.056	0.486577	Unterwölbinger
PEB011	0.132	0.338	0.53	0.023	0.071	0.071	1.56805	Unterwölbinger
PEB012	0.096	0.545	0.359	0.023	0.069	0.07	0.658716	Unterwölbinger
PEB013	0.099	0.498	0.403	0.021	0.063	0.063	0.809237	Unterwölbinger
PEB014	0.052	0.335	0.613	0.026	0.08	0.081	1.82985	Unterwölbinger
PEB016	0.125	0.656	0.219	0.027	0.077	0.076	0.333841	Unterwölbinger
PEB017_ss	0.122	0.529	0.349	0.036	0.093	0.93	0.659735	Unterwölbinger
PEB018	0.109	0.559	0.332	0.022	0.064	0.063	0.593918	Unterwölbinger
PEB019	0.155	0.557	0.288	0.023	0.064	0.064	0.517056	Unterwölbinger
I11700	0.129	0.452	0.419	0.026	0.065	0.066	0.926991	Unterwölbinger
I11704	0.091	0.537	0.373	0.028	0.063	0.062	0.6946	Unterwölbinger
I11705	0.16	0.387	0.453	0.027	0.06	0.06	1.17054	Unterwölbinger
I28635	0.336	-1.142	1.806	0.36	1.68	1.542	>50000 SNPs	Unterwölbinger
I28636	0.127	0.532	0.342	0.054	0.119	0.117	0.642857	Unterwölbinger
I28641	-0.032	1.229	-0.197	0.3	0.679	0.672	ex	Unterwölbinger
I28642	0.496	0.059	0.445	0.162	0.333	0.295	>50000 SNPs	Unterwölbinger
I28991	0.136	0.368	0.496	0.043	0.095	0.095	1.34783	Unterwölbinger
I28992	0.174	0.557	0.269	0.105	0.243	0.253	0.482944	Unterwölbinger
I29242	0.145	0.422	0.432	0.051	0.138	0.135	1.0237	Unterwölbinger
I29246	0.782	1.077	-0.859	0.57	0.988	1.232	ex	Unterwölbinger
I29247	0.056	0.537	0.407	0.115	0.254	0.249	>50000 SNPs	Unterwölbinger
I29687	0.101	0.677	0.222	0.04	0.083	0.086	0.327917	Unterwölbinger
I29691	0.088	0.564	0.348	0.033	0.077	0.079	0.617021	Unterwölbinger
I29693	0.075	0.499	0.426	0.041	0.095	0.1	0.853707	Unterwölbinger
