# Supplementary material for: Tracing social mechanisms and interregional connections in Early Bronze Age Societies in Lower Austria
Source: Nat Commun. 2025 Dec 31;17:131. doi: 10.1038/s41467-025-67906-y (PMC12775072; doi:10.1038/s41467-025-67906-y)
Supplement: Supplementary file 6 — Supplementary Dataset 4 [file 41467_2025_67906_MOESM6_ESM.xlsx]

## Sheet: Tabelle1
ID1	ID2	Site 1	Site 2	Site	nSNPs	nmismatch	pmismatch	PairIndividuals	Relationship	Z_upper	Z_lower	a	b	ID1.1	ID2.1	nSites	J9 (K0)	J8 (K1)	J7 (K2)	pi_HAT	J6	J5	J4	J3	J2	J1	rab	Fa	Fb	theta	inbred_relatedness_1_2	inbred_relatedness_2_1	fraternity	identity	zygosity	2of3_IDB	FDiff	loglh	nIter	bestoptimll	coverage	2dsfs	R0	R1	KING	2dsfs_loglike	2dsfsf_niter	a.1	b.1
DSH001	DSH002	Drasenhofen	Drasenhofen	Drasenhofen	6321	1378	0.218	DSH001DSH002	Unrelated		-3.02309	0	1	DSH001	DSH002	3175	0.989107	0	0	0	0.010892	0	0	0	0	0	1e-06	1e-06	0.010893	1e-06	1e-06	0	0	0	0	0.005447	-0.005446	-3837.5	150	-1	0.120498	2.686722e-01,1.703630e-01,2.352813e-02,1.879947e-01,1.148958e-01,1.018065e-01,1.802415e-02,6.044644e-02,5.426903e-02	0.361652	0.204382	0.042366	-4587.48	94	0	1
DSH001	DSH004	Drasenhofen	Drasenhofen	Drasenhofen	1906	412	0.21616	DSH001DSH004	Unrelated		-1.57752	0	2	DSH001	DSH004	1116	1	0	0	0	0	0	0	0	0	0	0	0	0.000219	0	0	0	0	0	0	0.00011	-0.000109	-1302.57	162	-1302.57	0.042355	3.334487e-01,3.385681e-02,8.868577e-02,6.409881e-02,3.219337e-01,7.977685e-06,4.483308e-02,5.333465e-02,5.980051e-02	0.41474	1.13032	0.069037	-1582.82	222	0	2
DSH001	DSH006	Drasenhofen	Drasenhofen	Drasenhofen	7116	1611	0.22639	DSH001DSH006	Unrelated		-4.28701	0	3	DSH001	DSH006	5308	1	0	0	0	0	0	0	0	0	0	1.6e-05	3e-06	3e-06	9e-06	3e-06	3e-06	0	3e-06	3e-06	1.6e-05	0	-6549.11	70	-6549.12	0.20145	2.636819e-01,1.851147e-01,1.547906e-02,1.711607e-01,1.709078e-01,5.234787e-02,1.771361e-02,6.031285e-02,6.328154e-02	0.194214	0.340366	0.12892	-7838.53	50	0	3
DSH001	DSH008	Drasenhofen	Drasenhofen	Drasenhofen	9179	2098	0.22857	DSH001DSH008	Unrelated		-4.6862	0	4	DSH001	DSH008	5163	1	0	0	0	0	0	0	0	0	0	1e-06	8e-06	2.7e-05	1e-06	1e-06	1e-06	0	1e-06	1e-06	1.8e-05	-1e-05	-6191.67	106	-6191.67	0.195947	2.938930e-01,1.680506e-01,1.463844e-02,1.576246e-01,1.381340e-01,7.431025e-02,3.068700e-02,7.159065e-02,5.107136e-02	0.328126	0.267235	0.063493	-7497.68	46	0	4
DSH001	DSH009	Drasenhofen	Drasenhofen	Drasenhofen	18594	4178	0.2247	DSH001DSH009	Unrelated		-5.64954	0	5	DSH001	DSH009	8866	1	0	0	0	0	0	0	0	0	0	2.9e-05	7e-06	6e-06	1.8e-05	6e-06	6e-06	0	6e-06	6e-06	3e-05	0	-11485.3	58	-11485.3	0.336483	2.670990e-01,1.607736e-01,2.750214e-02,1.579509e-01,1.461966e-01,8.589420e-02,1.948568e-02,7.131063e-02,6.378719e-02	0.321402	0.279579	0.067968	-13896.4	38	0	5
DSH001	DSH010	Drasenhofen	Drasenhofen	Drasenhofen	2093	443	0.21166	DSH001DSH010	Unrelated		-1.399	0	6	DSH001	DSH010	6150	1	0	0	0	0	0	0	0	0	0	1.8e-05	0	0	9e-06	0	0	0	0	0	1.8e-05	0	-7621.54	94	-7621.54	0.233405	2.783203e-01,1.520440e-01,3.490159e-02,1.457899e-01,1.867606e-01,5.203142e-02,2.001227e-02,5.640667e-02,7.373327e-02	0.294033	0.404957	0.098658	-9172.47	50	0	6
DSH001	DSH011	Drasenhofen	Drasenhofen	Drasenhofen	977	217	0.22211	DSH001DSH011	Unrelated		-1.68989	0	7	DSH001	DSH011	3068	1	0	0	0	0	0	0	0	0	0	0	0	0.000168	0	0	0	0	0	0	8.4e-05	-8.4e-05	-3704.59	98	-3704.6	0.116437	2.630214e-01,1.707070e-01,2.761298e-02,1.653126e-01,1.513566e-01,6.048788e-02,4.017286e-02,5.361221e-02,6.771641e-02	0.447855	0.292248	0.020967	-4435.87	58	0	7
DSH001	DSH012	Drasenhofen	Drasenhofen	Drasenhofen	3470	725	0.20893	DSH001DSH012	Unrelated		-1.32814	0	8	DSH001	DSH012	6270	1	0	0	0	0	0	0	0	0	0	1.7e-05	2e-06	3e-06	9e-06	1e-06	1e-06	0	1e-06	2e-06	1.8e-05	0	-7845.41	90	-7845.41	0.23796	2.697743e-01,1.613017e-01,3.731754e-02,1.478754e-01,1.658530e-01,5.988169e-02,2.945874e-02,5.197362e-02,7.656405e-02	0.402623	0.339996	0.042911	-9495.06	51	0	8
DSH001	DSH014	Drasenhofen	Drasenhofen	Drasenhofen	12200	2805	0.22992	DSH001DSH014	Unrelated		-5.9078	0	9	DSH001	DSH014	8276	1	0	0	0	0	0	0	0	0	0	4.6e-05	3e-06	3e-06	2.5e-05	3e-06	3e-06	1.1e-05	3e-06	1.4e-05	4.6e-05	0	-10664.9	90	-10664.9	0.314092	2.643183e-01,1.579068e-01,3.036770e-02,1.541263e-01,1.714564e-01,6.627756e-02,2.321480e-02,5.894107e-02,7.339111e-02	0.312514	0.349316	0.082408	-12814	38	0	9
DSH001	DSH015	Drasenhofen	Drasenhofen	Drasenhofen	995	211	0.21206	DSH001DSH015	Unrelated		-0.967174	0	10	DSH001	DSH015	8595	1	0	0	0	0	0	0	0	0	0	5e-06	0	0	2e-06	0	0	0	0	0	5e-06	0	-11160.2	66	-11160.2	0.326198	2.569032e-01,1.670847e-01,2.665083e-02,1.571705e-01,1.618167e-01,7.393900e-02,1.967045e-02,7.054004e-02,6.622452e-02	0.286258	0.314173	0.087301	-13550.4	42	0	10
DSH001	DSH016	Drasenhofen	Drasenhofen	Drasenhofen	16241	3662	0.22548	DSH001DSH016	Unrelated		-5.05535	0	11	DSH001	DSH016	7514	1	0	0	0	0	0	0	0	0	0	2.9e-05	2e-06	2e-06	1.6e-05	2e-06	2e-06	0	2e-06	2e-06	2.9e-05	0	-9516.25	150	-9516.26	0.285172	2.716437e-01,1.518913e-01,2.970997e-02,1.645853e-01,1.695224e-01,5.884927e-02,1.554524e-02,7.047076e-02,6.778206e-02	0.266957	0.345223	0.100673	-11536.9	42	0	11
DSH001	DSH017	Drasenhofen	Drasenhofen	Drasenhofen	3758	826	0.2198	DSH001DSH017	Unrelated		-2.35441	0	12	DSH001	DSH017	1971	1	0	0	0	0	0	0	0	0	0	5e-06	0	4.7e-05	2e-06	0	0	0	0	0	2.8e-05	-2.3e-05	-2336.97	86	-2336.97	0.074804	3.060147e-01,1.273052e-01,2.455819e-02,1.252960e-01,2.305087e-01,4.120286e-02,5.126975e-02,4.805130e-02,4.579321e-02	0.328959	0.551874	0.098213	-2772.45	86	0	12
DSH001	DSH018	Drasenhofen	Drasenhofen	Drasenhofen	3240	684	0.21111	DSH001DSH018	Unrelated		-0.608145	0	13	DSH001	DSH018	6429	1	0	0	0	0	0	0	0	0	0	3e-05	0	0	1.5e-05	0	0	0	0	0	3e-05	0	-7964.32	70	-7964.32	0.243994	2.605101e-01,1.751707e-01,1.872889e-02,1.577502e-01,1.615298e-01,6.734899e-02,2.119832e-02,7.382376e-02,6.393920e-02	0.247182	0.314248	0.102459	-9622.74	50	0	13
DSH001	DSH019	Drasenhofen	Drasenhofen	Drasenhofen	3746	869	0.23198	DSH001DSH019	Unrelated		-3.83741	0	14	DSH001	DSH019	8205	1	0	0	0	0	0	0	0	0	0	2.7e-05	0	0	1.4e-05	0	0	0	0	0	2.7e-05	0	-10512.1	86	-10512.1	0.311397	2.736504e-01,1.539674e-01,2.904228e-02,1.554727e-01,1.651967e-01,7.099649e-02,2.437296e-02,6.412450e-02,6.317660e-02	0.323343	0.331736	0.075316	-12636.7	38	0	14
DSH001	DSH020	Drasenhofen	Drasenhofen	Drasenhofen	12791	2982	0.23313	DSH001DSH020	Unrelated		-5.76975	0	15	DSH001	DSH020	8086	1	0	0	0	0	0	0	0	0	0	0.000212	1e-06	1e-06	0.000106	1e-06	1e-06	0.000105	1e-06	0.000105	0.000212	0	-10348.6	102	-10348.6	0.306881	2.855522e-01,1.465640e-01,2.709701e-02,1.521100e-01,1.880309e-01,4.803566e-02,1.959364e-02,7.176448e-02,6.125218e-02	0.248314	0.404224	0.119126	-12441	47	0	15
DSH001	DSH021	Drasenhofen	Drasenhofen	Drasenhofen	6253	1435	0.22949	DSH001DSH021	Unrelated		-4.60917	0	16	DSH001	DSH021	6864	0.995516	0.000105	0.004376	0.0044285	0	0	0	0	0	3e-06	0.004431	3e-06	3e-06	0.002217	3e-06	3e-06	0.004376	3e-06	0.004378	0.004431	0	-8647.84	86	-1	0.260503	2.867820e-01,1.369521e-01,3.297283e-02,1.472288e-01,1.810273e-01,5.608573e-02,3.034203e-02,4.878697e-02,7.982238e-02	0.349753	0.400177	0.072423	-10464.4	42	0	16
DSH001	DSH022	Drasenhofen	Drasenhofen	Drasenhofen	20710	4705	0.22718	DSH001DSH022	Unrelated		-6.21733	0	17	DSH001	DSH022	9156	1	0	0	0	0	0	0	0	0	0	1.2e-05	0	0	6e-06	0	0	0	0	0	1.2e-05	0	-12132	70	-12132	0.347489	2.664460e-01,1.578937e-01,3.436624e-02,1.545986e-01,1.617025e-01,6.748292e-02,2.330368e-02,6.313665e-02,7.106975e-02	0.356642	0.3229	0.060485	-14628.3	34	0	17
DSH001	DSH023	Drasenhofen	Drasenhofen	Drasenhofen	14808	3369	0.22751	DSH001DSH023	Unrelated		-5.96686	0	18	DSH001	DSH023	9648	1	0	0	0	0	0	0	0	0	0	2.6e-05	7e-06	7e-06	1.6e-05	7e-06	7e-06	0	7e-06	7e-06	2.6e-05	0	-12736.9	58	-12736.9	0.366162	2.688289e-01,1.586902e-01,2.788813e-02,1.528743e-01,1.512038e-01,8.440968e-02,2.454658e-02,5.848227e-02,7.307610e-02	0.346782	0.298296	0.061219	-15445	34	0	18
DSH001	DSH024	Drasenhofen	Drasenhofen	Drasenhofen	3079	663	0.21533	DSH001DSH024	Unrelated		-1.21304	0	19	DSH001	DSH024	8443	1	0	0	0	0	0	0	0	0	0	5e-05	1e-06	1e-06	2.6e-05	1e-06	1e-06	0	1e-06	1e-06	5e-05	0	-10864	86	-10864	0.32043	2.740505e-01,1.472353e-01,3.839894e-02,1.540941e-01,1.587115e-01,6.515530e-02,2.125598e-02,7.220085e-02,6.889754e-02	0.37587	0.31848	0.052111	-13086.7	34	0	19
DSH001	DSH025	Drasenhofen	Drasenhofen	Drasenhofen	18303	4180	0.22838	DSH001DSH025	Unrelated		-5.93434	0	20	DSH001	DSH025	7969	1	0	0	0	0	0	0	0	0	0	3.4e-05	4e-06	3e-06	1.9e-05	3e-06	3e-06	0	3e-06	3e-06	3.5e-05	0	-10272.8	62	-10272.8	0.30244	2.642806e-01,1.606825e-01,3.798591e-02,1.590414e-01,1.679175e-01,5.464640e-02,2.137984e-02,5.718105e-02,7.688473e-02	0.353541	0.342048	0.064095	-12381	46	0	20
DSH001	DSH026	Drasenhofen	Drasenhofen	Drasenhofen	15102	3377	0.22361	DSH001DSH026	Unrelated		-4.19228	0	21	DSH001	DSH026	9269	1	0	0	0	0	0	0	0	0	0	5e-06	1.5e-05	2e-06	3e-06	1e-06	1e-06	0	1e-06	1e-06	1.3e-05	7e-06	-12243.3	86	-12243.3	0.351778	2.691534e-01,1.514778e-01,3.478578e-02,1.550016e-01,1.567375e-01,6.889494e-02,2.791834e-02,6.950895e-02,6.652165e-02	0.400058	0.308789	0.041312	-14779.3	34	0	21
DSH001	DSH027	Drasenhofen	Drasenhofen	Drasenhofen	1245	250	0.2008	DSH001DSH027	Unrelated		-0.830186	0	22	DSH001	DSH027	553	0.968372	0.008365	1.8e-05	0.0042005	0	0	0.023233	1e-06	0	1.2e-05	0.004213	0.023246	1.2e-05	0.002112	1.2e-05	1.2e-05	1.8e-05	1.2e-05	3e-05	0.015829	0.011617	-640.775	126	-1	0.020988	2.956676e-01,2.179218e-01,3.135295e-03,1.061072e-01,2.388680e-01,8.867365e-05,6.604115e-03,1.173367e-01,1.427068e-02	0.040773	0.529413	0.238677	-744.401	194	0	22
DSH001	DSH028	Drasenhofen	Drasenhofen	Drasenhofen	3368	775	0.23011	DSH001DSH028	Unrelated		-3.37394	0	23	DSH001	DSH028	1532	0.926161	0.009628	0	0.004814	0.000114	0.064094	0	0	0	3e-06	0.052887	3e-06	0.064211	0.034457	3e-06	0.03205	0	3e-06	3e-06	0.068968	-5.7e-05	-1746.54	294	-1	0.058143	2.993026e-01,1.843632e-01,2.374867e-05,1.921071e-01,7.213579e-02,8.857360e-02,2.986212e-02,5.648697e-02,7.714479e-02	0.4143	0.130819	0.01857	-2117.12	126	0	23
DSH001	DSH029	Drasenhofen	Drasenhofen	Drasenhofen	10018	2229	0.2225	DSH001DSH029	Unrelated		-4.33621	0	24	DSH001	DSH029	8936	1	0	0	0	0	0	0	0	0	0	5.7e-05	1e-06	1e-06	2.9e-05	1e-06	1e-06	0	1e-06	1e-06	5.7e-05	0	-11667.1	86	-11667.1	0.33914	2.689358e-01,1.660678e-01,2.361095e-02,1.667592e-01,1.531251e-01,6.184425e-02,2.099527e-02,6.823596e-02,7.042567e-02	0.291306	0.301716	0.083094	-14019.7	38	0	24
DSH001	DSH030	Drasenhofen	Drasenhofen	Drasenhofen	2725	636	0.23339	DSH001DSH030	Unrelated		-3.86051	0	25	DSH001	DSH030	1278	1	0	0	0	0	0	0	0	0	0	2.2e-05	0.000147	2e-05	2e-05	1.9e-05	1.9e-05	0	1.9e-05	1.9e-05	8.6e-05	6.3e-05	-1476.84	66	-1476.85	0.048503	3.313641e-01,1.322974e-01,2.051469e-02,1.332623e-01,1.812420e-01,4.772555e-02,1.015740e-02,1.169846e-01,2.645196e-02	0.169233	0.393199	0.151242	-1777.71	111	0	25
DSH001	DSH031	Drasenhofen	Drasenhofen	Drasenhofen	2464	536	0.21753	DSH001DSH031	Unrelated		-1.78939	0	26	DSH001	DSH031	1115	1	0	0	0	0	0	0	0	0	0	2e-06	1e-06	0.001991	2e-06	1e-06	2e-06	0	1e-06	1e-06	0.000997	-0.000995	-1295.42	238	-1295.42	0.042317	2.758055e-01,1.439687e-01,3.103831e-02,2.110628e-01,1.606162e-01,4.155569e-02,8.647558e-03,6.159008e-02,6.571513e-02	0.247085	0.322611	0.104238	-1545.33	106	0	26
DSH001	FZH001	Drasenhofen	Franzhausen	Between	13224	2938	0.22217	DSH001FZH001	Unrelated		-4.62835	0	27	DSH001	FZH001	5422	1	0	0	0	0	0	0	0	0	0	4e-06	0	1e-06	2e-06	0	0	0	0	0	4e-06	-1e-06	-6592.06	82	-6592.06	0.205776	2.952586e-01,1.560372e-01,1.696804e-02,1.709439e-01,1.425107e-01,7.788593e-02,2.531353e-02,6.670803e-02,4.837408e-02	0.29669	0.277336	0.07659	-7940.45	46	0	27
DSH001	FZH002	Drasenhofen	Franzhausen	Between	24387	5411	0.22188	DSH001FZH002	Unrelated		-5.36802	0	28	DSH001	FZH002	10194	1	0	0	0	0	0	0	0	0	0	2.8e-05	0	0	1.4e-05	0	0	0	0	0	2.8e-05	0	-13768.4	98	-13768.4	0.386884	2.657084e-01,1.599487e-01,2.979304e-02,1.609398e-01,1.486909e-01,7.532145e-02,1.907793e-02,7.293658e-02,6.758324e-02	0.328675	0.287038	0.066467	-16496.9	38	0	28
DSH001	FZH003	Drasenhofen	Franzhausen	Between	22197	5014	0.22589	DSH001FZH003	Unrelated		-6.08747	0	29	DSH001	FZH003	9321	1	0	0	0	0	0	0	0	0	0	6e-06	0	0	3e-06	0	0	0	0	0	6e-06	0	-12168.6	78	-12168.6	0.353752	2.827022e-01,1.430109e-01,2.907974e-02,1.505471e-01,1.636568e-01,7.066602e-02,2.898625e-02,6.517499e-02,6.617593e-02	0.354803	0.33573	0.062804	-14700.7	38	0	29
DSH001	PEB004	Drasenhofen	Pottenbrunn	Between	17640	3969	0.225	DSH001PEB004	Unrelated		-5.46857	0	30	DSH001	PEB004	7523	1	0	0	0	0	0	0	0	0	0	1e-05	1e-06	2e-06	5e-06	0	0	2e-06	0	3e-06	1e-05	-1e-06	-9495.82	98	-9495.82	0.285514	2.794045e-01,1.460367e-01,3.368813e-02,1.514334e-01,1.700788e-01,6.623225e-02,3.169055e-02,5.475925e-02,6.667643e-02	0.384402	0.351518	0.051833	-11444.7	42	0	30
DSH001	PEB005	Drasenhofen	Pottenbrunn	Between	13113	2928	0.22329	DSH001PEB005	Unrelated		-4.3779	0	31	DSH001	PEB005	5855	1	0	0	0	0	0	0	0	0	0	3.6e-05	0	0	1.8e-05	0	0	0	0	1e-06	3.6e-05	0	-7198.68	86	-7198.68	0.22221	2.871554e-01,1.508120e-01,2.276732e-02,1.327462e-01,1.821181e-01,6.706645e-02,3.341210e-02,5.491504e-02,6.900742e-02	0.308478	0.394435	0.090623	-8690.5	46	0	31
DSH001	PEB006	Drasenhofen	Pottenbrunn	Between	23075	5155	0.2234	DSH001PEB006	Unrelated		-5.73033	0	32	DSH001	PEB006	9703	1	0	0	0	0	0	0	0	0	0	1.1e-05	0	0	6e-06	0	0	0	0	0	1.1e-05	0	-12798.2	82	-12798.2	0.368249	2.682281e-01,1.516533e-01,3.453017e-02,1.445270e-01,1.716650e-01,6.710067e-02,2.171384e-02,6.942036e-02,7.116166e-02	0.327638	0.351092	0.076256	-15445.8	43	0	32
DSH001	PEB007	Drasenhofen	Pottenbrunn	Between	17610	3943	0.22391	DSH001PEB007	Unrelated		-4.84962	0	33	DSH001	PEB007	7578	1	0	0	0	0	0	0	0	0	0	0.000146	1e-06	1e-06	7.3e-05	1e-06	1e-06	0.000126	1e-06	0.000127	0.000146	0	-9592.09	86	-9592.09	0.287601	2.761060e-01,1.477776e-01,2.919983e-02,1.404970e-01,1.913413e-01,6.491354e-02,3.001388e-02,5.015253e-02,6.999836e-02	0.309466	0.413662	0.092763	-11581.8	46	0	33
DSH001	PEB009	Drasenhofen	Pottenbrunn	Between	16321	3701	0.22676	DSH001PEB009	Unrelated		-5.32394	0	34	DSH001	PEB009	7186	1	0	0	0	0	0	0	0	0	0	7e-06	0	0	4e-06	0	0	0	0	0	7e-06	0	-8963.57	98	-8963.57	0.272724	2.506795e-01,1.968616e-01,5.135955e-03,1.163327e-01,2.438453e-01,3.139573e-02,1.871269e-02,9.107133e-02,4.596525e-02	0.097802	0.530664	0.21243	-10729.1	54	0	34
DSH001	PEB011	Drasenhofen	Pottenbrunn	Between	16862	3746	0.22216	DSH001PEB011	Unrelated		-3.83398	0	35	DSH001	PEB011	7769	1	0	0	0	0	0	0	0	0	0	4.2e-05	7e-06	7e-06	2.4e-05	7e-06	7e-06	1e-06	7e-06	8e-06	4.2e-05	0	-9882.42	74	-9882.42	0.29485	2.754972e-01,1.490030e-01,3.089987e-02,1.604207e-01,1.575584e-01,6.301573e-02,3.026534e-02,6.219181e-02,7.114801e-02	0.388207	0.317788	0.046986	-11868.6	35	0	35
DSH001	PEB012	Drasenhofen	Pottenbrunn	Between	18285	4124	0.22554	DSH001PEB012	Unrelated		-5.33602	0	36	DSH001	PEB012	8048	0.991433	0.00018	0.008387	0.008477	0	0	0	0	0	1e-06	0.008477	1e-06	1e-06	0.004239	1e-06	1e-06	0.008387	1e-06	0.008388	0.008477	0	-10246.1	130	-1	0.305439	2.866184e-01,1.451496e-01,2.700488e-02,1.384340e-01,1.804034e-01,6.641822e-02,3.105304e-02,5.507073e-02,6.984762e-02	0.321823	0.38953	0.08394	-12282.8	42	0	36
DSH001	PEB013	Drasenhofen	Pottenbrunn	Between	21537	4859	0.22561	DSH001PEB013	Unrelated		-6.2861	0	37	DSH001	PEB013	9336	1	0	0	0	0	0	0	0	0	0	8.4e-05	1e-06	1e-06	4.3e-05	1e-06	1e-06	0	1e-06	1e-06	8.4e-05	0	-12058	106	-12058	0.354321	2.745565e-01,1.584565e-01,2.140009e-02,1.627029e-01,1.512126e-01,7.453202e-02,2.052410e-02,6.556394e-02,7.105132e-02	0.277253	0.300514	0.08821	-14614.4	38	0	37
DSH001	PEB014	Drasenhofen	Pottenbrunn	Between	9992	2219	0.22208	DSH001PEB014	Unrelated		-3.04261	0	38	DSH001	PEB014	4525	1	0	0	0	0	0	0	0	0	0	0.000218	3e-06	3e-06	0.000109	0	0	3e-06	0	3e-06	0.000221	0	-5426.45	194	-5426.45	0.171733	2.628163e-01,1.828544e-01,9.031521e-03,1.489735e-01,1.829892e-01,6.333088e-02,1.388355e-02,7.773350e-02,5.838714e-02	0.125226	0.369073	0.163504	-6562.09	59	0	38
DSH001	PEB016	Drasenhofen	Pottenbrunn	Between	9372	2123	0.22653	DSH001PEB016	Unrelated		-3.87034	0	39	DSH001	PEB016	4387	1	0	0	0	0	0	0	0	0	0	6e-06	0	0	3e-06	0	0	0	0	0	6e-06	0	-5214.69	74	-5214.69	0.166496	2.674949e-01,1.797483e-01,9.756682e-03,1.656092e-01,1.593713e-01,6.232560e-02,2.134618e-02,7.847044e-02,5.587741e-02	0.19516	0.308109	0.120718	-6326.88	78	0	39
DSH001	PEB018	Drasenhofen	Pottenbrunn	Between	19876	4510	0.22691	DSH001PEB018	Unrelated		-6.08542	0	40	DSH001	PEB018	8454	1	0	0	0	0	0	0	0	0	0	3.5e-05	1e-06	1e-06	1.8e-05	1e-06	1e-06	0	1e-06	1e-06	3.5e-05	0	-10836	142	-10836	0.320847	2.733279e-01,1.454171e-01,3.667635e-02,1.571976e-01,1.621692e-01,6.625592e-02,1.668574e-02,6.755902e-02,7.471123e-02	0.329052	0.331098	0.07288	-13096.2	38	0	40
DSH001	PEB019	Drasenhofen	Pottenbrunn	Between	17691	3949	0.22322	DSH001PEB019	Unrelated		-3.77704	0	41	DSH001	PEB019	7506	1	0	0	0	0	0	0	0	0	0	1.6e-05	2e-06	2e-06	9e-06	2e-06	2e-06	0	2e-06	2e-06	1.6e-05	0	-9471.55	62	-9471.55	0.284868	2.687448e-01,1.633563e-01,2.484036e-02,1.586925e-01,1.590698e-01,7.426221e-02,2.621758e-02,6.023427e-02,6.458224e-02	0.320978	0.313374	0.073519	-11455.8	39	0	41
DSH001	SLB001	Drasenhofen	Schleinbach	Between	13801	3035	0.21991	DSH001SLB001	Unrelated		-4.18444	0	42	DSH001	SLB001	6565	1	0	0	0	0	0	0	0	0	0	0.000104	1e-06	1e-06	5.2e-05	1e-06	1e-06	0	1e-06	1e-06	0.000104	0	-8019.72	90	-8019.72	0.249156	2.782227e-01,1.679026e-01,1.934618e-02,1.659804e-01,1.451534e-01,6.945054e-02,1.390996e-02,7.323150e-02,6.680272e-02	0.22911	0.284714	0.102548	-9703.33	46	0	42
DSH001	SLB002	Drasenhofen	Schleinbach	Between	26042	5896	0.2264	DSH001SLB002	Unrelated		-7.20537	0	43	DSH001	SLB002	10433	1	0	0	0	0	0	0	0	0	0	1.9e-05	0	0	9e-06	0	0	0	0	0	1.9e-05	0	-14343.7	142	-14343.7	0.395954	2.660082e-01,1.584397e-01,3.031204e-02,1.492043e-01,1.740347e-01,6.641980e-02,2.583356e-02,6.088836e-02,6.885940e-02	0.322612	0.354379	0.078853	-17133.4	30	0	43
DSH001	SLB003	Drasenhofen	Schleinbach	Between	8029	1842	0.22942	DSH001SLB003	Unrelated		-4.445	0	44	DSH001	SLB003	3738	1	0	0	0	0	0	0	0	0	0	0.000588	0	0	0.000294	0	0	2.8e-05	0	2.9e-05	0.000588	0	-4434.92	198	-4434.93	0.141865	2.529441e-01,2.049272e-01,4.550567e-03,1.156274e-01,2.508021e-01,1.753840e-02,7.899518e-03,8.175086e-02,6.395981e-02	0.049641	0.580166	0.24516	-5358.18	90	0	44
DSH001	SLB005	Drasenhofen	Schleinbach	Between	21570	4885	0.22647	DSH001SLB005	Unrelated		-6.3937	0	45	DSH001	SLB005	9245	1	0	0	0	0	0	0	0	0	0	2.3e-05	1e-06	1e-06	1.2e-05	1e-06	1e-06	0	1e-06	1e-06	2.3e-05	0	-12122.6	78	-12122.6	0.350867	2.657917e-01,1.536416e-01,3.404941e-02,1.573992e-01,1.529238e-01,7.392100e-02,2.498067e-02,6.519097e-02,7.210172e-02	0.38601	0.300332	0.046116	-14648.2	38	0	45
DSH001	SLB006	Drasenhofen	Schleinbach	Between	18583	4181	0.22499	DSH001SLB006	Unrelated		-5.60909	0	46	DSH001	SLB006	8159	1	0	0	0	0	0	0	0	0	0	4.3e-05	1e-06	1e-06	2.2e-05	1e-06	1e-06	0	1e-06	1e-06	4.3e-05	0	-10407.9	94	-10407.9	0.309651	2.746184e-01,1.650556e-01,2.182197e-02,1.418467e-01,1.724859e-01,6.693874e-02,2.663606e-02,6.949478e-02,6.110180e-02	0.280939	0.350728	0.095863	-12480.9	50	0	46
DSH001	SLB007	Drasenhofen	Schleinbach	Between	18936	4210	0.22233	DSH001SLB007	Unrelated		-4.74529	0	47	DSH001	SLB007	7973	1	0	0	0	0	0	0	0	0	0	0.00011	1e-06	1e-06	5.5e-05	1e-06	1e-06	1e-05	1e-06	1.1e-05	0.00011	0	-10158.1	102	-10158.1	0.302592	2.748702e-01,1.634578e-01,2.086925e-02,1.509931e-01,1.706334e-01,6.341571e-02,2.432413e-02,6.776528e-02,6.367106e-02	0.264857	0.347646	0.101978	-12202.9	42	0	47
DSH001	SLB008	Drasenhofen	Schleinbach	Between	21602	4846	0.22433	DSH001SLB008	Unrelated		-5.76023	0	48	DSH001	SLB008	9273	1	0	0	0	0	0	0	0	0	0	0.000295	0	0	0.000147	0	0	5e-06	0	5e-06	0.000295	0	-12062	126	-12062	0.35193	2.493190e-01,1.957803e-01,1.193157e-02,1.320952e-01,1.976094e-01,5.897782e-02,1.184489e-02,8.654185e-02,5.589982e-02	0.120321	0.397467	0.172754	-14436.2	42	0	48
DSH001	SLB010	Drasenhofen	Schleinbach	Between	27283	6096	0.22344	DSH001SLB010	Unrelated		-5.54614	0	49	DSH001	SLB010	11072	1	0	0	0	0	0	0	0	0	0	0.000116	8e-06	8e-06	6.2e-05	8e-06	8e-06	8.2e-05	8e-06	9e-05	0.000116	0	-15263.1	66	-15263.1	0.420206	2.638101e-01,1.499807e-01,3.984154e-02,1.531523e-01,1.647134e-01,6.857560e-02,1.721426e-02,6.493069e-02,7.778142e-02	0.346395	0.333634	0.066054	-18386.1	30	0	49
DSH001	SLB011	Drasenhofen	Schleinbach	Between	17638	4032	0.2286	DSH001SLB011	Unrelated		-5.84157	0	50	DSH001	SLB011	7794	1	0	0	0	0	0	0	0	0	0	9.9e-05	0	0	5e-05	0	0	0	0	0	9.9e-05	0	-9844.94	98	-9844.94	0.295799	2.697481e-01,1.547527e-01,3.086169e-02,1.523020e-01,1.585798e-01,7.397128e-02,1.768103e-02,6.914963e-02,7.295393e-02	0.306109	0.317975	0.08014	-11966.5	50	0	50
DSH001	SLB012	Drasenhofen	Schleinbach	Between	26464	5937	0.22434	DSH001SLB012	Unrelated		-5.91386	0	51	DSH001	SLB012	10867	1	0	0	0	0	0	0	0	0	0	2.5e-05	0	0	1.3e-05	0	0	1e-06	0	1e-06	2.5e-05	0	-14882.1	90	-14882.1	0.412426	2.592502e-01,1.590506e-01,3.518208e-02,1.516313e-01,1.655160e-01,6.800683e-02,2.245706e-02,6.309869e-02,7.580723e-02	0.348239	0.331412	0.065006	-17929	27	0	51
DSH001	SLB013	Drasenhofen	Schleinbach	Between	4017	848	0.2111	DSH001SLB013	Unrelated		-1.061	0	52	DSH001	SLB013	1919	0.988285	0.011715	0	0.0058575	0	0	0	0	1e-06	0	0.005857	1e-06	1e-06	0.002929	0	0	1e-06	0	1e-06	0.005858	0	-2269.39	90	-1	0.07283	2.522738e-01,2.222528e-01,2.021828e-07,1.629201e-01,1.699028e-01,5.391504e-02,1.053878e-02,5.982195e-02,6.837462e-02	0.062029	0.333503	0.177444	-2689.9	90	0	52
DSH001	SLB014	Drasenhofen	Schleinbach	Between	18412	4154	0.22561	DSH001SLB014	Unrelated		-6.03337	0	53	DSH001	SLB014	7902	1	0	0	0	0	0	0	0	0	0	5.8e-05	5e-06	5e-06	3.2e-05	5e-06	5e-06	1.1e-05	5e-06	1.6e-05	5.8e-05	0	-10058	74	-10058	0.299898	2.864107e-01,1.468678e-01,2.590035e-02,1.612392e-01,1.716656e-01,5.655576e-02,2.813310e-02,6.160580e-02,6.162169e-02	0.31476	0.357412	0.082639	-12004.2	42	0	53
DSH001	SLB015	Drasenhofen	Schleinbach	Between	25635	5791	0.2259	DSH001SLB015	Unrelated		-5.83031	0	54	DSH001	SLB015	10595	0.998203	0.000352	0.001445	0.001621	0	0	0	0	0	1e-06	0.001621	1e-06	1e-06	0.000811	1e-06	1e-06	0.001445	1e-06	0.001445	0.001621	0	-14507.2	110	-1	0.402103	2.620093e-01,1.563973e-01,3.383095e-02,1.487381e-01,1.672793e-01,7.073860e-02,2.261776e-02,6.435923e-02,7.402942e-02	0.337452	0.336794	0.070189	-17333.5	34	0	54
DSH001	SLB016	Drasenhofen	Schleinbach	Between	16324	3780	0.23156	DSH001SLB016	Unrelated		-5.21108	0	55	DSH001	SLB016	6972	0.991034	0.000336	0.008625	0.008793	0	0	0	0	0	5e-06	0.008798	5e-06	5e-06	0.004402	5e-06	5e-06	0.008625	5e-06	0.00863	0.008798	0	-8729.81	158	-1	0.264602	2.886275e-01,1.394806e-01,2.622969e-02,1.447650e-01,1.824918e-01,6.302497e-02,2.346546e-02,6.725818e-02,6.465677e-02	0.272314	0.393112	0.106607	-10511.9	46	0	55
DSH001	SLB018	Drasenhofen	Schleinbach	Between	25961	5957	0.22946	DSH001SLB018	Unrelated		-6.12226	0	56	DSH001	SLB018	10826	1	0	0	0	0	0	0	0	0	0	2.2e-05	0	0	1.1e-05	0	0	0	0	0	2.2e-05	0	-14784.5	78	-14784.5	0.410869	2.598819e-01,1.581479e-01,3.415979e-02,1.474058e-01,1.667808e-01,7.518888e-02,2.643859e-02,5.614816e-02,7.584821e-02	0.363341	0.335245	0.059165	-17866.8	30	0	56
DSH001	SLB020	Drasenhofen	Schleinbach	Between	23753	5393	0.22705	DSH001SLB020	Unrelated		-5.86523	0	57	DSH001	SLB020	9912	1	0	0	0	0	0	0	0	0	0	6e-06	0	0	3e-06	0	0	0	0	0	6e-06	0	-13268.1	78	-13268.1	0.376181	2.652442e-01,1.524764e-01,3.337342e-02,1.605571e-01,1.672654e-01,6.695992e-02,2.376206e-02,6.452233e-02,6.583916e-02	0.341586	0.33343	0.068025	-15936.7	38	0	57
DSH001	SLB021	Drasenhofen	Schleinbach	Between	11696	2603	0.22255	DSH001SLB021	Unrelated		-5.18649	0	58	DSH001	SLB021	5210	0.978629	0.001215	0.020155	0.0207625	0	0	0	0	0	2e-06	0.020764	2e-06	2e-06	0.010383	2e-06	2e-06	0.020155	2e-06	0.020156	0.020764	0	-6299.68	162	-1	0.19773	2.872231e-01,1.643426e-01,1.451745e-02,1.396289e-01,1.744786e-01,5.712722e-02,2.338679e-02,7.301804e-02,6.627727e-02	0.217243	0.369642	0.126004	-7606.12	51	0	58
DSH001	SLB023	Drasenhofen	Schleinbach	Between	21932	4929	0.22474	DSH001SLB023	Unrelated		-5.12551	0	59	DSH001	SLB023	9594	1	0	0	0	0	0	0	0	0	0	7.4e-05	3e-06	3e-06	3.9e-05	3e-06	3e-06	0	3e-06	3e-06	7.4e-05	0	-12626.8	82	-12626.8	0.364112	2.678840e-01,1.613136e-01,2.786400e-02,1.571546e-01,1.523232e-01,7.294091e-02,2.302739e-02,6.430866e-02,7.318370e-02	0.334101	0.300672	0.066469	-15180	38	0	59
DSH001	SLB024	Drasenhofen	Schleinbach	Between	26191	5959	0.22752	DSH001SLB024	Unrelated		-7.56362	0	60	DSH001	SLB024	10751	1	0	0	0	0	0	0	0	0	0	1.6e-05	0	0	8e-06	0	0	0	0	0	1.6e-05	0	-14559.6	78	-14559.6	0.408023	2.640532e-01,1.572474e-01,3.181213e-02,1.463843e-01,1.648293e-01,7.737652e-02,2.630906e-02,6.040951e-02,7.157859e-02	0.352615	0.329963	0.063012	-17638.6	30	0	60
DSH001	SLB026	Drasenhofen	Schleinbach	Between	21407	4811	0.22474	DSH001SLB026	Unrelated		-6.07425	0	61	DSH001	SLB026	9106	0.97252	0.027457	1.5e-05	0.0137435	0	0	0	0	7e-06	1e-06	0.013744	8e-06	8e-06	0.006873	1e-06	1e-06	2.2e-05	1e-06	2.3e-05	0.013751	0	-11949.9	74	-1	0.345592	2.706139e-01,1.612134e-01,2.137016e-02,1.592171e-01,1.563848e-01,7.867460e-02,1.990942e-02,6.736128e-02,6.525529e-02	0.263962	0.307998	0.094741	-14267.1	38	0	61
DSH001	SLB028	Drasenhofen	Schleinbach	Between	25843	5735	0.22192	DSH001SLB028	Unrelated		-5.1233	0	62	DSH001	SLB028	10668	0.990237	0.00976	2e-06	0.004882	0	0	0	0	1e-06	0	0.004882	1e-06	1e-06	0.002441	0	0	3e-06	0	3e-06	0.004883	0	-14426.9	106	-1	0.404873	2.738711e-01,1.525774e-01,2.716572e-02,1.502681e-01,1.575184e-01,8.149984e-02,2.063229e-02,6.674970e-02,6.971745e-02	0.303444	0.315736	0.080825	-17399.7	31	0	62
DSH001	SLB031	Drasenhofen	Schleinbach	Between	3464	798	0.23037	DSH001SLB031	Unrelated		-3.94446	0	63	DSH001	SLB031	1657	0.981344	0.000296	0.018354	0.018502	0	0	0	0	0	5e-06	0.018508	5e-06	5e-06	0.009256	5e-06	5e-06	0.018354	5e-06	0.01836	0.018508	0	-1940.25	158	-1	0.062887	2.670590e-01,1.779713e-01,2.194208e-02,1.332134e-01,2.229250e-01,1.563604e-02,4.108370e-02,1.195977e-02,1.082097e-01	0.282722	0.554807	0.123464	-2324.94	166	0	63
DSH001	SLB032	Drasenhofen	Schleinbach	Between	26743	5999	0.22432	DSH001SLB032	Unrelated		-6.29393	0	64	DSH001	SLB032	10896	1	0	0	0	0	0	0	0	0	0	2.5e-05	0	0	1.3e-05	0	0	0	0	0	2.5e-05	0	-14944.9	70	-14944.9	0.413526	2.691123e-01,1.544150e-01,3.057770e-02,1.518897e-01,1.580031e-01,7.903857e-02,2.256862e-02,6.981398e-02,6.458103e-02	0.336362	0.310844	0.067055	-18049.9	30	0	64
DSH001	SLB035	Drasenhofen	Schleinbach	Between	14797	3302	0.22315	DSH001SLB035	Unrelated		-4.59311	0	65	DSH001	SLB035	6484	1	0	0	0	0	0	0	0	0	0	0.00051	3e-06	3e-06	0.000257	3e-06	3e-06	1.9e-05	3e-06	2.1e-05	0.00051	0	-7997.77	174	-7997.78	0.246081	2.767757e-01,1.537767e-01,2.865228e-02,1.442273e-01,1.656883e-01,6.665564e-02,1.954935e-02,7.158017e-02,7.309457e-02	0.290917	0.342019	0.09026	-9715.75	50	0	65
DSH001	SLB037	Drasenhofen	Schleinbach	Between	14651	3252	0.22196	DSH001SLB037	Unrelated		-3.36956	0	66	DSH001	SLB037	6310	1	0	0	0	0	0	0	0	0	0	2.9e-05	1e-05	1.1e-05	2e-05	1e-05	1e-05	0	1e-05	1e-05	2.9e-05	0	-7815.11	66	-7815.12	0.239478	2.842798e-01,1.532477e-01,2.557827e-02,1.556398e-01,1.553033e-01,6.938719e-02,2.727523e-02,6.810955e-02,6.117912e-02	0.340324	0.311081	0.065518	-9392.33	50	0	66
DSH001	SLB041	Drasenhofen	Schleinbach	Between	11568	2504	0.21646	DSH001SLB041	Unrelated		-3.84237	0	67	DSH001	SLB041	5137	1	0	0	0	0	0	0	0	0	0	6.1e-05	5e-06	5e-06	3.3e-05	5e-06	5e-06	0	5e-06	5e-06	6.1e-05	0	-6223.5	182	-6223.5	0.19496	2.603726e-01,1.904033e-01,7.094024e-03,1.466899e-01,1.816175e-01,5.678369e-02,2.477425e-02,6.241455e-02,6.985011e-02	0.175469	0.372045	0.14384	-7503.91	74	0	67
DSH001	UZH004	Drasenhofen	Unterhauntztal	Between	16797	3757	0.22367	DSH001UZH004	Unrelated		-3.81148	0	68	DSH001	UZH004	7391	1	0	0	0	0	0	0	0	0	0	2.4e-05	4e-06	4e-06	1.4e-05	4e-06	4e-06	0	4e-06	4e-06	2.4e-05	0	-9379.09	98	-9379.09	0.280504	2.794752e-01,1.526625e-01,3.053355e-02,1.522053e-01,1.631782e-01,6.831006e-02,3.234033e-02,5.791625e-02,6.337861e-02	0.385308	0.330342	0.049416	-11237	38	0	68
DSH001	UZH007	Drasenhofen	Unterhauntztal	Between	9361	2139	0.2285	DSH001UZH007	Unrelated		-5.3138	0	69	DSH001	UZH007	4465	1	0	0	0	0	0	0	0	0	0	7.2e-05	2.6e-05	2.6e-05	4.9e-05	2.6e-05	2.6e-05	0	2.6e-05	2.6e-05	7.2e-05	0	-5266.46	50	-5266.47	0.169456	3.057475e-01,1.509967e-01,1.991541e-02,1.639581e-01,1.492176e-01,6.005891e-02,2.641440e-02,5.777245e-02,6.591887e-02	0.310485	0.311443	0.077347	-6369.88	55	0	69
DSH001	UZH009	Drasenhofen	Unterhauntztal	Between	2456	563	0.22923	DSH001UZH009	Unrelated		-3.35814	0	70	DSH001	UZH009	1075	1	0	0	0	0	0	0	0	0	0	1e-06	1e-06	0.006641	1e-06	1e-06	1e-06	0	1e-06	1e-06	0.003321	-0.00332	-1202.02	154	-1202.02	0.040799	3.356177e-01,1.364426e-01,3.831621e-02,2.314829e-01,1.747468e-04,1.053964e-01,8.975651e-13,1.275745e-01,2.499504e-02	219.267	0.000273	-0.127165	-1449.04	170	0	70
DSH001	UZH010	Drasenhofen	Unterhauntztal	Between	14857	3320	0.22346	DSH001UZH010	Unrelated		-5.24899	0	71	DSH001	UZH010	6623	1	0	0	0	0	0	0	0	0	0	9.5e-05	1.4e-05	1.2e-05	5.1e-05	7e-06	6e-06	2.3e-05	6e-06	2.9e-05	0.000101	0	-8223.67	86	-8223.68	0.251357	2.962501e-01,1.440502e-01,2.471092e-02,1.595674e-01,1.671542e-01,5.498839e-02,2.951531e-02,5.674040e-02,6.702305e-02	0.324408	0.355971	0.078305	-9867.82	43	0	71
DSH001	UZH011	Drasenhofen	Unterhauntztal	Between	6943	1554	0.22382	DSH001UZH011	Unrelated		-4.52668	0	72	DSH001	UZH011	3262	1	0	0	0	0	0	0	0	0	0	1.4e-05	0	0	7e-06	0	0	0	0	0	1.4e-05	0	-3789.75	70	-3789.75	0.1238	2.379231e-01,2.317702e-01,3.267038e-07,1.236650e-01,2.197212e-01,2.934985e-02,9.819059e-04,9.810187e-02,5.848655e-02	0.00447	0.454092	0.236094	-4644.21	86	0	72
DSH001	UZH012	Drasenhofen	Unterhauntztal	Between	14078	3109	0.22084	DSH001UZH012	Unrelated		-4.3387	0	73	DSH001	UZH012	6040	0.974081	0.025893	2.6e-05	0.0129725	0	0	0	0	0	0	0.012972	0	0	0.006486	0	0	2.6e-05	0	2.6e-05	0.012973	0	-7404.6	154	-1	0.229231	2.691036e-01,1.968374e-01,1.312700e-03,1.329131e-01,1.941628e-01,4.365693e-02,1.384443e-02,1.002955e-01,4.787359e-02	0.078064	0.397175	0.190073	-8834.06	82	0	73
DSH001	UZH013	Drasenhofen	Unterhauntztal	Between	4242	974	0.22961	DSH001UZH013	Unrelated		-4.18329	0	74	DSH001	UZH013	2065	0.954236	0	1e-06	1e-06	0	2e-06	0.028196	0.017555	8e-06	2e-06	0.01317	0.045761	1.2e-05	0.008781	0.008779	3e-06	9e-06	2e-06	1e-05	0.031666	0.014098	-2432.64	142	-1	0.078371	2.777996e-01,1.795483e-01,2.132383e-02,1.808570e-01,8.997569e-02,6.307516e-02,1.658696e-02,1.061101e-01,6.472335e-02	0.421345	0.158547	0.019948	-2924.48	74	0	74
DSH001	UZH014	Drasenhofen	Unterhauntztal	Between	3053	699	0.22896	DSH001UZH014	Unrelated		-2.54017	0	75	DSH001	UZH014	1455	1	0	0	0	0	0	0	0	0	0	2e-06	2e-06	0.00018	1e-06	1e-06	0	0	0	0	9.2e-05	-9e-05	-1726.44	114	-1726.44	0.05522	2.401677e-01,2.047717e-01,2.202890e-02,2.084943e-01,1.017362e-01,7.691942e-02,7.421709e-04,1.154824e-01,2.965716e-02	0.223825	0.161887	0.069449	-2060.86	214	0	75
DSH001	UZH015	Drasenhofen	Unterhauntztal	Between	8119	1766	0.21751	DSH001UZH015	Unrelated		-2.26964	0	76	DSH001	UZH015	3763	1	0	0	0	0	0	0	0	0	0	0.000357	1e-06	1e-06	0.000179	0	0	0.000257	0	0.000257	0.000358	0	-4508.2	70	-4508.2	0.142814	2.374004e-01,2.154497e-01,1.328490e-04,1.303476e-01,2.224102e-01,2.710841e-02,1.995781e-02,6.476721e-02,8.242573e-02	0.090332	0.485863	0.206493	-5418.05	134	0	76
DSH001	UZH019	Drasenhofen	Unterhauntztal	Between	21690	4799	0.22125	DSH001UZH019	Unrelated		-5.02662	0	77	DSH001	UZH019	9290	1	0	0	0	0	0	0	0	0	0	5e-05	1e-06	1e-06	2.5e-05	1e-06	1e-06	0	1e-06	1e-06	5e-05	0	-12088	70	-12088.1	0.352575	2.653676e-01,1.610958e-01,3.557682e-02,1.470710e-01,1.679834e-01,6.289520e-02,2.469066e-02,5.350899e-02,8.181053e-02	0.35877	0.346473	0.062388	-14642.5	34	0	77
DSH001	UZH020	Drasenhofen	Unterhauntztal	Between	5954	1323	0.2222	DSH001UZH020	Unrelated		-3.17215	0	78	DSH001	UZH020	2749	1	0	0	0	0	0	0	0	0	0	4e-05	0	0	2e-05	0	0	0	0	0	4e-05	0	-3235.08	118	-3235.08	0.10433	2.479439e-01,2.049517e-01,1.434206e-03,1.429683e-01,2.109429e-01,4.692955e-02,1.083699e-02,6.851912e-02,6.547341e-02	0.058173	0.443493	0.210562	-3924.28	158	0	78
DSH001	UZH021	Drasenhofen	Unterhauntztal	Between	25182	5644	0.22413	DSH001UZH021	Unrelated		-5.79805	0	79	DSH001	UZH021	10588	1	0	0	0	0	0	0	0	0	0	2.3e-05	5e-06	4e-06	1.3e-05	4e-06	4e-06	0	4e-06	4e-06	2.3e-05	1e-06	-14287.9	74	-14287.9	0.401837	2.731786e-01,1.488303e-01,3.339535e-02,1.503439e-01,1.639928e-01,7.050325e-02,3.062172e-02,6.171396e-02,6.742016e-02	0.390365	0.331025	0.047353	-17266.8	26	0	79
DSH001	UZH022	Drasenhofen	Unterhauntztal	Between	7363	1639	0.2226	DSH001UZH022	Unrelated		-3.43651	0	80	DSH001	UZH022	3493	1	0	0	0	0	0	0	0	0	0	0.001425	2e-06	1.5e-05	0.000713	2e-06	2e-06	0	2e-06	2e-06	0.001432	-7e-06	-4196.11	134	-4196.11	0.132567	2.917064e-01,1.603647e-01,1.342788e-02,1.586647e-01,1.308953e-01,9.210946e-02,2.788298e-02,7.630920e-02,4.863943e-02	0.315602	0.247552	0.06443	-4991.22	62	0	80
DSH001	UZH023	Drasenhofen	Unterhauntztal	Between	3958	909	0.22966	DSH001UZH023	Unrelated		-3.1859	0	81	DSH001	UZH023	1968	1	0	0	0	0	0	0	0	0	0	0	0	2.7e-05	0	0	0	0	0	0	1.3e-05	-1.3e-05	-2241.48	82	-2241.48	0.07469	2.683163e-01,1.657823e-01,2.206890e-02,1.778606e-01,1.297118e-01,8.359857e-02,3.220271e-06,1.072636e-01,4.539465e-02	0.170163	0.233053	0.107777	-2767.74	90	0	81
DSH001	UZH024	Drasenhofen	Unterhauntztal	Between	8463	1930	0.22805	DSH001UZH024	Unrelated		-4.66874	0	82	DSH001	UZH024	3971	0.986662	2.6e-05	0.013306	0.013319	0	0	0	0	0	6e-06	0.013325	6e-06	6e-06	0.006666	6e-06	6e-06	0.013306	6e-06	0.013312	0.013325	0	-4758.32	195	-1	0.150708	2.873301e-01,1.380484e-01,2.874453e-02,1.214822e-01,2.277841e-01,4.959971e-02,4.126630e-02,2.266202e-02,8.308260e-02	0.307356	0.566905	0.111464	-5729.52	82	0	82
DSH001	UZH025	Drasenhofen	Unterhauntztal	Between	7476	1685	0.22539	DSH001UZH025	Unrelated		-3.85152	0	83	DSH001	UZH025	3364	1	0	0	0	0	0	0	0	0	0	3e-06	1e-06	2.2e-05	2e-06	1e-06	1e-06	0	1e-06	1e-06	1.4e-05	-1.1e-05	-3953.11	194	-3953.11	0.127671	2.648310e-01,1.683974e-01,2.428155e-02,1.713604e-01,1.497642e-01,5.969824e-02,1.272166e-03,1.006592e-01,5.973578e-02	0.170626	0.284902	0.123376	-4875.83	126	0	83
DSH001	UZH026	Drasenhofen	Unterhauntztal	Between	10076	2348	0.23303	DSH001UZH026	Unrelated		-5.47968	0	84	DSH001	UZH026	4595	0.979623	0.001478	0	0.000739	0	0.018893	0	0	0	6e-06	0.014915	6e-06	0.018899	0.009822	6e-06	0.009453	0	6e-06	6e-06	0.019638	0	-5557.53	150	-1	0.17439	2.834837e-01,1.540899e-01,2.546834e-02,1.731602e-01,1.408857e-01,7.206135e-02,1.887706e-02,5.967030e-02,7.230336e-02	0.314761	0.279909	0.070462	-6664.09	70	0	84
DSH001	UZH027	Drasenhofen	Unterhauntztal	Between	26543	5934	0.22356	DSH001UZH027	Unrelated		-6.17976	0	85	DSH001	UZH027	10871	1	0	0	0	0	0	0	0	0	0	0.000803	7e-06	7e-06	0.000405	7e-06	7e-06	0.000773	7e-06	0.000779	0.000803	0	-14899	78	-14899.1	0.412577	2.683560e-01,1.440181e-01,3.966659e-02,1.460505e-01,1.749120e-01,6.833720e-02,2.385096e-02,5.868576e-02,7.612294e-02	0.36314	0.363938	0.062428	-17967.2	30	0	85
DSH001	UZH028	Drasenhofen	Unterhauntztal	Between	25678	5852	0.2279	DSH001UZH028	Unrelated		-5.66798	0	86	DSH001	UZH028	10677	0.975884	0.009083	0.015032	0.0195735	0	0	0	0	2e-06	0	0.019573	2e-06	2e-06	0.009787	0	0	0.015034	0	0.015034	0.019575	0	-14539.3	214	-1	0.405215	2.714446e-01,1.504211e-01,3.019925e-02,1.494535e-01,1.673026e-01,7.195528e-02,2.027979e-02,6.408662e-02,7.485730e-02	0.301723	0.343964	0.086103	-17459.9	30	0	86
DSH001	UZH029	Drasenhofen	Unterhauntztal	Between	5269	1202	0.22813	DSH001UZH029	Unrelated		-3.68531	0	87	DSH001	UZH029	2445	0.963511	0.036291	0.000196	0.0183415	0	0	0	0	0	1e-06	0.018343	1e-06	1e-06	0.009172	1e-06	1e-06	0.000197	1e-06	0.000197	0.018343	0	-2845.63	186	-1	0.092793	2.778422e-01,1.582770e-01,1.453376e-02,1.568057e-01,1.784140e-01,6.615089e-02,1.219482e-02,7.663598e-02,5.914565e-02	0.149812	0.368169	0.153378	-3463.65	102	0	87
DSH001	UZH030	Drasenhofen	Unterhauntztal	Between	9626	2120	0.22024	DSH001UZH030	Unrelated		-3.42165	0	88	DSH001	UZH030	4296	1	0	0	0	0	0	0	0	0	0	4.1e-05	1e-06	1e-06	2.1e-05	1e-06	1e-06	2e-06	1e-06	3e-06	4.1e-05	0	-5116.57	118	-5116.57	0.163042	2.535608e-01,2.013658e-01,3.358411e-03,1.191997e-01,2.319838e-01,2.950626e-02,1.059953e-02,9.073446e-02,5.969124e-02	0.060168	0.510119	0.225546	-6229.15	106	0	88
DSH001	UZH031	Drasenhofen	Unterhauntztal	Between	16142	3609	0.22358	DSH001UZH031	Unrelated		-3.59234	0	89	DSH001	UZH031	7335	1	0	0	0	0	0	0	0	0	0	5.8e-05	0	0	2.9e-05	0	0	0	0	0	5.8e-05	0	-9269.77	86	-9269.77	0.278379	2.788729e-01,1.470721e-01,3.016470e-02,1.512913e-01,1.649520e-01,7.036762e-02,2.043200e-02,7.334472e-02,6.350265e-02	0.306736	0.334811	0.082591	-11150	35	0	89
DSH001	UZH032	Drasenhofen	Unterhauntztal	Between	464	111	0.23922	DSH001UZH032	Unrelated		-1.66877	0	90	DSH001	UZH032	235	1	0	0	0	0	0	0	0	0	0	1e-06	1e-06	0.000279	1e-06	1e-06	1e-06	1e-06	1e-06	1e-06	0.00014	-0.000139	-278.52	142	-278.52	0.008919	2.124420e-01,2.370980e-01,3.483901e-09,1.183240e-01,2.942886e-01,4.686567e-05,4.416330e-02,3.289962e-12,9.363714e-02	0.150068	0.736399	0.218169	-325.373	166	0	90
DSH001	UZH034	Drasenhofen	Unterhauntztal	Between	24025	5462	0.22735	DSH001UZH034	Unrelated		-6.25345	0	91	DSH001	UZH034	10100	1	0	0	0	0	0	0	0	0	0	2.4e-05	9e-06	5e-06	1.4e-05	4e-06	4e-06	6e-06	4e-06	9e-06	2.7e-05	3e-06	-13620.6	66	-13620.7	0.383316	2.613051e-01,1.606315e-01,3.035847e-02,1.400866e-01,1.760886e-01,7.279142e-02,2.686663e-02,6.643961e-02,6.543212e-02	0.324979	0.354179	0.077814	-16367.7	30	0	91
DSH001	UZH036	Drasenhofen	Unterhauntztal	Between	9589	2113	0.22036	DSH001UZH036	Unrelated		-3.08597	0	92	DSH001	UZH036	4499	1	0	0	0	0	0	0	0	0	0	6e-06	0	0	3e-06	0	0	0	0	0	6e-06	0	-5505.26	86	-5505.26	0.170747	2.573515e-01,1.852140e-01,2.951538e-02,1.653213e-01,1.532695e-01,5.177822e-02,1.541569e-02,6.743681e-02,7.469766e-02	0.293151	0.297795	0.08168	-6591.78	54	0	92
DSH001	UZH038	Drasenhofen	Unterhauntztal	Between	20070	4536	0.22601	DSH001UZH038	Unrelated		-5.07036	0	93	DSH001	UZH038	8753	1	0	0	0	0	0	0	0	0	0	6.8e-05	2e-06	2e-06	3.5e-05	2e-06	2e-06	0	2e-06	2e-06	6.8e-05	0	-11304.5	98	-11304.5	0.332195	2.733536e-01,1.603248e-01,2.752825e-02,1.501558e-01,1.601420e-01,7.101870e-02,2.439619e-02,6.281146e-02,7.026914e-02	0.32424	0.322714	0.073625	-13598.3	38	0	93
DSH001	UZH039	Drasenhofen	Unterhauntztal	Between	26654	6044	0.22676	DSH001UZH039	Unrelated		-6.77048	0	94	DSH001	UZH039	10932	1	0	0	0	0	0	0	0	0	0	5e-06	1.6e-05	0	3e-06	0	0	0	0	0	1.3e-05	8e-06	-14948.4	62	-14948.4	0.414892	2.561121e-01,1.644554e-01,3.520379e-02,1.489211e-01,1.636808e-01,6.918324e-02,2.253965e-02,6.649578e-02,7.340813e-02	0.352781	0.32297	0.062072	-18116.9	30	0	94
DSH001	UZH040	Drasenhofen	Unterhauntztal	Between	23383	5254	0.22469	DSH001UZH040	Unrelated		-6.08811	0	95	DSH001	UZH040	9816	1	0	0	0	0	0	0	0	0	0	1.9e-05	1.1e-05	8e-06	1.3e-05	7e-06	7e-06	4e-06	7e-06	1.1e-05	2.1e-05	2e-06	-13081.4	58	-13081.4	0.372538	2.646577e-01,1.505447e-01,3.586047e-02,1.504701e-01,1.590045e-01,8.004859e-02,2.213775e-02,6.573310e-02,7.154302e-02	0.364758	0.314988	0.056234	-15810.9	38	0	95
DSH001	UZH041	Drasenhofen	Unterhauntztal	Between	18994	4255	0.22402	DSH001UZH041	Unrelated		-4.75211	0	96	DSH001	UZH041	8277	1	0	0	0	0	0	0	0	0	0	4.5e-05	3e-06	3e-06	2.4e-05	3e-06	3e-06	0	3e-06	3e-06	4.5e-05	0	-10490	98	-10490	0.31413	2.775972e-01,1.492521e-01,3.231627e-02,1.604503e-01,1.581243e-01,6.841765e-02,1.887751e-02,6.423314e-02,7.073150e-02	0.323757	0.320384	0.073473	-12680.2	39	0	96
DSH001	UZH042	Drasenhofen	Unterhauntztal	Between	3436	739	0.21508	DSH001UZH042	Unrelated		-2.14957	0	97	DSH001	UZH042	1470	1	0	0	0	0	0	0	0	0	0	7e-06	1e-06	0.000202	4e-06	1e-06	1e-06	3e-06	1e-06	4e-06	0.000108	-0.000101	-1725.55	94	-1725.55	0.05579	2.962434e-01,1.241753e-01,4.480588e-02,1.174272e-01,2.288528e-01,3.528055e-02,3.944285e-02,2.823775e-02,8.553431e-02	0.368135	0.587752	0.079121	-2082.21	102	0	97
DSH001	UZH043	Drasenhofen	Unterhauntztal	Between	24057	5466	0.22721	DSH001UZH043	Unrelated		-6.38701	0	98	DSH001	UZH043	10115	1	0	0	0	0	0	0	0	0	0	3.3e-05	2e-06	2e-06	1.8e-05	2e-06	2e-06	0	2e-06	3e-06	3.3e-05	0	-13570.1	114	-13570.1	0.383886	2.693587e-01,1.567136e-01,2.833046e-02,1.471038e-01,1.678358e-01,7.189298e-02,2.619683e-02,6.161791e-02,7.094990e-02	0.324885	0.34123	0.076043	-16355.8	43	0	98
DSH001	UZH044	Drasenhofen	Unterhauntztal	Between	25491	5760	0.22596	DSH001UZH044	Unrelated		-6.12753	0	99	DSH001	UZH044	10611	1	0	0	0	0	0	0	0	0	0	0.000386	2e-06	2e-06	0.000194	2e-06	2e-06	2e-06	2e-06	4e-06	0.000386	0	-14332.1	130	-14332.1	0.40271	2.732480e-01,1.451901e-01,3.414722e-02,1.556695e-01,1.599381e-01,7.569993e-02,1.696915e-02,6.517682e-02,7.396112e-02	0.319601	0.324515	0.075767	-17314.5	34	0	99
DSH001	UZH045	Drasenhofen	Unterhauntztal	Between	24101	5618	0.2331	DSH001UZH045	Unrelated		-8.18057	0	100	DSH001	UZH045	10205	1	0	0	0	0	0	0	0	0	0	3.3e-05	6e-06	5e-06	1.9e-05	5e-06	5e-06	1e-06	5e-06	7e-06	3.4e-05	0	-13798.5	70	-13798.5	0.387301	2.649127e-01,1.522018e-01,3.675892e-02,1.448357e-01,1.686608e-01,7.029699e-02,2.728125e-02,6.339993e-02,7.165195e-02	0.379698	0.340884	0.052835	-16552.1	30	0	100
DSH001	UZH046	Drasenhofen	Unterhauntztal	Between	24233	5414	0.22341	DSH001UZH046	Unrelated		-5.86394	0	101	DSH001	UZH046	10061	1	0	0	0	0	0	0	0	0	0	1.6e-05	7e-06	8e-06	1.1e-05	6e-06	7e-06	0	6e-06	6e-06	1.7e-05	1e-06	-13477.4	78	-13477.4	0.381836	2.634622e-01,1.607138e-01,3.262977e-02,1.503027e-01,1.564498e-01,8.010541e-02,2.495854e-02,6.643891e-02,6.493876e-02	0.368094	0.303698	0.05357	-16213.9	34	0	101
DSH001	UZH047	Drasenhofen	Unterhauntztal	Between	21494	4746	0.22081	DSH001UZH047	Unrelated		-4.4763	0	102	DSH001	UZH047	9355	1	0	0	0	0	0	0	0	0	0	0.000386	1e-06	1e-06	0.000194	1e-06	1e-06	0.000228	1e-06	0.000229	0.000386	0	-12388.8	102	-12388.8	0.355042	2.684191e-01,1.525325e-01,3.003347e-02,1.548359e-01,1.688878e-01,6.628677e-02,2.361238e-02,6.353390e-02,7.185822e-02	0.317642	0.344083	0.079482	-14762.3	38	0	102
DSH001	ZWD001	Drasenhofen	Zwingendorf	Between	26648	5966	0.22388	DSH001ZWD001	Unrelated		-6.29609	0	103	DSH001	ZWD001	10793	1	0	0	0	0	0	0	0	0	0	0.000903	2e-06	2e-06	0.000452	2e-06	2e-06	0.000103	2e-06	0.000105	0.000903	0	-14786	126	-14786	0.409617	2.719112e-01,1.422186e-01,3.448423e-02,1.498783e-01,1.610815e-01,8.094981e-02,2.185677e-02,6.384926e-02,7.377033e-02	0.349767	0.32658	0.063763	-17878	31	0	103
DSH001	ZWD002	Drasenhofen	Zwingendorf	Between	20374	4591	0.22534	DSH001ZWD002	Unrelated		-5.7728	0	104	DSH001	ZWD002	8760	1	0	0	0	0	0	0	0	0	0	2.4e-05	0	0	1.2e-05	0	0	0	0	0	2.4e-05	0	-11284.8	90	-11284.8	0.33246	2.814448e-01,1.400801e-01,3.415098e-02,1.496144e-01,1.631455e-01,7.674565e-02,2.534094e-02,5.853574e-02,7.094188e-02	0.364656	0.336752	0.058783	-13667.5	34	0	104
DSH002	DSH004	Drasenhofen	Drasenhofen	Drasenhofen	5132	1149	0.22389	DSH002DSH004	Unrelated		-4.09543	1	2	DSH002	DSH004	552	1	0	0	0	0	0	0	0	0	0	3e-06	3e-06	0.002954	3e-06	3e-06	3e-06	0	3e-06	3e-06	0.001478	-0.001475	-585.039	306	-585.039	0.02095	2.481310e-01,1.904913e-01,2.027182e-02,2.672177e-01,3.465577e-05,1.011383e-01,9.760829e-09,1.016718e-01,7.104343e-02	584.948	5.1e-05	-0.061323	-734.283	190	1	2
DSH002	DSH006	Drasenhofen	Drasenhofen	Drasenhofen	18613	3991	0.21442	DSH002DSH006	Unrelated		-2.73787	1	3	DSH002	DSH006	2467	0.941991	0.001075	0.056934	0.0574715	0	0	0	0	0	0	0.057471	0	0	0.028736	0	0	0.056934	0	0.056934	0.057472	0	-2813.32	206	-1	0.093628	2.990302e-01,1.743015e-01,4.018919e-04,1.491418e-01,1.891499e-01,4.652900e-02,1.731497e-02,5.559348e-02,6.853732e-02	0.093666	0.426703	0.191221	-3372.86	155	1	3
DSH002	DSH008	Drasenhofen	Drasenhofen	Drasenhofen	23983	5037	0.21002	DSH002DSH008	Unrelated		-2.32639	1	4	DSH002	DSH008	2378	0.932894	0.003198	0.06388	0.065479	0	0	1.4e-05	1.4e-05	0	0	0.065489	2.8e-05	0	0.032747	7e-06	0	0.06388	0	0.06388	0.0655	7e-06	-2713.9	194	-1	0.09025	3.158853e-01,1.434654e-01,1.319002e-02,1.283774e-01,1.995911e-01,3.710247e-02,4.602100e-02,4.053815e-02,7.582923e-02	0.296662	0.488363	0.108418	-3241.54	54	1	4
DSH002	DSH009	Drasenhofen	Drasenhofen	Drasenhofen	51623	11558	0.22389	DSH002DSH009	Unrelated		-6.88225	1	5	DSH002	DSH009	4059	1	0	0	0	0	0	0	0	0	0	2e-05	0.000188	1e-05	1.5e-05	1e-05	1e-05	0	1e-05	1e-05	0.000109	8.9e-05	-5038.16	98	-5038.17	0.154048	2.883391e-01,1.506971e-01,2.871844e-02,1.388017e-01,1.615022e-01,6.627707e-02,3.675148e-02,5.747480e-02,7.143820e-02	0.405381	0.337362	0.041511	-6085.35	58	1	5
DSH002	DSH010	Drasenhofen	Drasenhofen	Drasenhofen	5759	1133	0.19674	DSH002DSH010	Second Degree	0.50386	-3.02293	1	6	DSH002	DSH010	2827	0.899279	0.004502	0.096217	0.098468	0	0	2e-06	0	0	0	0.098468	2e-06	0	0.049234	0	0	0.096217	0	0.096217	0.098469	1e-06	-3358	362	-1	0.107291	2.994992e-01,1.495535e-01,2.411763e-02,1.019313e-01,2.101426e-01,3.491443e-02,3.945293e-02,5.362954e-02,8.675886e-02	0.302512	0.520671	0.109167	-4018.19	78	1	6
DSH002	DSH011	Drasenhofen	Drasenhofen	Drasenhofen	2609	558	0.21388	DSH002DSH011	Unrelated		-0.917334	1	7	DSH002	DSH011	1418	0.961521	0	0	0	0.038477	0	1e-06	0	0	1e-06	1e-06	2e-06	0.038478	1e-06	1e-06	1e-06	0	1e-06	1e-06	0.01924	-0.019238	-1595.73	90	-1	0.053816	2.918512e-01,1.876364e-01,2.239473e-02,1.728162e-01,7.781022e-02,1.097130e-01,2.742921e-02,6.656290e-02,4.378612e-02	0.640326	0.132657	-0.031541	-1904.91	86	1	7
DSH002	DSH012	Drasenhofen	Drasenhofen	Drasenhofen	9032	1943	0.21512	DSH002DSH012	Unrelated		-2.77985	1	8	DSH002	DSH012	2917	1	0	0	0	0	0	0	0	0	0	2e-06	0.000321	2e-06	2e-06	2e-06	2e-06	0	2e-06	2e-06	0.000161	0.000159	-3415.46	95	-3415.46	0.110706	3.091701e-01,1.604673e-01,2.618768e-02,1.200207e-01,1.542706e-01,8.123099e-02,3.319276e-02,6.428527e-02,5.117460e-02	0.384911	0.317831	0.048342	-4113.63	79	1	8
DSH002	DSH014	Drasenhofen	Drasenhofen	Drasenhofen	32864	7250	0.22061	DSH002DSH014	Unrelated		-5.1096	1	9	DSH002	DSH014	3784	0.957875	0.015472	0.024173	0.031909	0	0	4e-06	0.002473	0	3e-06	0.033767	0.002479	3e-06	0.017194	0.001239	3e-06	0.024174	3e-06	0.024176	0.034387	2e-06	-4670.57	150	-1	0.143611	2.864164e-01,1.621940e-01,1.909227e-02,1.218690e-01,1.583368e-01,7.864688e-02,3.283408e-02,7.133735e-02,6.927322e-02	0.327949	0.325814	0.072576	-5593.06	66	1	9
DSH002	DSH015	Drasenhofen	Drasenhofen	Drasenhofen	2914	672	0.23061	DSH002DSH015	Unrelated		-3.2771	1	10	DSH002	DSH015	3878	0.775587	0.223062	3.8e-05	0.111569	0	0	0.00097	0.000339	0	4e-06	0.111827	0.001313	4e-06	0.055958	0.000173	4e-06	3.8e-05	4e-06	4.2e-05	0.112397	0.000485	-4778.88	142	-1	0.147178	2.964998e-01,1.699213e-01,1.041376e-02,1.237760e-01,1.591959e-01,7.229173e-02,2.394011e-02,6.977203e-02,7.418939e-02	0.215796	0.338632	0.119987	-5754.46	62	1	10
DSH002	DSH016	Drasenhofen	Drasenhofen	Drasenhofen	42846	9888	0.23078	DSH002DSH016	Unrelated		-9.18838	1	11	DSH002	DSH016	3364	1	0	0	0	0	0	0	0	0	0	0	0.000194	0	0	0	0	0	0	0	9.7e-05	9.7e-05	-4063.51	102	-4063.51	0.127671	2.676606e-01,1.863606e-01,1.911555e-02,1.707610e-01,1.238346e-01,7.663204e-02,2.602557e-02,7.335989e-02,5.625016e-02	0.364527	0.224235	0.044453	-4919.96	58	1	11
DSH002	DSH017	Drasenhofen	Drasenhofen	Drasenhofen	10052	2243	0.22314	DSH002DSH017	Unrelated		-3.74274	1	12	DSH002	DSH017	945	1	0	0	0	0	0	0	0	0	0	0.000416	3e-06	3e-06	0.00021	3e-06	3e-06	0	3e-06	3e-06	0.000416	0	-1031.75	106	-1031.75	0.035865	2.619680e-01,2.124959e-01,5.924838e-06,2.270932e-01,9.908256e-02,4.353227e-02,1.468823e-02,6.472117e-02,7.641277e-02	0.148302	0.176135	0.093423	-1246.97	103	1	12
DSH002	DSH018	Drasenhofen	Drasenhofen	Drasenhofen	8429	1865	0.22126	DSH002DSH018	Unrelated		-3.78612	1	13	DSH002	DSH018	2909	0.956267	0	0	0	1e-06	0	0.000588	0.043144	0	0	0.032358	0.043732	1e-06	0.021572	0.021572	0	0	0	0	0.043439	0.000294	-3387.46	170	-1	0.110403	2.954380e-01,1.773186e-01,2.076066e-02,1.293774e-01,1.682782e-01,3.733039e-02,2.640359e-02,7.535657e-02,6.973657e-02	0.280275	0.360688	0.097825	-4071.76	67	1	13
DSH002	DSH019	Drasenhofen	Drasenhofen	Drasenhofen	9437	2107	0.22327	DSH002DSH019	Unrelated		-4.78329	1	14	DSH002	DSH019	3709	1	0	0	0	0	0	0	0	0	0	1e-06	0.000255	1e-06	1e-06	1e-06	1e-06	0	1e-06	1e-06	0.000128	0.000127	-4515.68	106	-4515.68	0.140764	2.900113e-01,1.643296e-01,1.991188e-02,1.180098e-01,1.639058e-01,7.553739e-02,5.313474e-02,4.570308e-02,6.945643e-02	0.445662	0.343887	0.024354	-5452.26	67	1	14
DSH002	DSH020	Drasenhofen	Drasenhofen	Drasenhofen	33315	7374	0.22134	DSH002DSH020	Unrelated		-5.65583	1	15	DSH002	DSH020	3645	0.9665	2e-06	0	1e-06	0	0	0.033498	0	0	0	2e-06	0.033498	0	1e-06	0	0	0	0	1e-06	0.016751	0.016749	-4469.31	114	-1	0.138335	3.082595e-01,1.563005e-01,2.337030e-02,1.230652e-01,1.705074e-01,4.155562e-02,3.966135e-02,8.037497e-02,5.690521e-02	0.369671	0.367213	0.059873	-5315.79	58	1	15
DSH002	DSH021	Drasenhofen	Drasenhofen	Drasenhofen	15989	3611	0.22584	DSH002DSH021	Unrelated		-4.94556	1	16	DSH002	DSH021	3101	0.929284	0.070555	0.000125	0.0354025	0	0	3e-05	0	0	5e-06	0.035408	3.6e-05	5e-06	0.017707	5e-06	5e-06	0.000125	5e-06	0.00013	0.035423	1.5e-05	-3770.48	78	-1	0.117689	2.954714e-01,1.440472e-01,3.697737e-02,1.602162e-01,1.538131e-01,6.970325e-02,1.094337e-02,6.122627e-02,6.760194e-02	0.311552	0.318379	0.078043	-4502.65	82	1	16
DSH002	DSH022	Drasenhofen	Drasenhofen	Drasenhofen	55232	12140	0.2198	DSH002DSH022	Unrelated		-6.51449	1	17	DSH002	DSH022	4096	0.958544	0.041365	0	0.0206825	0	0	8.3e-05	0	0	8e-06	0.020691	9.1e-05	8e-06	0.01035	8e-06	8e-06	0	8e-06	9e-06	0.020732	4.1e-05	-5181.79	94	-1	0.155452	2.798430e-01,1.642901e-01,2.536589e-02,1.589617e-01,1.455395e-01,7.082835e-02,1.775209e-02,6.573296e-02,7.168644e-02	0.296263	0.289383	0.078977	-6206.21	59	1	17
DSH002	DSH023	Drasenhofen	Drasenhofen	Drasenhofen	39131	8476	0.21661	DSH002DSH023	Unrelated		-5.57965	1	18	DSH002	DSH023	4345	0.916118	0.00015	0.083731	0.083806	0	0	0	0	0	1e-06	0.083807	1e-06	1e-06	0.041904	1e-06	1e-06	0.083731	1e-06	0.083732	0.083807	0	-5421.58	74	-1	0.164902	3.150385e-01,1.162888e-01,3.682431e-02,1.229031e-01,1.960761e-01,5.230074e-02,3.167137e-02,4.339044e-02,8.550667e-02	0.349332	0.486084	0.081268	-6548.36	58	1	18
DSH002	DSH024	Drasenhofen	Drasenhofen	Drasenhofen	8121	1740	0.21426	DSH002DSH024	Unrelated		-0.525807	1	19	DSH002	DSH024	3754	0.97693	0.023018	2.4e-05	0.011533	0	0	2.4e-05	0	0	3e-06	0.011537	2.7e-05	3e-06	0.00577	3e-06	3e-06	2.4e-05	3e-06	2.7e-05	0.011549	1.2e-05	-4623.14	102	-1	0.142472	2.708018e-01,1.679125e-01,2.403521e-02,1.593153e-01,1.419135e-01,7.277203e-02,2.227074e-02,6.532258e-02,7.565640e-02	0.326297	0.277376	0.06581	-5569.98	62	1	19
DSH002	DSH025	Drasenhofen	Drasenhofen	Drasenhofen	48094	10333	0.21485	DSH002DSH025	Unrelated		-4.74377	1	20	DSH002	DSH025	3644	0.960445	0.000927	0.038627	0.0390905	0	0	0	0	0	1e-06	0.039092	1e-06	1e-06	0.019546	1e-06	1e-06	0.038627	1e-06	0.038628	0.039092	0	-4455.41	146	-1	0.138297	2.885721e-01,1.495838e-01,2.673503e-02,1.488003e-01,1.763878e-01,6.553975e-02,2.083929e-02,5.196206e-02,7.157986e-02	0.269714	0.380589	0.105689	-5347.08	71	1	20
DSH002	DSH026	Drasenhofen	Drasenhofen	Drasenhofen	39325	8999	0.22884	DSH002DSH026	Unrelated		-8.15603	1	21	DSH002	DSH026	4152	1	0	0	0	0	0	0	0	0	0	2e-06	0.000488	2e-06	2e-06	2e-06	2e-06	0	2e-06	2e-06	0.000245	0.000243	-5220.89	118	-5220.89	0.157577	2.745694e-01,1.821348e-01,1.728788e-02,1.490767e-01,1.199321e-01,8.922553e-02,3.237017e-02,7.426535e-02,6.113811e-02	0.414051	0.220317	0.028066	-6336.36	54	1	21
DSH002	DSH027	Drasenhofen	Drasenhofen	Drasenhofen	3329	601	0.18053	DSH002DSH027	First Degree	1.09481	-3.48985	1	22	DSH002	DSH027	268	0.283897	0.715964	0.00014	0.358122	0	0	0	0	0	0	0.358121	0	0	0.179061	0	0	0.00014	0	0.00014	0.358121	0	-275.198	2299	-1	0.010171	3.652871e-01,9.909362e-02,1.894071e-08,9.508902e-02,3.075128e-01,2.193163e-05,2.143956e-11,5.085398e-02,8.214153e-02	0	1.25485	0.357538	-329.375	118	1	22
DSH002	DSH028	Drasenhofen	Drasenhofen	Drasenhofen	8972	2029	0.22615	DSH002DSH028	Unrelated		-4.15392	1	23	DSH002	DSH028	720	0.97166	1.2e-05	0	6e-06	0	0	0.000222	0	0	0.028105	0.028112	0.028327	0.028106	0.028109	0.028105	0.028106	0	0.028105	0.028105	0.028223	0.000111	-757.252	98	-1	0.027326	3.299435e-01,2.084021e-01,2.071167e-09,2.025795e-01,4.035293e-02,6.556719e-02,2.245564e-02,7.936843e-02,5.133069e-02	0.556481	0.06977	-0.00716	-900.36	118	1	23
DSH002	DSH029	Drasenhofen	Drasenhofen	Drasenhofen	26367	6017	0.2282	DSH002DSH029	Unrelated		-7.88989	1	24	DSH002	DSH029	3984	1	0	0	0	0	0	0	0	0	0	2e-06	0.004681	1e-06	1e-06	1e-06	1e-06	1e-06	0	1e-06	0.002342	0.00234	-4917.91	190	-4917.91	0.151201	2.782403e-01,1.711513e-01,2.656190e-02,1.527991e-01,1.341886e-01,6.036968e-02,2.721371e-02,9.081120e-02,5.866433e-02	0.400747	0.253709	0.035827	-5986.91	62	1	24
DSH002	DSH030	Drasenhofen	Drasenhofen	Drasenhofen	7194	1599	0.22227	DSH002DSH030	Unrelated		-3.19572	1	25	DSH002	DSH030	583	0.804616	0	0	0	0	0.052876	0.139287	0	0	0.003221	0.042878	0.142508	0.056097	0.029659	0.003221	0.029659	0	0.003221	0.003221	0.12574	0.069643	-638.635	138	-1	0.022126	3.002953e-01,1.965857e-01,1.672169e-02,1.932937e-01,9.031282e-02,1.115148e-02,3.413787e-02,8.108770e-02,7.641368e-02	0.563149	0.169449	-0.017211	-743.343	86	1	25
DSH002	DSH031	Drasenhofen	Drasenhofen	Drasenhofen	6691	1509	0.22553	DSH002DSH031	Unrelated		-3.7313	1	26	DSH002	DSH031	534	0.836131	0.16326	1e-06	0.081631	6.2e-05	0.000545	0	0	0	1e-06	0.082041	1e-06	0.000608	0.041089	1e-06	0.000273	1e-06	1e-06	2e-06	0.082208	-3.1e-05	-570.064	82	-1	0.020266	3.049199e-01,1.924643e-01,7.626332e-14,1.786248e-01,1.196372e-01,7.495774e-02,9.464709e-04,7.527435e-02,5.317516e-02	0.007911	0.229073	0.154805	-681.16	238	1	26
DSH002	FZH001	Drasenhofen	Franzhausen	Between	35183	7850	0.22312	DSH002FZH001	Unrelated		-6.40576	1	27	DSH002	FZH001	2542	0.971009	0.028582	3e-06	0.014294	0	0	5e-06	0.000382	1.8e-05	0	0.014581	0.000406	1.8e-05	0.007339	0.000192	0	2.1e-05	0	2.1e-05	0.014697	3e-06	-2911.13	54	-1	0.096474	2.799429e-01,1.810165e-01,4.369013e-03,2.009707e-01,1.030289e-01,6.233552e-02,9.937098e-03,8.821217e-02,7.018725e-02	0.138855	0.188407	0.100755	-3512.13	115	1	27
DSH002	FZH002	Drasenhofen	Franzhausen	Between	67034	15271	0.22781	DSH002FZH002	Unrelated		-9.67177	1	28	DSH002	FZH002	4535	1	0	0	0	0	0	0	0	0	0	0	0.000792	0	0	0	0	0	0	0	0.000396	0.000396	-5904.04	170	-5904.04	0.172113	2.772485e-01,1.617198e-01,3.622957e-02,1.411434e-01,1.341007e-01,7.543839e-02,3.290878e-02,8.600701e-02,5.520376e-02	0.51557	0.251385	-0.005701	-7073.54	50	1	28
DSH002	FZH003	Drasenhofen	Franzhausen	Between	60670	13845	0.2282	DSH002FZH003	Unrelated		-8.69917	1	29	DSH002	FZH003	4216	1	0	0	0	0	0	0	0	0	0	6.2e-05	0.000113	1.8e-05	4e-05	1.8e-05	1.8e-05	0	1.8e-05	1.8e-05	0.000109	4.8e-05	-5291.18	82	-5291.18	0.160006	2.725599e-01,1.586332e-01,3.426671e-02,1.623497e-01,1.502769e-01,5.931445e-02,1.959226e-02,6.572522e-02,7.728162e-02	0.358398	0.300625	0.057005	-6370.08	54	1	29
DSH002	PEB004	Drasenhofen	Pottenbrunn	Between	48093	10899	0.22662	DSH002PEB004	Unrelated		-8.74129	1	30	DSH002	PEB004	3510	0.989065	0	0	0	0	0	0.010934	0	0	2e-06	2e-06	0.010935	2e-06	2e-06	2e-06	2e-06	0	2e-06	2e-06	0.005469	0.005467	-4215.77	118	-1	0.133212	2.841803e-01,1.594088e-01,3.835124e-02,1.448305e-01,1.511621e-01,5.166142e-02,4.821348e-02,3.652631e-02,8.566589e-02	0.572661	0.315584	-0.031619	-5092.34	79	1	30
DSH002	PEB005	Drasenhofen	Pottenbrunn	Between	35708	8106	0.22701	DSH002PEB005	Unrelated		-7.25296	1	31	DSH002	PEB005	2681	0.974302	0	0	0	0	0	0.025697	0	0	1e-06	1e-06	0.025698	1e-06	1e-06	1e-06	1e-06	0	1e-06	1e-06	0.012849	0.012848	-3120.37	98	-1	0.10175	2.682410e-01,1.892653e-01,2.028852e-02,1.740586e-01,9.730106e-02,6.541245e-02,2.576591e-02,9.061016e-02,6.905696e-02	0.473319	0.172092	0.007272	-3817.81	62	1	31
DSH002	PEB006	Drasenhofen	Pottenbrunn	Between	63318	14588	0.23039	DSH002PEB006	Unrelated		-11.1575	1	32	DSH002	PEB006	4323	1	0	0	0	0	0	0	0	0	0	0	0.000324	0	0	0	0	0	0	0	0.000162	0.000162	-5450.1	122	-5450.1	0.164067	2.814800e-01,1.618060e-01,2.585784e-02,1.225318e-01,1.511790e-01,9.135004e-02,3.876292e-02,6.325669e-02,6.377569e-02	0.427445	0.300217	0.029593	-6634.52	54	1	32
DSH002	PEB007	Drasenhofen	Pottenbrunn	Between	47543	10601	0.22298	DSH002PEB007	Unrelated		-7.38432	1	33	DSH002	PEB007	3401	0.970843	0.00175	0.001813	0.002688	0	0	0	0.025594	0	0	0.021883	0.025594	0	0.014141	0.012797	0	0.001813	0	0.001813	0.028282	0	-4147.75	222	-1	0.129075	2.825714e-01,1.716940e-01,2.210802e-02,1.306868e-01,1.659702e-01,5.944285e-02,2.886452e-02,7.031230e-02,6.834987e-02	0.307119	0.343546	0.083794	-4944.83	66	1	33
DSH002	PEB009	Drasenhofen	Pottenbrunn	Between	44540	10112	0.22703	DSH002PEB009	Unrelated		-8.43702	1	34	DSH002	PEB009	3271	0.937477	0.062348	7e-05	0.031244	0	0	4.7e-05	5.9e-05	0	0	0.031288	0.000105	0	0.015651	2.9e-05	0	7e-05	0	7e-05	0.031326	2.3e-05	-3952.03	142	-1	0.124141	2.396139e-01,2.251296e-01,2.005083e-07,1.292042e-01,2.098154e-01,3.288318e-02,3.224782e-03,1.128819e-01,4.724685e-02	0.015371	0.41686	0.221114	-4630.86	94	1	34
DSH002	PEB011	Drasenhofen	Pottenbrunn	Between	46949	10653	0.22691	DSH002PEB011	Unrelated		-8.71943	1	35	DSH002	PEB011	3500	1	0	0	0	0	0	0	0	0	0	0	2.5e-05	0	0	0	0	0	0	0	1.3e-05	1.3e-05	-4233.62	86	-4233.62	0.132832	2.821093e-01,1.498900e-01,2.795916e-02,1.479914e-01,1.609513e-01,7.463850e-02,3.061564e-02,7.303477e-02,5.280987e-02	0.363929	0.319266	0.057074	-5111.11	62	1	35
DSH002	PEB012	Drasenhofen	Pottenbrunn	Between	50049	11214	0.22406	DSH002PEB012	Unrelated		-7.13047	1	36	DSH002	PEB012	3670	1	0	0	0	0	0	0	0	0	0	1e-06	0.000565	1e-06	1e-06	1e-06	1e-06	0	1e-06	1e-06	0.000283	0.000282	-4497.65	110	-4497.65	0.139284	2.862440e-01,1.690327e-01,2.136991e-02,1.288639e-01,1.516247e-01,8.011943e-02,4.086420e-02,6.268280e-02,5.919827e-02	0.410448	0.301481	0.036503	-5386.88	62	1	36
DSH002	PEB013	Drasenhofen	Pottenbrunn	Between	58986	13311	0.22566	DSH002PEB013	Unrelated		-8.88285	1	37	DSH002	PEB013	4160	1	0	0	0	0	0	0	0	0	0	1e-06	0.000589	1e-06	1e-06	1e-06	1e-06	0	1e-06	1e-06	0.000295	0.000294	-5206.9	214	-5206.91	0.157881	2.672496e-01,1.666600e-01,3.371384e-02,1.714175e-01,1.312686e-01,5.661827e-02,1.981247e-02,7.803390e-02,7.522575e-02	0.407762	0.249439	0.032935	-6300.8	54	1	37
DSH002	PEB014	Drasenhofen	Pottenbrunn	Between	26879	5996	0.22307	DSH002PEB014	Unrelated		-5.49891	1	38	DSH002	PEB014	2083	0.996224	0.002683	0.001092	0.0024335	0	0	0	0	0	1e-06	0.002435	1e-06	1e-06	0.001218	1e-06	1e-06	0.001092	1e-06	0.001093	0.002435	0	-2373.74	126	-1	0.079054	2.642452e-01,1.921851e-01,3.552502e-04,1.187832e-01,2.050198e-01,4.467552e-02,2.218996e-02,8.068526e-02,7.186069e-02	0.109966	0.446789	0.188959	-2878.8	158	1	38
DSH002	PEB016	Drasenhofen	Pottenbrunn	Between	25804	5749	0.22279	DSH002PEB016	Unrelated		-5.33811	1	39	DSH002	PEB016	1913	1	0	0	0	0	0	0	0	0	0	3.8e-05	5.4e-05	6e-06	2.2e-05	6e-06	6e-06	0	6e-06	6e-06	6.2e-05	2.4e-05	-2138.57	74	-2138.57	0.072602	2.719403e-01,1.739396e-01,1.422945e-02,1.540711e-01,2.031865e-01,2.077426e-02,2.937202e-02,3.711281e-02,9.537386e-02	0.214588	0.473078	0.146394	-2607.5	122	1	39
DSH002	PEB018	Drasenhofen	Pottenbrunn	Between	54407	12438	0.22861	DSH002PEB018	Unrelated		-9.96171	1	40	DSH002	PEB018	3769	1	0	0	0	0	0	0	0	0	0	1e-06	0.000132	1e-06	1e-06	1e-06	1e-06	0	1e-06	1e-06	6.6e-05	6.6e-05	-4547.99	106	-4547.99	0.143041	2.679873e-01,1.667971e-01,3.849035e-02,1.689140e-01,1.421391e-01,6.118740e-02,1.918017e-02,5.429724e-02,8.100733e-02	0.405733	0.279325	0.036436	-5594.43	59	1	40
DSH002	PEB019	Drasenhofen	Pottenbrunn	Between	47847	10843	0.22662	DSH002PEB019	Unrelated		-8.09942	1	41	DSH002	PEB019	3419	1	0	0	0	0	0	0	0	0	0	4.1e-05	6e-06	6e-06	2.4e-05	6e-06	6e-06	0	6e-06	6e-06	4.1e-05	0	-4047.34	74	-4047.34	0.129758	2.981498e-01,1.443334e-01,2.172872e-02,1.392195e-01,1.761759e-01,8.063222e-02,2.609411e-02,5.926257e-02,5.440376e-02	0.271449	0.373832	0.103803	-4926.03	70	1	41
DSH002	SLB001	Drasenhofen	Schleinbach	Between	38530	8639	0.22421	DSH002SLB001	Unrelated		-7.72665	1	42	DSH002	SLB001	2991	1	0	0	0	0	0	0	0	0	0	0	2.3e-05	0	0	0	0	0	0	0	1.1e-05	1.1e-05	-3539.91	102	-3539.92	0.113515	2.412638e-01,2.090544e-01,1.083971e-02,2.010707e-01,9.519562e-02,8.692379e-02,5.163423e-03,9.633219e-02,5.415647e-02	0.168108	0.156216	0.080622	-4264.47	90	1	42
DSH002	SLB002	Drasenhofen	Schleinbach	Between	71193	16334	0.22943	DSH002SLB002	Unrelated		-10.537	1	43	DSH002	SLB002	4704	1	0	0	0	0	0	0	0	0	0	1e-06	0.000322	1e-06	1e-06	1e-06	1e-06	0	1e-06	1e-06	0.000161	0.000161	-6188.48	126	-6188.49	0.178527	2.576238e-01,1.839805e-01,2.737248e-02,1.523811e-01,1.502115e-01,5.745623e-02,2.969291e-02,6.712366e-02,7.415783e-02	0.3799	0.28998	0.04739	-7416.9	63	1	43
DSH002	SLB003	Drasenhofen	Schleinbach	Between	22038	4995	0.22665	DSH002SLB003	Unrelated		-6.20187	1	44	DSH002	SLB003	1712	0.953986	0	0	0	0	0	0.046014	0	0	0	0	0.046014	0	0	0	0	0	0	0	0.023007	0.023007	-1892.3	110	-1	0.064974	2.830006e-01,1.976127e-01,2.125037e-02,8.890428e-02,2.258147e-01,8.623417e-03,1.733769e-02,9.626676e-02,6.118944e-02	0.170884	0.525156	0.176313	-2313.89	158	1	44
DSH002	SLB005	Drasenhofen	Schleinbach	Between	59048	13338	0.22588	DSH002SLB005	Unrelated		-9.41442	1	45	DSH002	SLB005	4130	1	0	0	0	0	0	0	0	0	0	2e-06	0.000605	2e-06	2e-06	2e-06	2e-06	0	2e-06	2e-06	0.000303	0.000302	-5148.17	122	-5148.18	0.156742	2.877536e-01,1.551856e-01,3.484298e-02,1.298771e-01,1.651805e-01,5.835516e-02,3.796872e-02,5.272434e-02,7.811202e-02	0.440801	0.352232	0.02692	-6239.81	67	1	45
DSH002	SLB006	Drasenhofen	Schleinbach	Between	51213	11595	0.22641	DSH002SLB006	Unrelated		-8.3836	1	46	DSH002	SLB006	3702	1	0	0	0	0	0	0	0	0	0	4.4e-05	0.000173	2e-06	2.3e-05	2e-06	2e-06	0	2e-06	2e-06	0.000129	8.5e-05	-4502.54	102	-4502.54	0.140499	2.898205e-01,1.629889e-01,2.090465e-02,1.328240e-01,1.607222e-01,6.712400e-02,4.073038e-02,5.789115e-02,6.699419e-02	0.383488	0.333128	0.050456	-5382.56	79	1	46
DSH002	SLB007	Drasenhofen	Schleinbach	Between	51618	11429	0.22142	DSH002SLB007	Unrelated		-7.43248	1	47	DSH002	SLB007	3606	1	0	0	0	0	0	0	0	0	0	0	0.000161	0	0	0	0	0	0	0	8.1e-05	8e-05	-4364.33	86	-4364.33	0.136855	2.795692e-01,1.786062e-01,4.109286e-03,1.270497e-01,1.821496e-01,7.447931e-02,3.887652e-02,5.599976e-02,5.916044e-02	0.235992	0.380175	0.120157	-5279.17	86	1	47
DSH002	SLB008	Drasenhofen	Schleinbach	Between	59155	13371	0.22603	DSH002SLB008	Unrelated		-8.48789	1	48	DSH002	SLB008	4137	1	0	0	0	0	0	0	0	0	0	4.5e-05	4.5e-05	0	2.3e-05	0	0	0	0	0	6.8e-05	2.2e-05	-5103.27	126	-5103.27	0.157008	2.538563e-01,2.063878e-01,6.111906e-03,1.197363e-01,2.057984e-01,5.183149e-02,1.925375e-02,7.427795e-02,6.274617e-02	0.123255	0.430902	0.179511	-6137.13	70	1	48
DSH002	SLB010	Drasenhofen	Schleinbach	Between	74610	17063	0.2287	DSH002SLB010	Unrelated		-9.50693	1	49	DSH002	SLB010	4892	0.975033	0.024721	7.3e-05	0.0124335	0	0	0.000162	0	0	1.1e-05	0.012445	0.000173	1.1e-05	0.006228	1.1e-05	1.1e-05	7.3e-05	1.1e-05	8.4e-05	0.012526	8.1e-05	-6523.58	106	-1	0.185662	2.721329e-01,1.640001e-01,3.308110e-02,1.430008e-01,1.580907e-01,6.376348e-02,2.738574e-02,6.216866e-02,7.637657e-02	0.382482	0.320411	0.049601	-7805.35	50	1	49
DSH002	SLB011	Drasenhofen	Schleinbach	Between	48426	11026	0.22769	DSH002SLB011	Unrelated		-9.37812	1	50	DSH002	SLB011	3509	1	0	0	0	0	0	0	0	0	0	1e-06	0.000663	1e-06	1e-06	1e-06	1e-06	0	1e-06	1e-06	0.000332	0.000331	-4263.07	122	-4263.07	0.133174	2.687064e-01,1.709688e-01,2.509057e-02,1.433595e-01,1.543597e-01,6.057981e-02,3.151959e-02,6.443227e-02,8.098336e-02	0.366742	0.31124	0.054995	-5144.33	54	1	50
DSH002	SLB012	Drasenhofen	Schleinbach	Between	72395	16600	0.2293	DSH002SLB012	Unrelated		-10.5569	1	51	DSH002	SLB012	4785	1	0	0	0	0	0	0	0	0	0	3e-06	0.000202	2e-06	2e-06	2e-06	2e-06	0	2e-06	2e-06	0.000103	0.0001	-6280.91	94	-6280.91	0.181601	2.645148e-01,1.718220e-01,2.570282e-02,1.468179e-01,1.441153e-01,8.201478e-02,2.581742e-02,6.629152e-02,7.290343e-02	0.357493	0.277965	0.054391	-7595.73	54	1	51
DSH002	SLB013	Drasenhofen	Schleinbach	Between	11130	2545	0.22866	DSH002SLB013	Unrelated		-4.67905	1	52	DSH002	SLB013	889	0.905596	0.000303	0.003698	0.0038495	0	0	0.090399	0	0	4e-06	0.003854	0.090403	4e-06	0.001929	4e-06	4e-06	0.003698	4e-06	0.003702	0.049053	0.045199	-1001.58	94	-1	0.033739	2.668607e-01,1.738066e-01,2.612750e-02,1.009320e-01,2.234547e-01,8.896265e-06,6.344884e-02,3.014204e-02,1.152186e-01	0.40087	0.566474	0.058928	-1205.17	167	1	52
DSH002	SLB014	Drasenhofen	Schleinbach	Between	50482	11496	0.22772	DSH002SLB014	Unrelated		-9.23715	1	53	DSH002	SLB014	3575	0.987954	0	0	0	0	0	0.012043	0	0	2e-06	2e-06	0.012046	2e-06	2e-06	2e-06	2e-06	0	2e-06	2e-06	0.006024	0.006022	-4417.62	118	-1	0.135679	2.846205e-01,1.820138e-01,1.422026e-02,1.426046e-01,1.242132e-01,8.238887e-02,3.813085e-02,8.086427e-02,5.094368e-02	0.421462	0.22993	0.026499	-5246.33	62	1	53
DSH002	SLB015	Drasenhofen	Schleinbach	Between	70210	16188	0.23057	DSH002SLB015	Unrelated		-10.1652	1	54	DSH002	SLB015	4693	1	0	0	0	0	0	0	0	0	0	1e-06	8.4e-05	0	1e-06	0	0	0	0	0	4.3e-05	4.2e-05	-6160.25	170	-6160.25	0.178109	2.717856e-01,1.517098e-01,3.504137e-02,1.451155e-01,1.607227e-01,7.367977e-02,2.652151e-02,6.811599e-02,6.730774e-02	0.383038	0.321327	0.049465	-7407.26	54	1	54
DSH002	SLB016	Drasenhofen	Schleinbach	Between	44614	9979	0.22367	DSH002SLB016	Unrelated		-6.9397	1	55	DSH002	SLB016	3164	0.993095	0.00016	0	8e-05	0	0	0.00115	0.005595	0	0	0.004276	0.006745	0	0.002837	0.002798	0	0	0	0	0.00625	0.000575	-3733.84	1006	-1	0.12008	2.926684e-01,1.563128e-01,2.543874e-02,1.630526e-01,1.482639e-01,5.146565e-02,1.776470e-02,7.361752e-02,7.141562e-02	0.291395	0.304036	0.08348	-4503.12	87	1	55
DSH002	SLB018	Drasenhofen	Schleinbach	Between	71438	16516	0.23119	DSH002SLB018	Unrelated		-11.6309	1	56	DSH002	SLB018	4799	1	0	0	0	0	0	0	0	0	0	1e-06	0.000393	1e-06	1e-06	1e-06	1e-06	0	1e-06	1e-06	0.000197	0.000196	-6329.01	126	-6329.02	0.182132	2.709638e-01,1.574174e-01,4.272966e-02,1.352958e-01,1.577972e-01,6.788318e-02,3.256035e-02,5.608427e-02,7.926832e-02	0.477132	0.320745	0.009856	-7647.66	55	1	56
DSH002	SLB020	Drasenhofen	Schleinbach	Between	64705	14714	0.2274	DSH002SLB020	Unrelated		-9.70129	1	57	DSH002	SLB020	4440	1	0	0	0	0	0	0	0	0	0	0	0.001828	0	0	0	0	0	0	0	0.000914	0.000914	-5739.53	238	-5739.53	0.168507	2.588358e-01,1.860794e-01,2.838157e-02,1.666144e-01,1.078185e-01,7.849537e-02,2.373048e-02,9.020620e-02,5.983831e-02	0.483331	0.187998	0.004877	-6905.64	67	1	57
DSH002	SLB021	Drasenhofen	Schleinbach	Between	32218	7197	0.22338	DSH002SLB021	Unrelated		-6.41847	1	58	DSH002	SLB021	2403	0.951493	0.001424	0.026535	0.027247	0	0	0.000508	0.020037	0	2e-06	0.042277	0.020547	2e-06	0.023644	0.010021	2e-06	0.026535	2e-06	0.026537	0.047541	0.000254	-2778.7	186	-1	0.091199	2.955454e-01,1.738512e-01,1.527548e-02,1.422591e-01,1.373478e-01,5.317506e-02,2.477321e-02,9.553211e-02,6.224071e-02	0.291586	0.272048	0.077416	-3335.4	94	1	58
DSH002	SLB023	Drasenhofen	Schleinbach	Between	60744	13998	0.23044	DSH002SLB023	Unrelated		-10.4962	1	59	DSH002	SLB023	4322	1	0	0	0	0	0	0	0	0	0	9e-06	5.6e-05	0	5e-06	0	0	0	0	0	3.7e-05	2.8e-05	-5454.3	102	-5454.3	0.164029	2.690926e-01,1.699241e-01,3.017368e-02,1.498429e-01,1.445658e-01,6.679601e-02,1.975682e-02,7.933407e-02,7.051404e-02	0.345383	0.28026	0.059209	-6551.73	70	1	59
DSH002	SLB024	Drasenhofen	Schleinbach	Between	72017	16392	0.22761	DSH002SLB024	Unrelated		-9.63485	1	60	DSH002	SLB024	4740	1	0	0	0	0	0	0	0	0	0	0	0.000204	0	0	0	0	0	0	0	0.000102	0.000102	-6205.04	182	-6205.04	0.179893	2.673046e-01,1.611988e-01,3.807896e-02,1.441918e-01,1.551611e-01,6.891085e-02,2.085726e-02,7.075657e-02,7.354003e-02	0.379839	0.307863	0.049364	-7536.32	55	1	60
DSH002	SLB026	Drasenhofen	Schleinbach	Between	58983	13478	0.22851	DSH002SLB026	Unrelated		-9.41937	1	61	DSH002	SLB026	4093	1	0	0	0	0	0	0	0	0	0	2e-06	0.00035	2e-06	2e-06	2e-06	2e-06	0	2e-06	2e-06	0.000176	0.000174	-5148.53	102	-5148.53	0.155338	2.828379e-01,1.601860e-01,2.552507e-02,1.412145e-01,1.594471e-01,6.581648e-02,3.413231e-02,6.466296e-02,6.617758e-02	0.374152	0.324385	0.053455	-6176.54	58	1	61
DSH002	SLB028	Drasenhofen	Schleinbach	Between	70897	16218	0.22875	DSH002SLB028	Unrelated		-9.94903	1	62	DSH002	SLB028	4743	1	0	0	0	0	0	0	0	0	0	0.000234	1.1e-05	0	0.000117	0	0	3e-06	0	3e-06	0.000239	5e-06	-6112.51	146	-6112.51	0.180007	2.859585e-01,1.466199e-01,3.472401e-02,1.315233e-01,1.753408e-01,6.608935e-02,2.516061e-02,6.484616e-02,6.973742e-02	0.341533	0.37389	0.073144	-7429.4	46	1	62
DSH002	SLB031	Drasenhofen	Schleinbach	Between	9883	2219	0.22453	DSH002SLB031	Unrelated		-4.94021	1	63	DSH002	SLB031	770	0.960834	0.011262	0	0.005631	0	0	0	0.019431	0	0.008472	0.028677	0.027903	0.008472	0.021003	0.018188	0.008472	0	0.008472	0.008472	0.033534	0	-864.988	226	-1	0.029223	2.585863e-01,2.285057e-01,4.060916e-13,1.742180e-01,5.147705e-02,1.006448e-01,7.394479e-05,1.477858e-01,3.870833e-02	0.001436	0.079046	0.068066	-1025.64	322	1	63
DSH002	SLB032	Drasenhofen	Schleinbach	Between	73488	16636	0.22638	DSH002SLB032	Unrelated		-9.18138	1	64	DSH002	SLB032	4781	1	0	0	0	0	0	0	0	0	0	1e-06	0.000302	1e-06	1e-06	0	1e-06	0	0	0	0.000152	0.000151	-6279.92	134	-6279.92	0.181449	2.660113e-01,1.730139e-01,2.789074e-02,1.461176e-01,1.492703e-01,6.749703e-02,3.462419e-02,7.143061e-02,6.414430e-02	0.418804	0.286742	0.032039	-7587.97	46	1	64
DSH002	SLB035	Drasenhofen	Schleinbach	Between	40246	9200	0.22859	DSH002SLB035	Unrelated		-9.00252	1	65	DSH002	SLB035	3023	1	0	0	0	0	0	0	0	0	0	0	2.2e-05	0	0	0	0	0	0	0	1.1e-05	1.1e-05	-3458.11	110	-3458.11	0.114729	2.766458e-01,1.779485e-01,2.300615e-02,1.708924e-01,1.364877e-01,6.692564e-02,1.871335e-02,7.121942e-02,5.816113e-02	0.305665	0.258155	0.069804	-4255.76	63	1	65
DSH002	SLB037	Drasenhofen	Schleinbach	Between	39659	8951	0.2257	DSH002SLB037	Unrelated		-7.29754	1	66	DSH002	SLB037	2891	0.996669	0	0	0	0.003324	0	0	0	5e-06	1e-06	1e-06	7e-06	0.00333	1e-06	1e-06	1e-06	5e-06	1e-06	7e-06	0.001669	-0.001662	-3357.77	106	-1	0.10972	2.996861e-01,1.394460e-01,4.246636e-02,1.480004e-01,1.698196e-01,4.178178e-02,4.366185e-02,3.240188e-02,8.273608e-02	0.507175	0.379266	-0.003475	-4079.36	82	1	66
DSH002	SLB041	Drasenhofen	Schleinbach	Between	31351	7188	0.22927	DSH002SLB041	Unrelated		-7.93045	1	67	DSH002	SLB041	2343	0.960741	0	0	0	0	0	0.039258	0	0	0	1e-06	0.039259	1e-06	1e-06	0	1e-06	0	0	0	0.01963	0.019629	-2700.1	182	-1	0.088922	2.536254e-01,2.009333e-01,2.113987e-02,1.533711e-01,1.482969e-01,3.538649e-02,2.896541e-02,9.757840e-02,6.070314e-02	0.337871	0.275966	0.061345	-3263.54	82	1	67
DSH002	UZH004	Drasenhofen	Unterhauntztal	Between	46909	10733	0.2288	DSH002UZH004	Unrelated		-8.00341	1	68	DSH002	UZH004	3404	0.978191	0	0	0	0.000666	0	0	0	0.021141	1e-06	1e-06	0.021142	0.021809	1e-06	1e-06	1e-06	0.021141	1e-06	0.021142	0.021475	-0.000333	-4118.32	142	-1	0.129189	2.877826e-01,1.213827e-01,5.168945e-02,1.297363e-01,2.001563e-01,4.248633e-02,4.637844e-02,2.719898e-02,9.318887e-02	0.489956	0.477846	0.005575	-4994.5	71	1	68
DSH002	UZH007	Drasenhofen	Unterhauntztal	Between	26484	6011	0.22697	DSH002UZH007	Unrelated		-6.10512	1	69	DSH002	UZH007	2020	1	0	0	0	0	0	0	0	0	0	0.000158	2.1e-05	2.1e-05	9e-05	2.1e-05	2.1e-05	1.3e-05	2.1e-05	3.5e-05	0.000158	0	-2290.78	82	-2290.78	0.076663	2.975172e-01,1.221487e-01,3.270742e-02,1.875635e-01,1.905817e-01,1.759452e-02,1.776737e-02,6.179721e-02,7.232233e-02	0.264846	0.433555	0.116365	-2741.81	78	1	69
DSH002	UZH009	Drasenhofen	Unterhauntztal	Between	6610	1431	0.21649	DSH002UZH009	Unrelated		-1.9076	1	70	DSH002	UZH009	503	0.381704	0.000816	0	0.000408	0.460895	0.10542	0.051162	0	0	3e-06	0.079476	0.051165	0.566318	0.052917	3e-06	0.052713	0	3e-06	3e-06	0.361859	-0.204867	-549.853	326	-1	0.01909	3.664600e-01,8.406517e-02,6.059931e-02,2.029509e-01,3.433481e-07,1.421591e-01,1.462228e-02,9.360245e-02,3.554049e-02	219083	1e-06	-0.287776	-647.992	107	1	70
DSH002	UZH010	Drasenhofen	Unterhauntztal	Between	41592	9313	0.22391	DSH002UZH010	Unrelated		-6.7795	1	71	DSH002	UZH010	3023	1	0	0	0	0	0	0	0	0	0	5e-06	0.000192	1e-06	3e-06	1e-06	1e-06	0	1e-06	1e-06	0.000101	9.6e-05	-3553.91	102	-3553.91	0.114729	3.026558e-01,1.471329e-01,2.371360e-02,1.339645e-01,1.649586e-01,6.549896e-02,3.750273e-02,6.151007e-02,6.306275e-02	0.371101	0.351482	0.057621	-4304.32	66	1	71
DSH002	UZH011	Drasenhofen	Unterhauntztal	Between	18990	4249	0.22375	DSH002UZH011	Unrelated		-6.16538	1	72	DSH002	UZH011	1406	0.995427	0.000207	0.004265	0.0043685	0	0	9.9e-05	0	0	1e-06	0.00437	0.000101	1e-06	0.002186	1e-06	1e-06	0.004265	1e-06	0.004266	0.004419	5e-05	-1597.7	94	-1	0.053361	2.880904e-01,1.472417e-01,2.459532e-02,4.430707e-02,3.198276e-01,5.970700e-07,3.350415e-02,8.034232e-02,6.209086e-02	0.181659	0.969201	0.223388	-1906.14	98	1	72
DSH002	UZH012	Drasenhofen	Unterhauntztal	Between	38168	8451	0.22142	DSH002UZH012	Unrelated		-5.85052	1	73	DSH002	UZH012	2739	0.88885	0.101835	0	0.0509175	0	0	0.009296	1.8e-05	0	0	0.050932	0.009315	0	0.025468	9e-06	0	0	0	1e-06	0.055584	0.004648	-3189.81	178	-1	0.103951	2.825499e-01,1.973732e-01,4.901190e-03,1.400592e-01,1.739077e-01,3.725739e-02,9.372587e-04,1.191601e-01,4.385396e-02	0.033572	0.348032	0.19275	-3785.1	162	1	73
DSH002	UZH013	Drasenhofen	Unterhauntztal	Between	11908	2728	0.22909	DSH002UZH013	Unrelated		-5.16128	1	74	DSH002	UZH013	1016	0.962187	8e-06	0	4e-06	0.037772	0	0	0	0	3.2e-05	3.6e-05	3.2e-05	0.037804	3.4e-05	3.2e-05	3.2e-05	0	3.2e-05	3.2e-05	0.018922	-0.018886	-1119.19	90	-1	0.038559	2.838590e-01,2.097710e-01,1.566569e-03,2.106114e-01,4.177645e-02,1.103972e-01,1.668630e-02,8.221715e-02,4.311486e-02	0.436918	0.066181	0.007567	-1326.55	146	1	74
DSH002	UZH014	Drasenhofen	Unterhauntztal	Between	8670	1953	0.22526	DSH002UZH014	Unrelated		-4.71992	1	75	DSH002	UZH014	704	0.830955	0	0	0	1e-06	0	0.058454	0	0.110585	4e-06	4e-06	0.169044	0.11059	4e-06	4e-06	4e-06	0.110585	4e-06	0.110589	0.139817	0.029227	-785.548	198	-1	0.026718	3.010126e-01,1.533508e-01,6.070011e-02,1.094719e-01,1.758721e-01,6.654814e-03,8.771620e-02,1.187379e-07,1.052214e-01	0.843888	0.420853	-0.194714	-940.61	139	1	75
DSH002	UZH015	Drasenhofen	Unterhauntztal	Between	22111	4940	0.22342	DSH002UZH015	Unrelated		-5.37781	1	76	DSH002	UZH015	1759	1	0	0	0	0	0	0	0	0	0	0	1.3e-05	0	0	0	0	0	0	0	7e-06	7e-06	-1955.6	158	-1955.6	0.066758	2.845726e-01,1.596960e-01,3.293731e-02,1.130943e-01,2.626255e-01,4.456827e-04,2.416811e-02,6.408831e-02,5.837216e-02	0.217441	0.665836	0.17206	-2366.53	274	1	76
DSH002	UZH019	Drasenhofen	Unterhauntztal	Between	59395	13442	0.22632	DSH002UZH019	Unrelated		-7.51607	1	77	DSH002	UZH019	4155	1	0	0	0	0	0	0	0	0	0	1e-06	0.000896	1e-06	1e-06	1e-06	1e-06	0	1e-06	1e-06	0.000448	0.000447	-5212.71	146	-5212.71	0.157691	2.626441e-01,1.781573e-01,3.085426e-02,1.589270e-01,1.055537e-01,9.197181e-02,2.066975e-02,8.489190e-02,6.633027e-02	0.488131	0.186665	0.003456	-6329.47	62	1	77
DSH002	UZH020	Drasenhofen	Unterhauntztal	Between	16093	3581	0.22252	DSH002UZH020	Unrelated		-4.84584	1	78	DSH002	UZH020	1286	0.917137	0	0	0	0	0	0.082863	0	0	0	0	0.082863	0	0	0	0	0	0	0	0.041431	0.041431	-1450.9	94	-1	0.048806	2.289422e-01,2.484569e-01,2.021954e-07,1.360239e-01,1.290939e-01,5.521769e-02,4.027148e-02,9.866609e-02,6.332769e-02	0.311957	0.2231	0.060951	-1775.42	94	1	78
DSH002	UZH021	Drasenhofen	Unterhauntztal	Between	69715	15881	0.2278	DSH002UZH021	Unrelated		-9.64381	1	79	DSH002	UZH021	4715	1	0	0	0	0	0	0	0	0	0	1.2e-05	0.000189	7e-06	1e-05	7e-06	7e-06	0	7e-06	7e-06	0.000103	9.1e-05	-6223.92	94	-6223.92	0.178944	2.629859e-01,1.576370e-01,4.143510e-02,1.728679e-01,1.405089e-01,5.865632e-02,1.659829e-02,7.456705e-02,7.474358e-02	0.413023	0.269297	0.032819	-7425.54	59	1	79
DSH002	UZH022	Drasenhofen	Unterhauntztal	Between	20448	4520	0.22105	DSH002UZH022	Unrelated		-5.99674	1	80	DSH002	UZH022	1636	0.947522	0	0.015612	0.015612	0	0	0.004439	0	0.032422	5e-06	0.015617	0.036866	0.032427	0.007811	5e-06	5e-06	0.048034	5e-06	0.048039	0.050259	0.00222	-1849.81	174	-1	0.06209	3.470021e-01,7.570009e-02,6.921923e-02,8.921757e-02,2.497089e-01,5.351001e-04,5.995260e-02,1.363762e-02,9.502685e-02	0.51729	0.810053	-0.012726	-2215.18	211	1	80
DSH002	UZH023	Drasenhofen	Unterhauntztal	Between	10876	2478	0.22784	DSH002UZH023	Unrelated		-5.02586	1	81	DSH002	UZH023	908	0.934579	0	0	0	0.003898	0	3.2e-05	0	0.06149	0	0	0.061523	0.065389	0	0	0	0.06149	0	0.061491	0.063456	-0.001933	-949.764	350	-1	0.034461	3.765566e-01,5.827373e-02,7.033064e-02,5.768274e-02,2.560382e-01,1.884631e-02,6.004916e-02,2.685397e-02,7.536864e-02	0.50922	0.876733	-0.007008	-1190.41	246	1	81
DSH002	UZH024	Drasenhofen	Unterhauntztal	Between	23302	5247	0.22517	DSH002UZH024	Unrelated		-6.53341	1	82	DSH002	UZH024	1852	0.890805	0.099145	0	0.0495725	0	0	0.010049	0	0	0	0.049573	0.010049	0	0.024786	0	0	0	0	0	0.054598	0.005025	-2101.77	2714	-1	0.070287	2.765402e-01,1.666489e-01,2.529439e-02,1.762140e-01,1.167530e-01,5.635214e-02,1.581015e-02,7.700381e-02,8.938338e-02	0.352064	0.225687	0.048672	-2539.88	118	1	82
DSH002	UZH025	Drasenhofen	Unterhauntztal	Between	20189	4510	0.22339	DSH002UZH025	Unrelated		-5.46043	1	83	DSH002	UZH025	1538	0.855286	0.023851	0	0.0119255	0	0	0.056541	0.064321	0	1e-06	0.060167	0.120862	1e-06	0.038124	0.032161	1e-06	0	1e-06	1e-06	0.104517	0.028271	-1713.1	194	-1	0.05837	3.267402e-01,1.393780e-01,4.206113e-02,1.332141e-01,1.399041e-01,2.481272e-02,1.560432e-02,1.141853e-01,6.410017e-02	0.412178	0.298141	0.035541	-2066.91	126	1	83
DSH002	UZH026	Drasenhofen	Unterhauntztal	Between	27853	6311	0.22658	DSH002UZH026	Unrelated		-6.58336	1	84	DSH002	UZH026	2116	0.953487	0	5e-06	5e-06	0.024711	0	0.000408	0	0.021389	0	5e-06	0.021797	0.0461	2e-06	0	0	0.021394	0	0.021394	0.033954	-0.012151	-2436.76	130	-1	0.080307	2.959964e-01,1.569447e-01,4.046649e-02,1.548443e-01,1.183585e-01,6.507227e-02,3.253799e-02,6.711110e-02,6.866827e-02	0.616808	0.228944	-0.040621	-2912.98	82	1	84
DSH002	UZH027	Drasenhofen	Unterhauntztal	Between	72687	16625	0.22872	DSH002UZH027	Unrelated		-10.0099	1	85	DSH002	UZH027	4794	1	0	0	0	0	0	0	0	0	0	0	0.000308	0	0	0	0	0	0	0	0.000154	0.000154	-6228.11	130	-6228.12	0.181942	2.703544e-01,1.534594e-01,4.074414e-02,1.488225e-01,1.642111e-01,5.664192e-02,2.767934e-02,6.216900e-02,7.591823e-02	0.41668	0.335456	0.036509	-7611.59	39	1	85
DSH002	UZH028	Drasenhofen	Unterhauntztal	Between	71006	16179	0.22785	DSH002UZH028	Unrelated		-9.23485	1	86	DSH002	UZH028	4759	1	0	0	0	0	0	0	0	0	0	3e-06	0.000225	2e-06	3e-06	2e-06	2e-06	0	2e-06	2e-06	0.000115	0.000111	-6265.23	94	-6265.24	0.180614	2.783469e-01,1.735596e-01,1.852509e-02,1.323821e-01,1.296861e-01,1.048997e-01,3.176805e-02,7.952765e-02,5.130470e-02	0.387807	0.239865	0.038813	-7510.14	50	1	86
DSH002	UZH029	Drasenhofen	Unterhauntztal	Between	14732	3286	0.22305	DSH002UZH029	Unrelated		-5.31355	1	87	DSH002	UZH029	1169	0.930015	0.068951	0.001015	0.0354905	0	0	1.1e-05	3e-06	0	5e-06	0.035498	1.9e-05	5e-06	0.017752	7e-06	5e-06	0.001015	5e-06	0.00102	0.035504	5e-06	-1297.55	62	-1	0.044366	2.952542e-01,1.303227e-01,2.727984e-02,1.305374e-01,2.433673e-01,2.000967e-02,2.686450e-02,5.053782e-02,7.582649e-02	0.22248	0.631218	0.165104	-1567.68	170	1	87
DSH002	UZH030	Drasenhofen	Unterhauntztal	Between	26502	5997	0.22628	DSH002UZH030	Unrelated		-6.88134	1	88	DSH002	UZH030	2039	1	0	0	0	0	0	0	0	0	0	1e-06	0.000824	1e-06	1e-06	1e-06	1e-06	0	1e-06	1e-06	0.000412	0.000411	-2289.52	238	-2289.53	0.077384	2.615229e-01,2.194177e-01,5.760246e-03,1.454868e-01,1.444924e-01,5.986848e-02,2.412511e-05,1.197749e-01,4.365250e-02	0.040032	0.262555	0.15947	-2799.19	130	1	88
DSH002	UZH031	Drasenhofen	Unterhauntztal	Between	44912	10170	0.22644	DSH002UZH031	Unrelated		-7.97908	1	89	DSH002	UZH031	3268	1	0	0	0	0	0	0	0	0	0	1e-06	0.000899	1e-06	1e-06	1e-06	1e-06	0	1e-06	1e-06	0.00045	0.000449	-3932.06	146	-3932.06	0.124027	2.771060e-01,1.743841e-01,2.615317e-02,1.401810e-01,1.305964e-01,8.424086e-02,3.141570e-02,7.746809e-02,5.845466e-02	0.440815	0.244635	0.020962	-4754.67	54	1	89
DSH002	UZH032	Drasenhofen	Unterhauntztal	Between	1193	270	0.22632	DSH002UZH032	Unrelated		-2.29734	1	90	DSH002	UZH032	103	0.913517	0	0	0	0	0	0	0.001611	0	0.084871	0.08608	0.086483	0.084871	0.085677	0.085677	0.084871	0	0.084871	0.084871	0.086483	0	-118.393	146	-1	0.003909	3.398757e-01,1.329956e-04,1.049278e-01,1.182434e-01,2.407683e-01,1.045713e-09,4.775807e-12,9.231799e-02,1.037338e-01	0.435804	0.762837	0.044657	-136.765	171	1	90
DSH002	UZH034	Drasenhofen	Unterhauntztal	Between	66195	15225	0.23	DSH002UZH034	Unrelated		-10.7889	1	91	DSH002	UZH034	4472	1	0	0	0	0	0	0	0	0	0	1e-06	0.000306	1e-06	1e-06	1e-06	1e-06	0	1e-06	1e-06	0.000153	0.000153	-5816	142	-5816.01	0.169722	2.595212e-01,1.803091e-01,2.729673e-02,1.551717e-01,1.254071e-01,8.343761e-02,2.329375e-02,8.379907e-02,6.176369e-02	0.40341	0.22665	0.03215	-6996.03	39	1	91
DSH002	UZH036	Drasenhofen	Unterhauntztal	Between	26827	6091	0.22705	DSH002UZH036	Unrelated		-7.43823	1	92	DSH002	UZH036	2057	0.902046	0.096909	0	0.0484545	9e-06	0	0	0.001011	0	2.5e-05	0.049237	0.001036	3.4e-05	0.024757	0.00053	2.5e-05	0	2.5e-05	2.5e-05	0.049495	-5e-06	-2354.89	94	-1	0.078067	2.700421e-01,1.991912e-01,4.170748e-03,2.053792e-01,6.235471e-02,9.409903e-02,3.118374e-04,9.177735e-02,7.267377e-02	0.071888	0.10481	0.074654	-2819.06	138	1	92
DSH002	UZH038	Drasenhofen	Unterhauntztal	Between	55135	12524	0.22715	DSH002UZH038	Unrelated		-8.22768	1	93	DSH002	UZH038	3934	1	0	0	0	0	0	0	0	0	0	1e-06	0.001128	1e-06	1e-06	1e-06	1e-06	0	1e-06	1e-06	0.000564	0.000564	-4901.58	150	-4901.58	0.149304	2.776516e-01,1.525663e-01,4.239914e-02,1.416746e-01,1.592531e-01,5.797340e-02,3.222414e-02,5.946102e-02,7.679666e-02	0.468583	0.32748	0.013704	-5909.09	62	1	93
DSH002	UZH039	Drasenhofen	Unterhauntztal	Between	72992	16672	0.22841	DSH002UZH039	Unrelated		-10.2232	1	94	DSH002	UZH039	4818	1	0	0	0	0	0	0	0	0	0	2.5e-05	0.000263	0	1.3e-05	0	0	0	0	0	0.000157	0.000131	-6309.74	138	-6309.74	0.182853	2.556082e-01,1.844990e-01,2.875449e-02,1.665516e-01,1.305965e-01,6.983408e-02,1.334549e-02,7.735737e-02,7.345321e-02	0.322367	0.241692	0.061094	-7618.93	62	1	94
DSH002	UZH040	Drasenhofen	Unterhauntztal	Between	63934	14720	0.23024	DSH002UZH040	Unrelated		-10.2647	1	95	DSH002	UZH040	4383	1	0	0	0	0	0	0	0	0	0	2e-06	0.001076	2e-06	2e-06	2e-06	2e-06	0	2e-06	2e-06	0.000539	0.000537	-5573	150	-5573	0.166344	2.750541e-01,1.645421e-01,4.010716e-02,1.352285e-01,1.398737e-01,7.661308e-02,3.153238e-02,6.178193e-02,7.526712e-02	0.512173	0.274367	-0.004743	-6751.9	50	1	95
DSH002	UZH041	Drasenhofen	Unterhauntztal	Between	52008	11768	0.22627	DSH002UZH041	Unrelated		-8.31642	1	96	DSH002	UZH041	3703	0.997134	3.8e-05	0.002564	0.002583	0	0	0.000263	0	0	1e-06	0.002585	0.000264	1e-06	0.001293	1e-06	1e-06	0.002564	1e-06	0.002565	0.002716	0.000131	-4618.2	110	-1	0.140537	2.776253e-01,1.501280e-01,4.015412e-02,1.310890e-01,1.893032e-01,4.932272e-02,2.470137e-02,5.889848e-02,7.877765e-02	0.342601	0.416698	0.07759	-5498.1	82	1	96
DSH002	UZH042	Drasenhofen	Unterhauntztal	Between	9222	2060	0.22338	DSH002UZH042	Unrelated		-4.42496	1	97	DSH002	UZH042	685	0.979808	0.000119	0.020071	0.0201305	0	0	0	0	1e-06	0	0.020131	2e-06	2e-06	0.010066	0	0	0.020072	0	0.020073	0.020132	0	-764.422	82	-1	0.025997	3.012709e-01,8.532127e-02,6.266028e-02,1.362681e-01,1.868495e-01,3.895756e-02,1.099696e-02,9.607619e-02,8.159924e-02	0.394206	0.434251	0.054134	-925.557	114	1	97
DSH002	UZH043	Drasenhofen	Unterhauntztal	Between	65989	15161	0.22975	DSH002UZH043	Unrelated		-9.9712	1	98	DSH002	UZH043	4493	1	0	0	0	0	0	0	0	0	0	1e-06	0.000206	1e-06	1e-06	0	0	0	0	0	0.000103	0.000103	-5785.65	142	-5785.65	0.170519	2.637719e-01,1.674730e-01,3.293527e-02,1.638916e-01,1.329300e-01,7.023410e-02,2.475959e-02,8.174846e-02,6.225612e-02	0.434025	0.245692	0.023412	-7018.06	54	1	98
DSH002	UZH044	Drasenhofen	Unterhauntztal	Between	70054	16029	0.22881	DSH002UZH044	Unrelated		-9.80573	1	99	DSH002	UZH044	4714	1	0	0	0	0	0	0	0	0	0	0	0.000259	0	0	0	0	0	0	0	0.000129	0.000129	-6172.17	146	-6172.17	0.178906	2.635591e-01,1.785321e-01,2.438926e-02,1.394418e-01,1.223183e-01,1.014424e-01,3.508426e-02,7.570261e-02,5.953023e-02	0.486219	0.220555	0.004557	-7499.57	58	1	99
DSH002	UZH045	Drasenhofen	Unterhauntztal	Between	66320	15100	0.22768	DSH002UZH045	Unrelated		-9.56042	1	100	DSH002	UZH045	4499	1	0	0	0	0	0	0	0	0	0	1.1e-05	8.2e-05	1e-06	6e-06	1e-06	1e-06	0	1e-06	1e-06	5.2e-05	4.1e-05	-5885.23	102	-5885.23	0.170747	2.646387e-01,1.632245e-01,3.989764e-02,1.481423e-01,1.474351e-01,6.683306e-02,2.591165e-02,7.136724e-02,7.254975e-02	0.446361	0.286073	0.021246	-7014.58	50	1	100
DSH002	UZH046	Drasenhofen	Unterhauntztal	Between	66266	15308	0.23101	DSH002UZH046	Unrelated		-10.9669	1	101	DSH002	UZH046	4448	1	0	0	0	0	0	0	0	0	0	1e-06	0.000433	1e-06	1e-06	1e-06	1e-06	0	1e-06	1e-06	0.000217	0.000216	-5699.12	130	-5699.12	0.168811	2.718571e-01,1.661652e-01,3.303353e-02,1.289897e-01,1.607852e-01,6.918738e-02,3.470231e-02,6.227292e-02,7.300670e-02	0.421282	0.325245	0.033833	-6895.71	59	1	101
DSH002	UZH047	Drasenhofen	Unterhauntztal	Between	59454	13597	0.2287	DSH002UZH047	Unrelated		-9.67598	1	102	DSH002	UZH047	4201	0.970544	0.028809	0.000486	0.0148905	0	0	0.000157	1e-06	0	3e-06	0.014894	0.000161	3e-06	0.007449	4e-06	3e-06	0.000486	3e-06	0.000489	0.014973	7.8e-05	-5270.53	94	-1	0.159437	2.769889e-01,1.652506e-01,2.473383e-02,1.531976e-01,1.468012e-01,7.434513e-02,1.572405e-02,7.749585e-02,6.546283e-02	0.275596	0.287425	0.08625	-6334.66	66	1	102
DSH002	ZWD001	Drasenhofen	Zwingendorf	Between	72837	16682	0.22903	DSH002ZWD001	Unrelated		-10.2766	1	103	DSH002	ZWD001	4832	1	0	0	0	0	0	0	0	0	0	2e-06	0.00045	2e-06	2e-06	2e-06	2e-06	0	2e-06	2e-06	0.000226	0.000224	-6351.58	134	-6351.58	0.183385	2.713842e-01,1.662628e-01,3.261392e-02,1.512324e-01,1.208827e-01,8.697948e-02,2.686825e-02,7.432215e-02,6.945409e-02	0.492065	0.224573	0.002662	-7684.84	46	1	103
DSH002	ZWD002	Drasenhofen	Zwingendorf	Between	55649	12678	0.22782	DSH002ZWD002	Unrelated		-9.30073	1	104	DSH002	ZWD002	3927	1	0	0	0	0	0	0	0	0	0	8e-06	0.000415	5e-06	6e-06	5e-06	5e-06	0	5e-06	5e-06	0.000213	0.000205	-4821.72	102	-4821.72	0.149038	2.810133e-01,1.689990e-01,1.818737e-02,1.556598e-01,1.235382e-01,9.220677e-02,2.479414e-02,6.886632e-02,6.673509e-02	0.347921	0.233658	0.051276	-5856.68	67	1	104
DSH004	DSH006	Drasenhofen	Drasenhofen	Drasenhofen	5478	1157	0.21121	DSH004DSH006	Unrelated		-0.767712	2	3	DSH004	DSH006	859	1	0	0	0	0	0	0	0	0	0	1e-06	0.000217	1e-06	1e-06	1e-06	1e-06	0	1e-06	1e-06	0.000109	0.000108	-973.226	94	-973.227	0.032601	2.896241e-01,2.380615e-01,5.128005e-12,1.479505e-01,1.207310e-04,1.413951e-01,1.805583e-02,1.528584e-01,1.193387e-02	149.554	0.000173	-0.052888	-1169.69	154	2	3
DSH004	DSH008	Drasenhofen	Drasenhofen	Drasenhofen	7136	1552	0.21749	DSH004DSH008	Unrelated		-2.57596	2	4	DSH004	DSH008	873	0.830625	0.061781	7.5e-05	0.0309655	4e-06	0	0.106426	0.001049	8e-06	3.2e-05	0.031785	0.107515	4.4e-05	0.01604	0.000557	3.2e-05	8.3e-05	3.2e-05	0.000116	0.08527	0.053211	-966.124	67	-1	0.033132	3.114694e-01,1.958435e-01,1.683959e-05,9.182168e-02,1.829693e-01,4.347894e-02,6.582040e-02,2.398302e-02,8.459683e-02	0.359827	0.434643	0.071138	-1161.54	118	2	4
DSH004	DSH009	Drasenhofen	Drasenhofen	Drasenhofen	15462	3407	0.22035	DSH004DSH009	Unrelated		-3.65927	2	5	DSH004	DSH009	1461	0.996198	0	0	0	0	0	0.000121	0	0	0.003682	0.003682	0.003802	0.003682	0.003682	0.003682	0.003682	0	0.003682	0.003682	0.003742	6e-05	-1773.85	98	-1	0.055448	2.666263e-01,1.671380e-01,3.296703e-05,1.635442e-01,9.642106e-02,1.601484e-01,1.147916e-02,1.036014e-01,3.100854e-02	0.119394	0.159125	0.093229	-2173.59	118	2	5
DSH004	DSH010	Drasenhofen	Drasenhofen	Drasenhofen	1781	374	0.20999	DSH004DSH010	Unrelated		-1.77666	2	6	DSH004	DSH010	1078	1	0	0	0	0	0	0	0	0	0	0	6.4e-05	0	0	0	0	0	0	0	3.2e-05	3.2e-05	-1233.95	94	-1233.95	0.040912	2.686531e-01,1.582319e-01,5.622778e-07,1.548194e-01,1.645785e-01,1.228836e-01,4.099946e-02,5.384109e-02,3.599234e-02	0.249121	0.310072	0.100837	-1528.44	118	2	6
DSH004	DSH011	Drasenhofen	Drasenhofen	Drasenhofen	754	176	0.23342	DSH004DSH011	Unrelated		-2.40446	2	7	DSH004	DSH011	508	1	0	0	0	0	0	0	0	0	0	2e-06	0.000428	2e-06	1e-06	0	1e-06	0	0	1e-06	0.000216	0.000214	-566.02	142	-566.02	0.01928	2.993388e-01,1.998548e-01,7.557185e-04,8.100649e-02,1.540942e-01,1.170858e-01,4.533765e-02,9.382530e-02,8.701300e-03	0.299125	0.286492	0.077388	-671.362	158	2	7
DSH004	DSH012	Drasenhofen	Drasenhofen	Drasenhofen	2715	606	0.2232	DSH004DSH012	Unrelated		-2.20309	2	8	DSH004	DSH012	1079	1	0	0	0	0	0	0	0	0	0	4e-05	0	0	2e-05	0	0	0	0	0	4e-05	0	-1255.14	114	-1255.14	0.04095	2.740289e-01,6.237083e-02,5.413498e-02,1.423793e-01,3.347301e-01,3.513191e-02,2.006905e-11,2.182751e-02,7.539646e-02	0.161727	1.05979	0.2432	-1530.01	198	2	8
DSH004	DSH014	Drasenhofen	Drasenhofen	Drasenhofen	9648	2170	0.22492	DSH004DSH014	Unrelated		-4.32423	2	9	DSH004	DSH014	1403	0.961821	0.038046	4.8e-05	0.019071	0	0	8.5e-05	0	0	0	0.019071	8.5e-05	0	0.009536	0	0	4.8e-05	0	4.8e-05	0.019114	4.2e-05	-1657.51	142	-1	0.053247	2.615744e-01,1.484524e-01,3.977580e-04,1.683942e-01,1.979854e-01,1.098562e-01,5.286079e-04,6.259881e-02,5.021213e-02	0.004679	0.403864	0.221551	-2023.99	310	2	9
DSH004	DSH015	Drasenhofen	Drasenhofen	Drasenhofen	820	157	0.19146	DSH004DSH015	Second Degree	0.446892	-1.1079	2	10	DSH004	DSH015	1464	1	0	0	0	0	0	0	0	0	0	1.7e-05	4.7e-05	0	8e-06	0	0	0	0	0	4e-05	2.4e-05	-1802.12	118	-1802.12	0.055562	2.926642e-01,1.387049e-01,8.308342e-09,5.425855e-02,2.386748e-01,1.221164e-01,6.362526e-02,4.205038e-02,4.790548e-02	0.266577	0.567253	0.133525	-2181.6	102	2	10
DSH004	DSH016	Drasenhofen	Drasenhofen	Drasenhofen	12590	2929	0.23264	DSH004DSH016	Unrelated		-6.77949	2	11	DSH004	DSH016	1232	0.957967	0.041381	1e-06	0.0206915	0	0	0.000649	0	0	2e-06	0.020694	0.000651	2e-06	0.010348	2e-06	2e-06	1e-06	2e-06	3e-06	0.021018	0.000324	-1477.49	134	-1	0.046757	3.034997e-01,1.454129e-01,1.321672e-02,1.184111e-01,1.329447e-01,1.130882e-01,3.448710e-02,8.359596e-02,5.534357e-02	0.358824	0.261593	0.051676	-1795.29	134	2	11
DSH004	DSH017	Drasenhofen	Drasenhofen	Drasenhofen	3084	671	0.21757	DSH004DSH017	Unrelated		-0.826972	2	12	DSH004	DSH017	372	0.751495	0.000131	0	6.55e-05	0	0	0.169516	0.078857	0	0	0.059208	0.248373	0	0.039461	0.039429	0	0	0	0	0.163681	0.084758	-419.471	154	-1	0.014118	3.691090e-01,2.163397e-01,5.072445e-10,6.193303e-11,1.555950e-04,1.328672e-01,1.311308e-01,1.017637e-01,4.863410e-02	842.77	0.000267	-0.580804	-485.35	138	2	12
DSH004	DSH018	Drasenhofen	Drasenhofen	Drasenhofen	2545	609	0.23929	DSH004DSH018	Unrelated		-4.1545	2	13	DSH004	DSH018	1103	0.937941	0.002396	0	0.001198	0	0	0.059521	0.000137	0	5e-06	0.001305	0.059663	5e-06	0.000672	7.3e-05	5e-06	0	5e-06	5e-06	0.0311	0.029761	-1250.78	134	-1	0.041861	2.942441e-01,2.349006e-01,2.115834e-12,1.041345e-01,7.359192e-03,1.491616e-01,3.589044e-02,1.222918e-01,5.201783e-02	4.87695	0.011385	-0.103041	-1546.57	402	2	13
DSH004	DSH019	Drasenhofen	Drasenhofen	Drasenhofen	2814	596	0.2118	DSH004DSH019	Unrelated		-0.842158	2	14	DSH004	DSH019	1360	1	0	0	0	0	0	0	0	0	0	1e-06	0.000235	1e-06	1e-06	1e-06	1e-06	0	1e-06	1e-06	0.000118	0.000117	-1638.44	118	-1638.44	0.051615	3.136928e-01,1.416000e-01,1.286056e-02,5.240031e-02,2.228205e-01,7.951245e-02,7.696996e-02,2.836674e-02,7.177663e-02	0.403152	0.56884	0.057737	-1982.28	123	2	14
DSH004	DSH020	Drasenhofen	Drasenhofen	Drasenhofen	9824	2153	0.21916	DSH004DSH020	Unrelated		-3.33063	2	15	DSH004	DSH020	1352	1	0	0	0	0	0	0	0	0	0	3e-06	0.000149	3e-06	3e-06	3e-06	3e-06	0	3e-06	3e-06	7.6e-05	7.3e-05	-1606.11	94	-1606.11	0.051311	2.666322e-01,1.937026e-01,6.322900e-03,1.793177e-01,1.303680e-01,7.565931e-02,2.030863e-02,6.571566e-02,6.197306e-02	0.20428	0.240964	0.099473	-1923.04	142	2	15
DSH004	DSH021	Drasenhofen	Drasenhofen	Drasenhofen	4737	1087	0.22947	DSH004DSH021	Unrelated		-3.22295	2	16	DSH004	DSH021	1137	1	0	0	0	0	0	0	0	0	0	2e-06	0.000591	2.8e-05	2e-06	1e-06	1e-06	0	1e-06	1e-06	0.00031	0.000282	-1342.7	146	-1342.7	0.043152	3.336658e-01,1.479388e-01,9.406420e-06,5.491978e-02,1.181816e-01,1.547794e-01,7.536015e-02,7.913256e-02,3.601246e-02	0.637744	0.23076	-0.048367	-1636.41	202	2	16
DSH004	DSH022	Drasenhofen	Drasenhofen	Drasenhofen	16052	3554	0.22141	DSH004DSH022	Unrelated		-3.80862	2	17	DSH004	DSH022	1522	1	0	0	0	0	0	0	0	0	0	0	0.000301	0	0	0	0	0	0	0	0.000151	0.00015	-1870.85	150	-1870.86	0.057763	2.757046e-01,1.959145e-01,8.121561e-05,1.396771e-01,6.449604e-02,1.542510e-01,2.404240e-02,1.149549e-01,3.087821e-02	0.374033	0.10255	0.022144	-2286.56	158	2	17
DSH004	DSH023	Drasenhofen	Drasenhofen	Drasenhofen	11495	2540	0.22097	DSH004DSH023	Unrelated		-3.2012	2	18	DSH004	DSH023	1561	0.984175	7e-06	0	3.5e-06	0.003918	1.2e-05	0.000242	0	1e-06	0.011647	0.011659	0.011889	0.015577	0.011654	0.011647	0.011653	1e-06	0.011647	0.011647	0.013742	-0.001838	-1952.21	118	-1	0.059243	2.836485e-01,1.826101e-01,1.411588e-04,1.136811e-01,8.699999e-02,1.629676e-01,3.639257e-02,8.963179e-02,4.392721e-02	0.419928	0.14861	0.019273	-2351.71	122	2	18
DSH004	DSH024	Drasenhofen	Drasenhofen	Drasenhofen	2444	518	0.21195	DSH004DSH024	Unrelated		-0.888096	2	19	DSH004	DSH024	1431	1	0	0	0	0	0	0	0	0	0	9.5e-05	0.000155	3.1e-05	6.3e-05	3.1e-05	3.1e-05	0	3.1e-05	3.1e-05	0.000157	6.2e-05	-1676.13	90	-1676.13	0.054309	3.125964e-01,1.354751e-01,7.821181e-03,1.412936e-01,1.153803e-01,1.315136e-01,2.772067e-02,9.174571e-02,3.645333e-02	0.308041	0.215435	0.060615	-2061.9	98	2	19
DSH004	DSH025	Drasenhofen	Drasenhofen	Drasenhofen	14186	3061	0.21578	DSH004DSH025	Unrelated		-2.25612	2	20	DSH004	DSH025	1350	0.930415	0.001632	0.056623	0.057439	0	0	0	0	0	0.011331	0.068769	0.011331	0.011331	0.04005	0.011331	0.011331	0.056623	0.011331	0.067954	0.068769	0	-1612.57	286	-1	0.051235	3.099742e-01,1.511241e-01,2.527464e-02,1.081151e-01,1.716337e-01,7.951652e-02,2.238314e-02,5.807098e-02,7.390763e-02	0.277672	0.386141	0.103119	-1940.73	115	2	20
DSH004	DSH026	Drasenhofen	Drasenhofen	Drasenhofen	11682	2623	0.22453	DSH004DSH026	Unrelated		-4.28975	2	21	DSH004	DSH026	1549	0.944184	0.053104	0	0.026552	0	0	0	4e-06	0	0.002708	0.029263	0.002712	0.002708	0.015986	0.00271	0.002708	0	0.002708	0.002708	0.029264	0	-1915.9	86	-1	0.058788	2.852894e-01,1.911051e-01,1.572930e-07,1.382433e-01,8.778627e-02,1.342576e-01,2.668068e-02,7.753022e-02,5.910737e-02	0.30393	0.154603	0.048031	-2302.87	103	2	21
DSH004	DSH027	Drasenhofen	Drasenhofen	Drasenhofen	983	193	0.19634	DSH004DSH027	Unrelated		-0.222114	2	22	DSH004	DSH027	101	1	0	0	0	0	0	0	0	0	0	0	0	0.010132	0	0	0	0	0	0	0.005066	-0.005066	-107.109	1966	-107.109	0.003833	2.925801e-01,3.074546e-04,1.482907e-01,4.400565e-01,3.004659e-08,1.712551e-12,5.769099e-12,2.456237e-05,1.187407e-01	4.93536e+06	0	-0.673454	-122.953	503	2	22
DSH004	DSH028	Drasenhofen	Drasenhofen	Drasenhofen	2647	575	0.21723	DSH004DSH028	Unrelated		-1.46963	2	23	DSH004	DSH028	260	0.885986	0	0	0	0.038007	0	0.07479	0	0.001206	1.1e-05	1.1e-05	0.076007	0.039224	1.1e-05	1.1e-05	1.1e-05	0.001206	1.1e-05	0.001217	0.057615	0.018391	-260.236	102	-1	0.009868	4.355609e-01,3.590133e-06,9.030749e-02,8.245894e-02,2.339027e-01,1.137266e-02,2.965248e-13,1.295344e-01,1.685924e-02	0.38609	0.74568	0.077097	-318.731	243	2	23
DSH004	DSH029	Drasenhofen	Drasenhofen	Drasenhofen	7785	1750	0.22479	DSH004DSH029	Unrelated		-3.63337	2	24	DSH004	DSH029	1469	0.845588	0.154364	0	0.077182	0	0	4.8e-05	0	0	0	0.077182	4.8e-05	0	0.038591	0	0	0	0	0	0.077206	2.4e-05	-1787.43	86	-1	0.055752	2.815867e-01,1.803679e-01,8.918730e-06,1.815042e-01,9.263263e-02,1.092206e-01,2.977933e-05,9.854088e-02,5.610834e-02	0.000418	0.162607	0.122606	-2145.33	158	2	24
DSH004	DSH030	Drasenhofen	Drasenhofen	Drasenhofen	2066	479	0.23185	DSH004DSH030	Unrelated		-3.34308	2	25	DSH004	DSH030	235	0.935555	0.000621	0.063823	0.0641335	0	0	0	0	0	1e-06	0.064135	1e-06	1e-06	0.032068	1e-06	1e-06	0.063823	1e-06	0.063824	0.064135	0	-240.675	498	-1	0.008919	3.020711e-01,1.532152e-01,3.407713e-03,1.734465e-01,2.707518e-01,2.670861e-07,1.911725e-02,1.526806e-05,7.797490e-02	0.083194	0.775344	0.259971	-287.914	194	2	25
DSH004	DSH031	Drasenhofen	Drasenhofen	Drasenhofen	1967	455	0.23132	DSH004DSH031	Unrelated		-3.13441	2	26	DSH004	DSH031	179	1	0	0	0	0	0	0	0	0	0	0	4e-06	0	0	0	0	0	0	0	2e-06	2e-06	-193.728	70	-193.728	0.006793	2.015538e-01,1.985753e-01,4.483726e-11,1.011736e-01,4.344850e-01,3.387349e-09,1.133667e-04,3.295850e-06,6.409560e-02	0.000261	1.44893	0.371567	-231.389	426	2	26
DSH004	FZH001	Drasenhofen	Franzhausen	Between	10535	2282	0.21661	DSH004FZH001	Unrelated		-2.95129	2	27	DSH004	FZH001	922	0.939294	0	0	0	0.019425	0	0.041279	0	0	2e-06	2e-06	0.041281	0.019427	2e-06	2e-06	2e-06	0	2e-06	2e-06	0.030354	0.010927	-1040.94	142	-1	0.034992	3.706482e-01,1.520337e-01,1.059630e-12,3.475156e-12,1.198867e-01,1.542941e-01,1.012830e-01,6.669634e-02,3.515797e-02	0.844823	0.252762	-0.134921	-1257.05	131	2	27
DSH004	FZH002	Drasenhofen	Franzhausen	Between	20033	4470	0.22313	DSH004FZH002	Unrelated		-5.4401	2	28	DSH004	FZH002	1648	1	0	0	0	0	0	0	0	0	0	0	5.6e-05	0	0	0	0	0	0	0	2.8e-05	2.8e-05	-2086.55	110	-2086.55	0.062545	2.795862e-01,1.465316e-01,6.749460e-05,1.406838e-01,1.447159e-01,1.520536e-01,3.073390e-02,7.229436e-02,3.333328e-02	0.21284	0.266824	0.103762	-2533.35	130	2	28
DSH004	FZH003	Drasenhofen	Franzhausen	Between	18099	3993	0.22062	DSH004FZH003	Unrelated		-2.79291	2	29	DSH004	FZH003	1532	1	0	0	0	0	0	0	0	0	0	2e-06	0.002474	2e-06	2e-06	2e-06	2e-06	0	2e-06	2e-06	0.001238	0.001236	-1901.54	226	-1901.54	0.058143	3.101023e-01,1.491936e-01,7.542106e-06,9.266704e-02,1.217714e-01,1.658151e-01,4.814507e-02,8.957409e-02,2.272378e-02	0.395434	0.223269	0.034377	-2292.88	123	2	29
DSH004	PEB004	Drasenhofen	Pottenbrunn	Between	14408	3285	0.228	DSH004PEB004	Unrelated		-4.13621	2	30	DSH004	PEB004	1277	0.983534	0.016465	0	0.0082325	0	0	0	0	0	1e-06	0.008233	1e-06	1e-06	0.004117	1e-06	1e-06	0	1e-06	1e-06	0.008233	0	-1479.44	138	-1	0.048465	2.802939e-01,1.817085e-01,1.230723e-03,1.901253e-01,9.813380e-02,9.964178e-02,1.132110e-12,1.023598e-01,4.650620e-02	0.012541	0.170648	0.124233	-1804.15	227	2	30
DSH004	PEB005	Drasenhofen	Pottenbrunn	Between	10742	2375	0.22109	DSH004PEB005	Unrelated		-3.09349	2	31	DSH004	PEB005	958	0.97903	0	0	0	0.020965	0	4e-06	0	0	1e-06	1e-06	5e-06	0.020966	1e-06	1e-06	1e-06	0	1e-06	1e-06	0.010486	-0.01048	-1127.26	86	-1	0.036358	3.120331e-01,1.417514e-01,2.200963e-08,6.734047e-02,1.517656e-01,2.030428e-01,5.815584e-02,5.412433e-02,1.178650e-02	0.383195	0.2894	0.046056	-1340.96	118	2	31
DSH004	PEB006	Drasenhofen	Pottenbrunn	Between	18777	4288	0.22836	DSH004PEB006	Unrelated		-6.98533	2	32	DSH004	PEB006	1575	1	0	0	0	0	0	0	0	0	0	1e-06	0.00015	1e-06	1e-06	1e-06	1e-06	0	1e-06	1e-06	7.5e-05	7.5e-05	-1948.25	106	-1948.25	0.059775	3.003008e-01,9.169094e-02,2.721556e-02,8.238849e-02,2.686740e-01,1.059310e-01,4.843036e-02,6.368175e-03,6.900060e-02	0.281553	0.742143	0.142501	-2390.02	239	2	32
DSH004	PEB007	Drasenhofen	Pottenbrunn	Between	14212	3257	0.22917	DSH004PEB007	Unrelated		-6.33776	2	33	DSH004	PEB007	1219	1	0	0	0	0	0	0	0	0	0	0	4.6e-05	0	0	0	0	0	0	0	2.3e-05	2.3e-05	-1406.86	110	-1406.86	0.046264	2.902437e-01,1.504600e-01,1.736160e-05,1.050271e-01,2.041957e-01,1.090404e-01,3.115852e-02,6.105153e-02,4.880572e-02	0.152677	0.447057	0.170083	-1737.21	182	2	33
DSH004	PEB009	Drasenhofen	Pottenbrunn	Between	13227	2967	0.22431	DSH004PEB009	Unrelated		-5.33594	2	34	DSH004	PEB009	1185	0.976804	0	0	0	0	0	0.023196	0	0	0	0	0.023196	0	0	0	0	0	0	0	0.011598	0.011598	-1389.09	282	-1	0.044973	2.413097e-01,2.551286e-01,7.609190e-14,1.219547e-01,1.626346e-01,2.333386e-02,2.239284e-02,9.942224e-02,7.382341e-02	0.137688	0.311422	0.142828	-1655.02	126	2	34
DSH004	PEB011	Drasenhofen	Pottenbrunn	Between	14103	3138	0.22251	DSH004PEB011	Unrelated		-3.53488	2	35	DSH004	PEB011	1286	0.973917	0.002388	0.01758	0.018774	0	0	0	0	1e-06	0.006114	0.024888	0.006115	0.006115	0.015501	0.006114	0.006114	0.017581	0.006114	0.023695	0.024889	0	-1551.28	122	-1	0.048806	3.103959e-01,1.290969e-01,4.215829e-05,7.304305e-02,2.358033e-01,1.184691e-01,5.599143e-02,3.247257e-02,4.468558e-02	0.237629	0.576374	0.15004	-1840.25	154	2	35
DSH004	PEB012	Drasenhofen	Pottenbrunn	Between	14851	3303	0.22241	DSH004PEB012	Unrelated		-3.41087	2	36	DSH004	PEB012	1306	0.874804	6.4e-05	0	3.2e-05	0.086623	0.038314	0.000194	0	0	0	0.028768	0.000194	0.124937	0.019173	0	0.019157	0	0	0	0.081755	-0.043214	-1597.05	98	-1	0.049565	2.907385e-01,1.465485e-01,4.657236e-05,1.365517e-01,1.014993e-01,1.663247e-01,4.130596e-02,6.910978e-02,4.787488e-02	0.407417	0.181285	0.026048	-1902.57	238	2	36
DSH004	PEB013	Drasenhofen	Pottenbrunn	Between	17566	3919	0.2231	DSH004PEB013	Unrelated		-5.02501	2	37	DSH004	PEB013	1539	1	0	0	0	0	0	0	0	0	0	3e-06	0.000542	3e-06	3e-06	3e-06	3e-06	0	3e-06	3e-06	0.000272	0.000269	-1841.65	134	-1841.65	0.058408	3.378754e-01,5.728358e-02,3.960463e-02,6.044990e-02,2.997909e-01,5.980869e-02,7.040497e-02,7.449858e-03,6.733203e-02	0.366954	1.01623	0.101675	-2261.51	218	2	37
DSH004	PEB014	Drasenhofen	Pottenbrunn	Between	8025	1802	0.22455	DSH004PEB014	Unrelated		-3.84527	2	38	DSH004	PEB014	743	0.991768	0.000426	4.8e-05	0.000261	0	0	0	0	0	0.007757	0.008018	0.007758	0.007758	0.007888	0.007757	0.007757	4.9e-05	0.007757	0.007806	0.008019	0	-831.087	78	-1	0.028198	2.707153e-01,1.380248e-01,7.126667e-06,1.452860e-01,2.746681e-01,6.299453e-02,2.551162e-02,6.393159e-07,8.279196e-02	0.092908	0.738703	0.249687	-997.953	103	2	38
DSH004	PEB016	Drasenhofen	Pottenbrunn	Between	7733	1694	0.21906	DSH004PEB016	Unrelated		-3.16176	2	39	DSH004	PEB016	721	0.916016	1.6e-05	0.02433	0.024338	0	0	0.059637	0	0	1e-06	0.024339	0.059638	1e-06	0.01217	1e-06	1e-06	0.02433	1e-06	0.024331	0.054158	0.029819	-795.614	158	-1	0.027363	3.577812e-01,7.849101e-02,6.375986e-02,1.791313e-08,3.279680e-01,6.314783e-04,7.844162e-02,2.432291e-10,9.292681e-02	0.433583	1.48185	0.059267	-959.529	274	2	39
DSH004	PEB018	Drasenhofen	Pottenbrunn	Between	16176	3643	0.22521	DSH004PEB018	Unrelated		-4.92261	2	40	DSH004	PEB018	1413	1	0	0	0	0	0	0	0	0	0	0.000326	0.000323	0.000328	0.000317	0.0003	0.000314	0	0.0003	0.0003	0.000344	1.1e-05	-1670.06	74	-1670.06	0.053626	2.831631e-01,1.464576e-01,1.930248e-02,1.212699e-01,1.798558e-01,1.006926e-01,4.066261e-02,2.411101e-02,8.448492e-02	0.333407	0.397475	0.079663	-2053.22	118	2	40
DSH004	PEB019	Drasenhofen	Pottenbrunn	Between	14362	3249	0.22622	DSH004PEB019	Unrelated		-5.09697	2	41	DSH004	PEB019	1238	0.911386	0.088578	2.9e-05	0.044318	0	0	0	0	0	7e-06	0.044325	7e-06	7e-06	0.022166	7e-06	7e-06	2.9e-05	7e-06	3.6e-05	0.044325	0	-1445.76	114	-1	0.046985	3.208323e-01,1.263400e-01,4.367796e-11,9.567859e-02,2.157082e-01,8.989569e-02,5.422295e-02,3.377564e-02,6.354664e-02	0.251372	0.539388	0.138028	-1745.87	130	2	41
DSH004	SLB001	Drasenhofen	Schleinbach	Between	11416	2552	0.22355	DSH004SLB001	Unrelated		-4.12708	2	42	DSH004	SLB001	1077	1	0	0	0	0	0	0	0	0	0	1e-06	5.2e-05	0	0	0	0	0	0	0	2.7e-05	2.6e-05	-1200.91	130	-1200.91	0.040874	2.761249e-01,9.426714e-02,5.043519e-02,1.687169e-01,2.839525e-01,2.459871e-08,8.469599e-05,3.277642e-02,9.364219e-02	0.177917	0.820007	0.211787	-1483.32	167	2	42
DSH004	SLB002	Drasenhofen	Schleinbach	Between	21227	4840	0.22801	DSH004SLB002	Unrelated		-5.39647	2	43	DSH004	SLB002	1706	1	0	0	0	0	0	0	0	0	0	0	0.00021	0	0	0	0	0	0	0	0.000105	0.000105	-2202.62	146	-2202.62	0.064746	2.686734e-01,1.648536e-01,4.903345e-03,1.094713e-01,1.847755e-01,1.200898e-01,3.372483e-02,7.350068e-02,4.000754e-02	0.209055	0.364777	0.128386	-2660.79	102	2	43
DSH004	SLB003	Drasenhofen	Schleinbach	Between	6608	1473	0.22291	DSH004SLB003	Unrelated		-4.74968	2	44	DSH004	SLB003	623	1	0	0	0	0	0	0	0	0	0	0	0.000145	0	0	0	0	0	0	0	7.2e-05	7.2e-05	-664.804	102	-664.805	0.023644	2.629496e-01,1.973441e-01,4.859247e-06,1.380634e-01,1.625563e-01,6.243326e-02,1.751459e-06,1.577719e-01,1.887487e-02	4.1e-05	0.292568	0.184556	-829.5	114	2	44
DSH004	SLB005	Drasenhofen	Schleinbach	Between	17524	3870	0.22084	DSH004SLB005	Unrelated		-3.26988	2	45	DSH004	SLB005	1508	0.990762	0	0	0	0	0	0.00155	0	0	0.007688	0.007688	0.009238	0.007688	0.007688	0.007688	0.007688	0	0.007688	0.007688	0.008463	0.000775	-1840.27	138	-1	0.057232	2.684578e-01,1.404241e-01,3.987656e-02,1.752938e-01,1.297418e-01,8.716587e-02,9.347816e-05,8.188590e-02,7.706068e-02	0.308074	0.24725	0.066915	-2249.81	86	2	45
DSH004	SLB006	Drasenhofen	Schleinbach	Between	15129	3360	0.22209	DSH004SLB006	Unrelated		-4.56277	2	46	DSH004	SLB006	1304	1	0	0	0	0	0	0	0	0	0	1e-06	0.000317	1e-06	1e-06	1e-06	1e-06	0	1e-06	1e-06	0.000159	0.000158	-1574.99	130	-1574.99	0.04949	2.536173e-01,1.745129e-01,3.056253e-02,1.849685e-01,1.376649e-01,7.346846e-02,1.357757e-02,8.157838e-02,5.004944e-02	0.320634	0.246416	0.062524	-1878.61	118	2	46
DSH004	SLB007	Drasenhofen	Schleinbach	Between	15452	3437	0.22243	DSH004SLB007	Unrelated		-3.69778	2	47	DSH004	SLB007	1351	1	0	0	0	0	0	0	0	0	0	6e-06	0.004355	6e-06	6e-06	6e-06	6e-06	0	6e-06	6e-06	0.002181	0.002175	-1639.31	190	-1639.31	0.051273	3.133989e-01,1.271190e-01,3.171672e-02,6.730433e-02,2.118695e-01,7.110673e-02,5.857882e-02,4.649626e-02,7.240980e-02	0.426185	0.526617	0.042511	-1971.62	138	2	47
DSH004	SLB008	Drasenhofen	Schleinbach	Between	17637	3884	0.22022	DSH004SLB008	Unrelated		-4.55206	2	48	DSH004	SLB008	1518	1	0	0	0	0	0	0	0	0	0	0	0.000614	0	0	0	0	0	0	0	0.000307	0.000307	-1861.15	210	-1861.15	0.057611	2.484630e-01,1.841314e-01,4.407395e-02,1.249557e-01,2.493305e-01,2.356928e-07,1.022885e-02,5.548844e-02,8.332793e-02	0.217794	0.595233	0.16302	-2214.58	126	2	48
DSH004	SLB010	Drasenhofen	Schleinbach	Between	22218	5086	0.22891	DSH004SLB010	Unrelated		-6.73708	2	49	DSH004	SLB010	1790	1	0	0	0	0	0	0	0	0	0	0	0.000342	0	0	0	0	0	0	0	0.000171	0.000171	-2305.55	230	-2305.55	0.067934	3.131829e-01,1.195985e-01,3.444706e-02,2.151335e-04,2.781602e-01,6.867110e-02,1.083762e-01,4.792671e-08,7.734885e-02	0.513457	0.839582	-0.010051	-2822.48	178	2	49
DSH004	SLB011	Drasenhofen	Schleinbach	Between	14630	3289	0.22481	DSH004SLB011	Unrelated		-4.50941	2	50	DSH004	SLB011	1288	1	0	0	0	0	0	0	0	0	0	1e-06	0.000122	1e-06	1e-06	1e-06	1e-06	0	1e-06	1e-06	6.1e-05	6.1e-05	-1526.94	82	-1526.94	0.048882	2.795794e-01,1.278755e-01,1.438944e-02,1.293103e-01,1.915323e-01,1.323701e-01,2.785440e-02,5.624112e-02,4.084746e-02	0.220557	0.392451	0.129146	-1862.52	131	2	50
DSH004	SLB012	Drasenhofen	Schleinbach	Between	21624	4970	0.22984	DSH004SLB012	Unrelated		-6.47649	2	51	DSH004	SLB012	1754	1	0	0	0	0	0	0	0	0	0	1e-06	0.000117	1e-06	1e-06	1e-06	1e-06	0	1e-06	1e-06	5.9e-05	5.8e-05	-2294.76	106	-2294.76	0.066568	2.615077e-01,1.290047e-01,4.033244e-02,1.534095e-01,2.122028e-01,5.916325e-02,2.454507e-02,3.839953e-02,8.143498e-02	0.305734	0.477016	0.102498	-2750.72	118	2	51
DSH004	SLB013	Drasenhofen	Schleinbach	Between	3302	763	0.23107	DSH004SLB013	Unrelated		-3.72121	2	52	DSH004	SLB013	310	0.945723	0.053837	0.000435	0.0273535	0	0	0	0	0	4e-06	0.027358	5e-06	4e-06	0.013681	4e-06	4e-06	0.000435	4e-06	0.000439	0.027358	0	-346.845	126	-1	0.011765	3.358012e-01,1.165313e-01,9.639100e-03,1.279114e-07,2.099486e-01,1.648484e-01,5.015084e-02,1.130805e-01,2.942513e-09	0.284784	0.462187	0.110969	-411.542	175	2	52
DSH004	SLB014	Drasenhofen	Schleinbach	Between	15052	3321	0.22064	DSH004SLB014	Unrelated		-3.95583	2	53	DSH004	SLB014	1361	1	0	0	0	0	0	0	0	0	0	2e-06	0.001599	2e-06	2e-06	2e-06	2e-06	0	2e-06	2e-06	0.0008	0.000798	-1604.76	182	-1604.76	0.051653	2.866543e-01,1.326561e-01,4.834632e-02,1.431957e-01,2.107711e-01,1.644585e-05,2.752363e-02,5.329037e-02,9.754596e-02	0.359964	0.520386	0.078635	-1953.06	118	2	53
DSH004	SLB015	Drasenhofen	Schleinbach	Between	20933	4799	0.22926	DSH004SLB015	Unrelated		-6.59834	2	54	DSH004	SLB015	1712	1	0	0	0	0	0	0	0	0	0	0	0.000232	0	0	0	0	0	0	0	0.000116	0.000116	-2239.18	174	-2239.19	0.064974	2.659338e-01,1.306591e-01,3.395847e-02,1.054019e-01,2.214779e-01,1.035692e-01,3.139965e-02,6.510430e-02,4.249571e-02	0.2951	0.471137	0.107069	-2685.5	82	2	54
DSH004	SLB016	Drasenhofen	Schleinbach	Between	13253	2983	0.22508	DSH004SLB016	Unrelated		-5.18889	2	55	DSH004	SLB016	1147	0.984625	0.000694	0.014594	0.014941	0	0	7.8e-05	0	0	8e-06	0.01495	8.6e-05	8e-06	0.007479	8e-06	8e-06	0.014594	8e-06	0.014603	0.014989	3.9e-05	-1300.52	90	-1	0.043531	3.235556e-01,9.446057e-02,2.966429e-02,9.620007e-02,2.510514e-01,5.285276e-02,5.374256e-02,2.171769e-07,9.847247e-02	0.33223	0.767928	0.112977	-1600.03	135	2	55
DSH004	SLB018	Drasenhofen	Schleinbach	Between	21257	4866	0.22891	DSH004SLB018	Unrelated		-6.92549	2	56	DSH004	SLB018	1747	0.897473	0.100554	1e-06	0.050278	0	0	9e-05	0.001882	0	0	0.051689	0.001973	0	0.02608	0.000941	0	1e-06	0	1e-06	0.052205	4.5e-05	-2237.6	90	-1	0.066302	2.642684e-01,1.919987e-01,3.098372e-03,1.386014e-01,9.372890e-02,1.348388e-01,1.765653e-02,9.343743e-02,6.237135e-02	0.221435	0.161704	0.069967	-2705.1	170	2	56
DSH004	SLB020	Drasenhofen	Schleinbach	Between	19350	4368	0.22574	DSH004SLB020	Unrelated		-4.73589	2	57	DSH004	SLB020	1624	0.999837	2e-06	5e-06	6e-06	0	0	5.2e-05	0	0	0.000104	0.00011	0.000156	0.000105	0.000107	0.000104	0.000104	5e-06	0.000104	0.00011	0.000136	2.6e-05	-2076.17	234	-1	0.061634	2.835993e-01,1.382603e-01,6.734813e-04,9.791718e-02,1.999808e-01,1.330465e-01,4.819489e-02,5.706317e-02,4.126434e-02	0.244365	0.420874	0.123745	-2471.81	198	2	57
DSH004	SLB021	Drasenhofen	Schleinbach	Between	9676	2193	0.22664	DSH004SLB021	Unrelated		-4.68975	2	58	DSH004	SLB021	879	0.903642	1e-06	0	5e-07	0	0.051002	0.045355	0	0	0	0.038252	0.045355	0.051002	0.025502	0	0.025501	0	0	0	0.07368	0.022677	-980.331	98	-1	0.03336	2.828452e-01,1.456230e-01,4.185953e-02,1.402696e-01,2.147912e-01,6.871213e-06,4.533220e-02,1.090639e-03,1.281817e-01	0.405937	0.574029	0.05639	-1193.75	358	2	58
DSH004	SLB023	Drasenhofen	Schleinbach	Between	17917	4082	0.22783	DSH004SLB023	Unrelated		-5.69331	2	59	DSH004	SLB023	1531	1	0	0	0	0	0	0	0	0	0	8e-06	0.000248	1.1e-05	6e-06	0	6e-06	0	0	0	0.000135	0.000124	-1887.11	90	-1887.11	0.058105	2.946177e-01,1.409319e-01,1.067904e-02,1.114263e-01,1.738732e-01,1.238343e-01,3.976336e-02,4.717761e-02,5.769651e-02	0.29011	0.366966	0.094653	-2293.37	150	2	59
DSH004	SLB024	Drasenhofen	Schleinbach	Between	21377	4714	0.22052	DSH004SLB024	Unrelated		-4.75434	2	60	DSH004	SLB024	1737	1	0	0	0	0	0	0	0	0	0	5e-05	0.0002	5e-05	5e-05	5e-05	5e-05	0	5e-05	5e-05	0.000125	7.5e-05	-2240.65	98	-2240.66	0.065923	2.829830e-01,1.187745e-01,1.919415e-02,9.790917e-02,2.262506e-01,1.273041e-01,4.854448e-02,1.289678e-02,6.614324e-02	0.299396	0.532827	0.112151	-2721.56	174	2	60
DSH004	SLB026	Drasenhofen	Schleinbach	Between	17396	3919	0.22528	DSH004SLB026	Unrelated		-5.31628	2	61	DSH004	SLB026	1474	1	0	0	0	0	0	0	0	0	0	0.000326	1e-05	1e-06	0.000164	1e-06	1e-06	0.000119	1e-06	0.00012	0.000331	5e-06	-1823.63	118	-1823.63	0.055941	2.741845e-01,1.425844e-01,1.724271e-02,8.922679e-02,2.631846e-01,6.675756e-02,4.252408e-02,2.486983e-02,7.942555e-02	0.227091	0.686798	0.169039	-2197.54	146	2	61
DSH004	SLB028	Drasenhofen	Schleinbach	Between	21126	4680	0.22153	DSH004SLB028	Unrelated		-4.49265	2	62	DSH004	SLB028	1723	1	0	0	0	0	0	0	0	0	0	2e-06	0.000281	1.7e-05	2e-06	2e-06	2e-06	2e-06	2e-06	3e-06	0.000149	0.000132	-2222.37	118	-2222.37	0.065391	3.015459e-01,1.043409e-01,3.494852e-02,6.301797e-02,2.544376e-01,9.199997e-02,7.298369e-02,2.096655e-03,7.462879e-02	0.424199	0.688809	0.050073	-2703.3	243	2	62
DSH004	SLB031	Drasenhofen	Schleinbach	Between	2977	671	0.22539	DSH004SLB031	Unrelated		-2.6789	2	63	DSH004	SLB031	279	0.641649	0.000517	0	0.0002585	0	0	0.275401	0.082433	0	0	0.062083	0.357834	0	0.041346	0.041216	0	0	0	0	0.220392	0.1377	-297.274	7390	-1	0.010589	3.272825e-01,1.998448e-01,2.091994e-11,6.992737e-02,1.137118e-01,6.674402e-02,7.177498e-02,6.146368e-02,8.925084e-02	0.631201	0.242066	-0.04771	-359.539	210	2	63
DSH004	SLB032	Drasenhofen	Schleinbach	Between	21748	4955	0.22784	DSH004SLB032	Unrelated		-6.43208	2	64	DSH004	SLB032	1744	1	0	0	0	0	0	0	0	0	0	0	0.000238	0	0	0	0	0	0	0	0.000119	0.000119	-2253.11	142	-2253.11	0.066188	2.656543e-01,1.596682e-01,1.852446e-02,1.297594e-01,1.633702e-01,1.077496e-01,4.444418e-02,5.642943e-02,5.440026e-02	0.385435	0.316256	0.04797	-2738.17	102	2	64
DSH004	SLB035	Drasenhofen	Schleinbach	Between	11895	2749	0.23111	DSH004SLB035	Unrelated		-5.62569	2	65	DSH004	SLB035	1087	1	0	0	0	0	0	0	0	0	0	1e-06	0.000474	1e-06	1e-06	1e-06	1e-06	0	1e-06	1e-06	0.000237	0.000237	-1263.84	138	-1263.84	0.041254	2.813148e-01,2.425642e-01,5.342883e-09,1.311296e-01,3.437290e-03,1.367185e-01,2.627048e-02,1.583607e-01,2.020440e-02	7.64279	0.004945	-0.072676	-1516.19	354	2	65
DSH004	SLB037	Drasenhofen	Schleinbach	Between	11955	2698	0.22568	DSH004SLB037	Unrelated		-4.16287	2	66	DSH004	SLB037	1063	1	0	0	0	0	0	0	0	0	0	1e-06	0.000193	1e-06	1e-06	1e-06	1e-06	0	1e-06	1e-06	9.7e-05	9.6e-05	-1232.61	110	-1232.61	0.040343	3.077363e-01,1.574902e-01,1.130201e-03,9.877955e-02,1.921294e-01,1.043909e-01,6.239119e-02,4.955292e-02,2.639927e-02	0.330618	0.405563	0.081924	-1465.03	150	2	66
DSH004	SLB041	Drasenhofen	Schleinbach	Between	9371	2058	0.21961	DSH004SLB041	Unrelated		-3.05249	2	67	DSH004	SLB041	874	1	0	0	0	0	0	0	0	0	0	0	0.0001	0	0	0	0	0	0	0	5e-05	5e-05	-990.51	238	-990.51	0.03317	2.751402e-01,1.494911e-01,2.066593e-02,2.627108e-02,3.412379e-01,5.914208e-02,6.077708e-02,6.453761e-05,6.721012e-02	0.238669	1.07846	0.194401	-1200.18	1543	2	67
DSH004	UZH004	Drasenhofen	Unterhauntztal	Between	13731	3019	0.21987	DSH004UZH004	Unrelated		-3.98493	2	68	DSH004	UZH004	1213	1	0	0	0	0	0	0	0	0	0	1e-06	0.001435	1e-06	1e-06	1e-06	1e-06	0	1e-06	1e-06	0.000718	0.000717	-1422.99	206	-1422.99	0.046036	3.290068e-01,7.335784e-02,5.577958e-02,8.187517e-02,2.667062e-01,3.528543e-02,6.550811e-02,1.704411e-02,7.543668e-02	0.454761	0.811026	0.032566	-1725.7	262	2	68
DSH004	UZH007	Drasenhofen	Unterhauntztal	Between	7828	1678	0.21436	DSH004UZH007	Unrelated		-1.60738	2	69	DSH004	UZH007	708	1	0	0	0	0	0	0	0	0	0	3e-06	0.001729	1e-06	2e-06	1e-06	1e-06	2e-06	1e-06	3e-06	0.000867	0.000864	-781.445	146	-781.445	0.02687	3.209325e-01,1.834658e-01,9.216715e-09,1.196557e-01,2.597797e-06,1.959953e-01,2.269313e-02,1.509791e-01,6.275789e-03	8735.53	4e-06	-0.06981	-961.042	314	2	69
DSH004	UZH009	Drasenhofen	Unterhauntztal	Between	1927	420	0.21796	DSH004UZH009	Unrelated		-2.1182	2	70	DSH004	UZH009	158	0	0	0	0	1	0	0	0	0	0	1.4e-05	9e-06	0.999982	1.2e-05	9e-06	9e-06	5e-06	9e-06	1.4e-05	0.500001	-0.499987	-163.618	174	-163.618	0.005996	3.394345e-01,1.118532e-08,5.008271e-02,3.695696e-01,3.543089e-11,2.408980e-01,5.930460e-06,3.985554e-10,9.213270e-06	1.4137e+09	0	-0.164099	-191.377	223	2	70
DSH004	UZH010	Drasenhofen	Unterhauntztal	Between	12144	2647	0.21797	DSH004UZH010	Unrelated		-4.16439	2	71	DSH004	UZH010	1055	0.977027	2.2e-05	9e-06	2e-05	0	0	0	0	0	0.022941	0.022962	0.022941	0.022941	0.022951	0.022941	0.022941	9e-06	0.022941	0.022951	0.022962	0	-1188.81	82	-1	0.040039	3.124564e-01,1.101630e-01,8.217727e-05,1.194216e-01,2.841667e-01,6.500473e-02,4.626531e-02,3.941191e-06,6.243605e-02	0.1631	0.833478	0.221886	-1438.67	182	2	71
DSH004	UZH011	Drasenhofen	Unterhauntztal	Between	5757	1272	0.22095	DSH004UZH011	Unrelated		-3.18203	2	72	DSH004	UZH011	530	1	0	0	0	0	0	0	0	0	0	1e-06	4.2e-05	1e-06	1e-06	1e-06	1e-06	0	1e-06	1e-06	2.1e-05	2e-05	-579.873	214	-579.873	0.020115	2.167761e-01,1.283423e-01,2.099277e-02,1.461750e-01,4.038955e-01,1.066851e-02,1.977653e-03,3.276421e-05,7.113928e-02	0.056872	1.31055	0.327495	-708.796	198	2	72
DSH004	UZH012	Drasenhofen	Unterhauntztal	Between	11390	2556	0.22441	DSH004UZH012	Unrelated		-4.57013	2	73	DSH004	UZH012	1004	0.919328	0.079971	0.0007	0.0406855	0	0	0	0	0	0	0.040686	0	0	0.020343	0	0	0.0007	0	0.0007	0.040686	0	-1141.79	2634	-1	0.038104	2.733935e-01,1.740158e-01,5.754699e-12,8.932667e-02,3.550221e-01,1.543735e-02,2.547993e-02,1.663983e-04,6.715822e-02	0.07177	1.1662	0.307447	-1352.88	146	2	73
DSH004	UZH013	Drasenhofen	Unterhauntztal	Between	3530	766	0.217	DSH004UZH013	Unrelated		-1.32208	2	74	DSH004	UZH013	341	0.905829	0	0	0	0	0	0.094171	0	0	0	0	0.094171	0	0	0	0	0	0	0	0.047086	0.047085	-358.044	118	-1	0.012942	3.007467e-01,2.275071e-01,3.655788e-10,1.078446e-01,5.367226e-02,9.277537e-02,1.192880e-02,1.770327e-01,2.849239e-02	0.222253	0.086977	0.041845	-443.749	215	2	74
DSH004	UZH014	Drasenhofen	Unterhauntztal	Between	2540	549	0.21614	DSH004UZH014	Unrelated		-0.92908	2	75	DSH004	UZH014	245	0.949653	6.1e-05	0	3.05e-05	0	0	0.050283	0	0	3e-06	3.3e-05	0.050286	3e-06	1.8e-05	3e-06	3e-06	0	3e-06	3e-06	0.025175	0.025142	-278.656	122	-1	0.009298	1.695240e-01,3.346950e-01,5.309574e-06,2.742647e-01,6.503515e-07,3.976364e-15,3.276236e-03,1.357932e-01,8.244096e-02	5045.8	1e-06	-0.008812	-314.55	274	2	75
DSH004	UZH015	Drasenhofen	Unterhauntztal	Between	6545	1427	0.21803	DSH004UZH015	Unrelated		-3.02321	2	76	DSH004	UZH015	641	1	0	0	0	0	0	0	0	0	0	0	0.000104	0	0	0	0	0	0	0	5.2e-05	5.2e-05	-718.085	122	-718.085	0.024327	2.858717e-01,1.587100e-01,1.701660e-02,3.606637e-04,3.624927e-01,2.006800e-09,7.936790e-02,1.545522e-02,8.072522e-02	0.265894	1.33805	0.188684	-861.332	231	2	76
DSH004	UZH019	Drasenhofen	Unterhauntztal	Between	17573	3907	0.22233	DSH004UZH019	Unrelated		-4.55186	2	77	DSH004	UZH019	1465	1	0	0	0	0	0	0	0	0	0	1e-06	0.000391	1e-06	1e-06	1e-06	1e-06	0	1e-06	1e-06	0.000196	0.000195	-1777.5	158	-1777.5	0.0556	2.672052e-01,1.778300e-01,9.373508e-03,1.241377e-01,1.663899e-01,9.779580e-02,3.468845e-02,4.981235e-02,7.276711e-02	0.264811	0.337069	0.100039	-2170.85	110	2	77
DSH004	UZH020	Drasenhofen	Unterhauntztal	Between	4820	1071	0.2222	DSH004UZH020	Unrelated		-2.36861	2	78	DSH004	UZH020	482	1	0	0	0	0	0	0	0	0	0	0	6.2e-05	0	0	0	0	0	0	0	3.1e-05	3.1e-05	-502.464	86	-502.464	0.018293	2.382222e-01,1.860648e-01,2.165653e-02,1.550519e-01,2.148715e-01,1.877393e-08,9.819904e-08,1.139173e-01,7.021564e-02	0.100789	0.450757	0.1939	-636.615	106	2	78
DSH004	UZH021	Drasenhofen	Unterhauntztal	Between	20485	4626	0.22582	DSH004UZH021	Unrelated		-5.7274	2	79	DSH004	UZH021	1698	1	0	0	0	0	0	0	0	0	0	1.1e-05	0.00015	1.1e-05	1.1e-05	1.1e-05	1.1e-05	0	1.1e-05	1.1e-05	8.1e-05	6.9e-05	-2216.73	82	-2216.73	0.064443	2.658459e-01,1.059365e-01,2.980486e-02,1.469177e-01,2.583829e-01,8.946040e-02,3.030731e-02,8.754577e-04,7.246899e-02	0.232648	0.640668	0.160658	-2638.26	358	2	79
DSH004	UZH022	Drasenhofen	Unterhauntztal	Between	6065	1312	0.21632	DSH004UZH022	Unrelated		-2.32963	2	80	DSH004	UZH022	608	0.778643	0.221031	0	0.110516	0.000322	2e-06	0	0	0	2e-06	0.110519	2e-06	0.000326	0.05526	2e-06	3e-06	0	2e-06	2e-06	0.11068	-0.000161	-662.431	78	-1	0.023075	2.978442e-01,1.341342e-01,1.641369e-02,1.723243e-01,1.623615e-01,1.095447e-01,2.064435e-11,4.853742e-02,5.884013e-02	0.101093	0.337582	0.16412	-792.802	138	2	80
DSH004	UZH023	Drasenhofen	Unterhauntztal	Between	3177	716	0.22537	DSH004UZH023	Unrelated		-2.62826	2	81	DSH004	UZH023	321	0.879633	0	0	0	0.12003	0	0.00031	0	2.6e-05	1e-06	1e-06	0.000337	0.120057	1e-06	1e-06	1e-06	2.6e-05	1e-06	2.7e-05	0.060197	-0.05986	-354.536	122	-1	0.012183	3.220900e-01,1.092845e-10,1.118231e-01,1.265041e-01,1.260743e-01,7.686787e-02,2.902089e-08,1.747570e-01,6.188356e-02	0.886962	0.25732	-0.154808	-436.678	194	2	81
DSH004	UZH024	Drasenhofen	Unterhauntztal	Between	7089	1579	0.22274	DSH004UZH024	Unrelated		-3.52014	2	82	DSH004	UZH024	684	1	0	0	0	0	0	0	0	0	0	0	0.000176	0	0	0	0	0	0	0	8.8e-05	8.8e-05	-735.781	118	-735.781	0.025959	3.705587e-01,5.006606e-02,6.115533e-02,3.032358e-02,3.205470e-01,3.515814e-05,8.357375e-02,6.774696e-08,8.374037e-02	0.451507	1.42368	0.043088	-902.773	122	2	82
DSH004	UZH025	Drasenhofen	Unterhauntztal	Between	5946	1362	0.22906	DSH004UZH025	Unrelated		-3.31128	2	83	DSH004	UZH025	564	0.608863	0.000145	0	7.25e-05	0	0	0.390985	0	0	7e-06	8e-05	0.390992	7e-06	4.4e-05	7e-06	7e-06	0	7e-06	7e-06	0.195572	0.195492	-596.911	66	-1	0.021405	3.885910e-01,1.009206e-01,5.090527e-02,2.001376e-04,2.539575e-01,3.156604e-08,7.342046e-02,4.843244e-02,8.357260e-02	0.489553	0.927262	0.00807	-728.452	243	2	83
DSH004	UZH026	Drasenhofen	Unterhauntztal	Between	8307	1805	0.21729	DSH004UZH026	Unrelated		-2.74646	2	84	DSH004	UZH026	771	1	0	0	0	0	0	0	0	0	0	1e-06	7.6e-05	1e-06	1e-06	1e-06	1e-06	0	1e-06	1e-06	3.9e-05	3.7e-05	-863.714	78	-863.714	0.029261	2.510104e-01,1.464778e-01,5.038271e-02,2.131440e-01,1.705658e-01,2.275645e-02,3.706604e-03,5.487119e-02,8.708513e-02	0.317117	0.347145	0.08015	-1040.25	166	2	84
DSH004	UZH027	Drasenhofen	Unterhauntztal	Between	21610	4899	0.2267	DSH004UZH027	Unrelated		-6.16199	2	85	DSH004	UZH027	1767	1	0	0	0	0	0	0	0	0	0	1e-06	0.000292	1e-06	1e-06	1e-06	1e-06	0	1e-06	1e-06	0.000146	0.000146	-2255.12	170	-2255.12	0.067061	2.505527e-01,1.479834e-01,1.790864e-02,1.800295e-01,1.779952e-01,1.056451e-01,1.880854e-03,6.517398e-02,5.283067e-02	0.11118	0.343208	0.161924	-2746.71	287	2	85
DSH004	UZH028	Drasenhofen	Unterhauntztal	Between	20915	4736	0.22644	DSH004UZH028	Unrelated		-6.6648	2	86	DSH004	UZH028	1713	1	0	0	0	0	0	0	0	0	0	1e-06	0.000492	1e-06	1e-06	1e-06	1e-06	0	1e-06	1e-06	0.000246	0.000246	-2215.4	186	-2215.4	0.065012	2.664561e-01,1.624162e-01,6.412457e-03,1.462478e-01,1.214452e-01,1.513914e-01,1.923400e-02,8.648265e-02,3.991422e-02	0.211177	0.212248	0.088865	-2690.92	203	2	86
DSH004	UZH029	Drasenhofen	Unterhauntztal	Between	4401	999	0.22699	DSH004UZH029	Unrelated		-3.0674	2	87	DSH004	UZH029	435	0.861003	0.000132	0	6.6e-05	0.076866	0.061905	9.3e-05	0	0	1e-06	0.046495	9.4e-05	0.138771	0.030986	1e-06	0.030953	0	1e-06	1e-06	0.100451	-0.038386	-470.471	86	-1	0.016509	2.346785e-01,2.253109e-01,2.478369e-02,2.651577e-01,1.357748e-04,6.749942e-02,4.288315e-05,6.619734e-02,1.161938e-01	182.851	0.000209	-0.079299	-566.616	182	2	87
DSH004	UZH030	Drasenhofen	Unterhauntztal	Between	7934	1709	0.2154	DSH004UZH030	Unrelated		-2.31292	2	88	DSH004	UZH030	745	0.777154	0.002667	0	0.0013335	0	0	0.152169	0.068008	0	1e-06	0.052341	0.220179	1e-06	0.034672	0.034006	1e-06	0	1e-06	1e-06	0.145428	0.076084	-845.571	422	-1	0.028274	2.724937e-01,2.368514e-01,1.186399e-02,1.036630e-01,1.091142e-01,4.366444e-02,1.240940e-12,1.851903e-01,3.715901e-02	0.10873	0.187729	0.108414	-1002.25	207	2	88
DSH004	UZH031	Drasenhofen	Unterhauntztal	Between	13156	2880	0.21891	DSH004UZH031	Unrelated		-2.5212	2	89	DSH004	UZH031	1171	1	0	0	0	0	0	0	0	0	0	1e-05	0.001077	1e-05	1e-05	1e-05	1e-05	0	1e-05	1e-05	0.000543	0.000533	-1366.31	126	-1366.31	0.044442	2.974459e-01,1.533537e-01,3.735225e-02,1.249621e-01,1.448508e-01,6.967819e-02,2.870598e-02,5.961492e-02,8.403608e-02	0.456043	0.305807	0.018262	-1660.09	154	2	89
DSH004	UZH032	Drasenhofen	Unterhauntztal	Between	306	63	0.20588	DSH004UZH032	Unrelated		-0.576378	2	90	DSH004	UZH032	48	0	0	0	0	0	0	0	0	1	0	0	1	0.999862	0	0	0	0.999861	0	0.999862	0.999931	6.9e-05	-50.327	142	-50.327	0.001822	4.584710e-01,4.752110e-05,2.082434e-01,1.493906e-07,9.855149e-07,1.696816e-07,1.874262e-01,6.149395e-10,1.458105e-01	401485	2e-06	-15886.6	-61.3699	166	2	90
DSH004	UZH034	Drasenhofen	Unterhauntztal	Between	19701	4394	0.22303	DSH004UZH034	Unrelated		-4.3242	2	91	DSH004	UZH034	1647	0.988341	0.011256	0	0.005628	0	0	0.000402	0	0	1e-06	0.005629	0.000402	1e-06	0.002815	1e-06	1e-06	0	1e-06	1e-06	0.00583	0.000201	-2087.51	190	-1	0.062507	2.794786e-01,1.544880e-01,2.711027e-02,1.197084e-01,1.511698e-01,1.028890e-01,2.177626e-02,8.449505e-02,5.888464e-02	0.323388	0.29614	0.069898	-2514.48	138	2	91
DSH004	UZH036	Drasenhofen	Unterhauntztal	Between	7988	1766	0.22108	DSH004UZH036	Unrelated		-3.18548	2	92	DSH004	UZH036	773	0.976383	1.3e-05	0	6.5e-06	0.023447	1.4e-05	0.000125	0	0	1.8e-05	3.5e-05	0.000143	0.023479	2.8e-05	1.8e-05	2.5e-05	0	1.8e-05	1.8e-05	0.011825	-0.011661	-837.07	82	-1	0.029337	2.813273e-01,2.043805e-01,9.758062e-08,1.742603e-01,4.995053e-04,1.694359e-01,3.020509e-11,1.216704e-01,4.842591e-02	0.000195	0.000746	0.000744	-1044.8	238	2	92
DSH004	UZH038	Drasenhofen	Unterhauntztal	Between	16213	3669	0.2263	DSH004UZH038	Unrelated		-4.58672	2	93	DSH004	UZH038	1449	1	0	0	0	0	0	0	0	0	0	2e-06	0.000689	2e-06	2e-06	2e-06	2e-06	0	2e-06	2e-06	0.000346	0.000344	-1771.52	146	-1771.52	0.054993	2.806210e-01,1.817077e-01,4.645143e-03,1.284178e-01,1.229381e-01,1.153651e-01,4.178524e-02,6.892974e-02,5.559026e-02	0.377673	0.227305	0.040629	-2133.84	146	2	93
DSH004	UZH039	Drasenhofen	Unterhauntztal	Between	21714	4962	0.22852	DSH004UZH039	Unrelated		-5.99113	2	94	DSH004	UZH039	1768	1	0	0	0	0	0	0	0	0	0	1e-06	0.000115	0	0	0	0	0	0	0	5.8e-05	5.7e-05	-2293.63	198	-2293.63	0.067099	2.937946e-01,1.032115e-01,2.918040e-02,7.621244e-02,2.637460e-01,9.240318e-02,4.910794e-02,2.740677e-02,6.493719e-02	0.296832	0.698624	0.129631	-2779.49	135	2	94
DSH004	UZH040	Drasenhofen	Unterhauntztal	Between	19018	4286	0.22537	DSH004UZH040	Unrelated		-5.97901	2	95	DSH004	UZH040	1570	0.994093	0	0	0	0	0	0.000242	0	0	0.005665	0.005665	0.005907	0.005665	0.005665	0.005665	0.005665	0	0.005665	0.005665	0.005786	0.000121	-1965.96	118	-1	0.059585	2.736959e-01,1.423522e-01,3.022776e-02,1.334943e-01,1.754420e-01,9.137221e-02,2.726029e-02,6.105641e-02,6.509899e-02	0.327676	0.361168	0.077604	-2384.56	150	2	95
DSH004	UZH041	Drasenhofen	Unterhauntztal	Between	15526	3423	0.22047	DSH004UZH041	Unrelated		-3.03467	2	96	DSH004	UZH041	1339	1	0	0	0	0	0	0	0	0	0	0.001038	0.000213	5e-06	0.000521	5e-06	4e-06	2e-06	4e-06	6e-06	0.001142	0.000104	-1611.68	126	-1611.68	0.050818	3.070369e-01,1.453908e-01,9.283631e-03,1.076479e-01,1.437198e-01,1.385576e-01,2.880771e-02,7.247043e-02,4.708529e-02	0.265039	0.286204	0.089869	-1933.98	174	2	96
DSH004	UZH042	Drasenhofen	Unterhauntztal	Between	2800	594	0.21214	DSH004UZH042	Unrelated		-2.38557	2	97	DSH004	UZH042	268	1	0	0	0	0	0	0	0	0	0	0	7.7e-05	0	0	0	0	0	0	0	3.9e-05	3.8e-05	-291.946	78	-291.946	0.010171	2.539903e-01,1.842285e-01,6.580217e-02,1.358421e-01,1.745271e-01,8.208594e-10,2.918432e-15,1.009740e-01,8.463579e-02	0.377031	0.358485	0.055737	-350.677	138	2	97
DSH004	UZH043	Drasenhofen	Unterhauntztal	Between	19684	4483	0.22775	DSH004UZH043	Unrelated		-6.421	2	98	DSH004	UZH043	1640	1	0	0	0	0	0	0	0	0	0	0	0.000108	0	0	0	0	0	0	0	5.4e-05	5.4e-05	-2070.39	146	-2070.39	0.062241	2.461836e-01,1.722562e-01,1.046617e-02,1.548339e-01,1.664703e-01,1.074457e-01,1.905805e-02,5.907930e-02,6.420689e-02	0.177354	0.318214	0.129963	-2516.81	111	2	98
DSH004	UZH044	Drasenhofen	Unterhauntztal	Between	20716	4741	0.22886	DSH004UZH044	Unrelated		-6.49672	2	99	DSH004	UZH044	1714	0.992185	0	0	0	0.002325	0	0.000292	0	6.3e-05	0.005135	0.005135	0.00549	0.007523	0.005135	0.005135	0.005135	6.3e-05	0.005135	0.005198	0.006507	-0.001017	-2206.88	102	-1	0.06505	2.699366e-01,1.353131e-01,4.498446e-02,1.557811e-01,1.678503e-01,6.557079e-02,2.229956e-02,4.856863e-02,8.969549e-02	0.400857	0.355225	0.044919	-2670.81	98	2	99
DSH004	UZH045	Drasenhofen	Unterhauntztal	Between	19649	4440	0.22597	DSH004UZH045	Unrelated		-5.59869	2	100	DSH004	UZH045	1627	1	0	0	0	0	0	0	0	0	0	0.000629	1.3e-05	8e-06	0.000316	2e-06	2e-06	0.00033	2e-06	0.000332	0.000638	3e-06	-2093.43	126	-2093.43	0.061748	2.704341e-01,1.100501e-01,5.055942e-02,1.193466e-01,2.496133e-01,4.855312e-02,2.444340e-02,3.688003e-02,9.011990e-02	0.300476	0.640309	0.12236	-2513.64	146	2	100
DSH004	UZH046	Drasenhofen	Unterhauntztal	Between	19774	4379	0.22145	DSH004UZH046	Unrelated		-4.49119	2	101	DSH004	UZH046	1648	1	0	0	0	0	0	0	0	0	0	1e-06	0.000293	1e-06	1e-06	1e-06	1e-06	0	1e-06	1e-06	0.000147	0.000146	-2064.87	110	-2064.87	0.062545	2.816507e-01,1.582798e-01,7.165522e-03,1.218968e-01,1.462189e-01,1.350731e-01,3.085363e-02,7.070304e-02,4.815855e-02	0.260015	0.279059	0.090161	-2510.38	114	2	101
DSH004	UZH047	Drasenhofen	Unterhauntztal	Between	17639	4027	0.2283	DSH004UZH047	Unrelated		-5.40975	2	102	DSH004	UZH047	1515	1	0	0	0	0	0	0	0	0	0	0	0.000138	0	0	0	0	0	0	0	6.9e-05	6.9e-05	-1840.86	138	-1840.86	0.057497	2.656211e-01,1.646705e-01,7.013965e-03,1.595005e-01,1.523338e-01,1.165555e-01,1.498004e-02,8.477119e-02,3.455346e-02	0.14438	0.278239	0.130511	-2240.98	138	2	102
DSH004	ZWD001	Drasenhofen	Zwingendorf	Between	21694	4936	0.22753	DSH004ZWD001	Unrelated		-6.32221	2	103	DSH004	ZWD001	1761	1	0	0	0	0	0	0	0	0	0	0	0.000272	0	0	0	0	0	0	0	0.000136	0.000136	-2279.45	174	-2279.45	0.066834	2.832058e-01,1.216161e-01,4.218902e-02,1.056326e-01,2.157997e-01,7.399047e-02,4.784710e-02,3.410859e-02,7.561060e-02	0.417221	0.507306	0.046584	-2767.46	118	2	103
DSH004	ZWD002	Drasenhofen	Zwingendorf	Between	16493	3756	0.22773	DSH004ZWD002	Unrelated		-5.25023	2	104	DSH004	ZWD002	1466	0.980239	0.000183	1.1e-05	0.0001025	0.010193	3.4e-05	1e-06	0	0	0.009339	0.009468	0.00934	0.019566	0.009408	0.009339	0.009357	1.1e-05	0.009339	0.009351	0.014573	-0.005096	-1786.68	102	-1	0.055638	2.659413e-01,1.297085e-01,2.066695e-02,1.755927e-01,1.619260e-01,1.290616e-01,2.251509e-04,6.422427e-02,5.265346e-02	0.129023	0.311708	0.14608	-2165.78	187	2	104
DSH006	DSH008	Drasenhofen	Drasenhofen	Drasenhofen	28933	6109	0.21114	DSH006DSH008	Unrelated		-1.9757	3	4	DSH006	DSH008	4026	0.942314	0.000775	0.056908	0.0572955	0	0	0	0	0	3e-06	0.057299	3e-06	3e-06	0.028651	3e-06	3e-06	0.056908	3e-06	0.056911	0.057299	0	-4785.82	362	-1	0.152795	3.083390e-01,1.455282e-01,2.313651e-02,1.624888e-01,1.814646e-01,5.145112e-02,1.174137e-02,5.330540e-02,6.254506e-02	0.192202	0.40537	0.14401	-5708.22	54	3	4
DSH006	DSH009	Drasenhofen	Drasenhofen	Drasenhofen	53890	12360	0.22936	DSH006DSH009	Unrelated		-9.05018	3	5	DSH006	DSH009	6810	1	0	0	0	0	0	0	0	0	0	2.3e-05	0	0	1.2e-05	0	0	0	0	0	2.3e-05	0	-8653.93	70	-8653.93	0.258454	2.710790e-01,1.598452e-01,2.647650e-02,1.555876e-01,1.717628e-01,7.443470e-02,2.057093e-02,5.207421e-02,6.816909e-02	0.273909	0.351261	0.098881	-10476.7	46	3	5
DSH006	DSH010	Drasenhofen	Drasenhofen	Drasenhofen	6425	1222	0.19019	DSH006DSH010	Second Degree	2.23903	-1.52624	3	6	DSH006	DSH010	4793	0.567142	0.417323	0.015527	0.224189	0	0	5e-06	0	0	3e-06	0.224192	8e-06	4e-06	0.112098	4e-06	3e-06	0.015527	3e-06	0.015531	0.224195	2e-06	-5763.44	270	-1	0.181904	3.155063e-01,1.469335e-01,1.177565e-03,1.382724e-01,1.902833e-01,8.209771e-02,3.035792e-07,5.861434e-02,6.711453e-02	0.00619	0.445528	0.233021	-6835.58	94	3	6
DSH006	DSH011	Drasenhofen	Drasenhofen	Drasenhofen	2886	538	0.18642	DSH006DSH011	Second Degree	1.63563	-1.06552	3	7	DSH006	DSH011	2380	0.785456	0.026452	0.064623	0.077849	0	0.119492	0	0	1e-06	0.003976	0.171444	0.003977	0.123468	0.102647	0.003976	0.063722	0.064624	0.003976	0.0686	0.201318	0	-2731.91	502	-1	0.090326	3.238104e-01,1.426076e-01,2.071375e-02,1.794739e-01,1.377362e-01,5.371642e-02,6.068154e-06,5.625750e-02,8.567828e-02	0.150431	0.304204	0.136103	-3222.18	83	3	7
DSH006	DSH012	Drasenhofen	Drasenhofen	Drasenhofen	10294	1999	0.19419	DSH006DSH012	Second Degree	0.962049	-3.49856	3	8	DSH006	DSH012	4910	0.787729	0.035581	0.17669	0.194481	0	0	0	0	0	0	0.194481	0	0	0.09724	0	0	0.17669	0	0.17669	0.194481	0	-5956.26	282	-1	0.186345	3.178559e-01,1.129203e-01,2.335073e-02,1.282147e-01,2.310887e-01,5.681292e-02,1.081936e-02,3.407149e-02,8.486585e-02	0.147866	0.631063	0.204922	-7094.68	66	3	8
DSH006	DSH014	Drasenhofen	Drasenhofen	Drasenhofen	38512	7758	0.20144	DSH006DSH014	Second Degree	2.7539	-5.56993	3	9	DSH006	DSH014	6457	0.592579	0.392514	0.014903	0.21116	0	0	0	1e-06	3e-06	0	0.211161	3e-06	3e-06	0.10558	0	0	0.014905	0	0.014905	0.211163	0	-8091.48	90	-1	0.245057	3.112037e-01,1.315458e-01,1.280261e-02,1.486764e-01,1.838765e-01,7.724352e-02,7.906404e-05,5.768281e-02,7.688971e-02	0.070056	0.429588	0.201958	-9597.52	66	3	9
DSH006	DSH015	Drasenhofen	Drasenhofen	Drasenhofen	3059	689	0.22524	DSH006DSH015	Unrelated		-2.40964	3	10	DSH006	DSH015	6522	0.710054	0.276065	0.01388	0.151913	0	0	0	0	0	1e-06	0.151914	2e-06	2e-06	0.075957	1e-06	1e-06	0.01388	1e-06	0.013881	0.151914	0	-8170.99	178	-1	0.247524	3.028276e-01,1.436535e-01,1.140371e-02,1.467980e-01,1.941405e-01,7.137950e-02,1.040218e-03,5.804771e-02,7.070931e-02	0.064098	0.449064	0.20943	-9797.03	102	3	10
DSH006	DSH016	Drasenhofen	Drasenhofen	Drasenhofen	51271	8941	0.17439	DSH006DSH016	First Degree	3.8353	-10.5092	3	11	DSH006	DSH016	5859	0.09431	0.905313	0.000375	0.453031	0	1e-06	0	0	0	0	0.453032	0	1e-06	0.226516	0	0	0.000375	0	0.000375	0.453033	0	-7195.92	414	-1	0.222361	3.523995e-01,1.148981e-01,1.070213e-06,1.119301e-01,2.182306e-01,5.563338e-02,2.922465e-08,4.879917e-02,9.810804e-02	5e-06	0.658786	0.284254	-8450.88	55	3	11
DSH006	DSH017	Drasenhofen	Drasenhofen	Drasenhofen	10561	2380	0.22536	DSH006DSH017	Unrelated		-3.86494	3	12	DSH006	DSH017	1591	1	0	0	0	0	0	0	0	0	0	1.4e-05	0	1.9e-05	7e-06	0	0	0	0	0	2.3e-05	-1e-05	-1820.04	86	-1820.04	0.060382	3.250632e-01,1.212656e-01,3.357473e-02,1.108494e-01,2.603339e-01,3.600150e-02,3.646591e-02,4.366928e-02,3.277648e-02	0.269042	0.681812	0.144456	-2169.58	103	3	12
DSH006	DSH018	Drasenhofen	Drasenhofen	Drasenhofen	9796	2244	0.22907	DSH006DSH018	Unrelated		-5.90459	3	13	DSH006	DSH018	4885	1	0	0	0	0	0	0	0	0	0	1.4e-05	0	0	7e-06	0	0	0	0	0	1.4e-05	0	-5891.26	138	-5891.26	0.185396	2.744362e-01,1.716517e-01,1.856492e-02,1.670791e-01,1.601513e-01,8.347961e-02,1.565872e-02,5.295381e-02,5.602464e-02	0.213696	0.3144	0.115283	-7105.07	59	3	13
DSH006	DSH019	Drasenhofen	Drasenhofen	Drasenhofen	11437	2601	0.22742	DSH006DSH019	Unrelated		-5.29215	3	14	DSH006	DSH019	6229	1	0	0	0	0	0	0	0	0	0	1.3e-05	0	0	7e-06	0	0	0	0	0	1.3e-05	0	-7773.21	70	-7773.21	0.236404	2.631616e-01,1.643039e-01,2.658670e-02,1.704081e-01,1.804479e-01,6.997779e-02,1.502697e-02,5.231134e-02,5.777577e-02	0.230613	0.361898	0.118866	-9371.54	74	3	14
DSH006	DSH020	Drasenhofen	Drasenhofen	Drasenhofen	40075	8983	0.22415	DSH006DSH020	Unrelated		-5.38027	3	15	DSH006	DSH020	6411	1	0	0	0	0	0	0	0	0	0	9e-06	0	0	5e-06	0	0	0	0	0	9e-06	0	-8087.11	62	-8087.11	0.243311	2.749205e-01,1.660090e-01,1.617802e-02,1.722613e-01,1.655530e-01,7.761594e-02,1.831588e-02,5.749746e-02,5.164894e-02	0.208356	0.32597	0.120033	-9735.71	50	3	15
DSH006	DSH021	Drasenhofen	Drasenhofen	Drasenhofen	19445	4368	0.22463	DSH006DSH021	Unrelated		-4.95096	3	16	DSH006	DSH021	5489	1	0	0	0	0	0	0	0	0	0	2.1e-05	1e-06	1e-06	1.1e-05	1e-06	1e-06	0	1e-06	1e-06	2.1e-05	0	-6854	70	-6854	0.208319	2.755236e-01,1.603634e-01,2.607690e-02,1.684731e-01,1.585873e-01,7.362577e-02,1.982438e-02,4.857495e-02,6.895065e-02	0.289439	0.319129	0.086935	-8269.93	43	3	16
DSH006	DSH022	Drasenhofen	Drasenhofen	Drasenhofen	64129	14066	0.21934	DSH006DSH022	Unrelated		-6.53007	3	17	DSH006	DSH022	7128	0.961541	0.038405	5.1e-05	0.0192535	0	0	0	0	3e-06	0	0.019254	3e-06	3e-06	0.009627	0	0	5.4e-05	0	5.4e-05	0.019257	0	-9289.07	114	-1	0.270523	2.753310e-01,1.637342e-01,1.861747e-02,1.557891e-01,1.715141e-01,7.884285e-02,1.410162e-02,5.100749e-02,7.106226e-02	0.190766	0.35577	0.133866	-11186	42	3	17
DSH006	DSH023	Drasenhofen	Drasenhofen	Drasenhofen	46263	9854	0.213	DSH006DSH023	Unrelated		-3.21685	3	18	DSH006	DSH023	7410	0.907269	0.053307	0.039424	0.0660775	0	0	0	0	0	0	0.066077	0	0	0.033039	0	0	0.039424	0	0.039424	0.066077	0	-9716.05	186	-1	0.281225	2.931697e-01,1.346390e-01,2.803655e-02,1.472472e-01,1.791807e-01,7.853450e-02,9.937911e-03,6.163280e-02,6.762163e-02	0.211934	0.3895	0.132278	-11586.8	50	3	18
DSH006	DSH024	Drasenhofen	Drasenhofen	Drasenhofen	8961	1982	0.22118	DSH006DSH024	Unrelated		-2.39765	3	19	DSH006	DSH024	6276	0.984717	0.000844	0.014435	0.014857	0	0	0	0	0	4e-06	0.014861	4e-06	4e-06	0.007433	4e-06	4e-06	0.014435	4e-06	0.014439	0.014861	0	-7828.15	142	-1	0.238187	2.910261e-01,1.370036e-01,2.883857e-02,1.533969e-01,1.812410e-01,6.544096e-02,1.675664e-02,5.986546e-02,6.643078e-02	0.251572	0.39289	0.115718	-9451.75	54	3	19
DSH006	DSH025	Drasenhofen	Drasenhofen	Drasenhofen	56624	12240	0.21616	DSH006DSH025	Unrelated		-3.58624	3	20	DSH006	DSH025	6241	0.981848	0.018145	4e-06	0.0090765	0	0	0	0	2e-06	0	0.009077	2e-06	2e-06	0.004538	0	0	6e-06	0	6e-06	0.009079	0	-7931.6	110	-1	0.236859	2.723406e-01,1.674683e-01,2.252517e-02,1.714040e-01,1.671685e-01,6.789605e-02,9.298057e-03,5.603062e-02,6.586871e-02	0.190366	0.337972	0.129868	-9507.69	63	3	20
DSH006	DSH026	Drasenhofen	Drasenhofen	Drasenhofen	47035	10880	0.23132	DSH006DSH026	Unrelated		-8.02265	3	21	DSH006	DSH026	7137	1	0	0	0	0	0	0	0	0	0	2.5e-05	2e-06	2e-06	1.4e-05	2e-06	2e-06	0	2e-06	2e-06	2.5e-05	0	-9290.64	62	-9290.64	0.270864	2.692707e-01,1.524467e-01,3.330637e-02,1.767414e-01,1.692243e-01,6.664763e-02,1.244975e-02,5.933616e-02,6.057688e-02	0.270387	0.337822	0.097921	-11166.1	46	3	21
DSH006	DSH027	Drasenhofen	Drasenhofen	Drasenhofen	3615	628	0.17372	DSH006DSH027	First Degree	1.01186	-3.66269	3	22	DSH006	DSH027	452	0.785183	0.165815	0.049001	0.131909	0	0	0	0	0	1e-06	0.13191	1e-06	1e-06	0.065955	1e-06	1e-06	0.049001	1e-06	0.049002	0.13191	0	-491.082	442	-1	0.017154	3.528617e-01,1.251077e-01,2.600088e-08,6.185631e-02,3.383804e-01,9.635480e-03,5.698133e-13,9.010785e-02,2.205049e-02	0	1.18023	0.351211	-594.433	198	3	22
DSH006	DSH028	Drasenhofen	Drasenhofen	Drasenhofen	10199	2306	0.2261	DSH006DSH028	Unrelated		-3.83012	3	23	DSH006	DSH028	1230	1	0	0	0	0	0	0	0	0	0	2e-06	2e-06	0.000991	2e-06	2e-06	2e-06	0	2e-06	2e-06	0.000497	-0.000495	-1359.79	134	-1359.79	0.046681	3.233137e-01,1.328705e-01,2.211323e-03,1.740053e-01,1.380267e-01,8.357461e-02,3.953540e-02,6.287763e-02,4.358477e-02	0.302454	0.2788	0.074766	-1649.16	202	3	23
DSH006	DSH029	Drasenhofen	Drasenhofen	Drasenhofen	32178	7503	0.23317	DSH006DSH029	Unrelated		-8.11145	3	24	DSH006	DSH029	6900	1	0	0	0	0	0	0	0	0	0	2.1e-05	4e-06	0	1.1e-05	0	0	0	0	0	2.3e-05	2e-06	-8897.74	62	-8897.75	0.26187	2.729397e-01,1.598852e-01,2.687394e-02,1.535497e-01,1.786892e-01,6.949365e-02,3.408877e-02,4.556029e-02,5.891949e-02	0.341166	0.36508	0.072231	-10697.5	42	3	24
DSH006	DSH030	Drasenhofen	Drasenhofen	Drasenhofen	8733	1918	0.21963	DSH006DSH030	Unrelated		-2.63209	3	25	DSH006	DSH030	994	1	0	0	0	0	0	0	0	0	0	1.1e-05	6e-06	0.000105	8e-06	6e-06	6e-06	5e-06	6e-06	1.1e-05	6e-05	-5e-05	-1100.87	215	-1100.87	0.037724	3.374692e-01,1.394598e-01,3.981251e-02,1.164855e-01,2.693735e-01,2.236423e-06,3.347845e-02,5.428044e-05,6.386457e-02	0.272079	0.818037	0.154504	-1306.75	106	3	25
DSH006	DSH031	Drasenhofen	Drasenhofen	Drasenhofen	7445	1676	0.22512	DSH006DSH031	Unrelated		-2.05732	3	26	DSH006	DSH031	844	1	0	0	0	0	0	0	0	0	0	2e-06	3e-06	0.004833	2e-06	2e-06	2e-06	0	2e-06	2e-06	0.002419	-0.002415	-941.118	234	-941.119	0.032032	3.191990e-01,5.846639e-02,6.924134e-02,1.581368e-01,2.513253e-01,2.877470e-07,4.358722e-02,1.422468e-04,9.990137e-02	0.448934	0.762576	0.03568	-1145.65	154	3	26
DSH006	FZH001	Drasenhofen	Franzhausen	Between	38097	8476	0.22248	DSH006FZH001	Unrelated		-5.90608	3	27	DSH006	FZH001	4320	1	0	0	0	0	0	0	0	0	0	1.3e-05	7e-06	1.9e-05	1e-05	7e-06	6e-06	0	6e-06	6e-06	2e-05	-6e-06	-5108.22	66	-5108.22	0.163953	2.942125e-01,1.363326e-01,2.695167e-02,1.780678e-01,1.978637e-01,3.911645e-02,2.480702e-02,2.917697e-02,7.347134e-02	0.261588	0.455432	0.121202	-6186.91	50	3	27
DSH006	FZH002	Drasenhofen	Franzhausen	Between	72317	16721	0.23122	DSH006FZH002	Unrelated		-10.6084	3	28	DSH006	FZH002	7745	1	0	0	0	0	0	0	0	0	0	9e-06	0	0	4e-06	0	0	0	0	0	9e-06	0	-10283.4	94	-10283.4	0.293939	2.672709e-01,1.527151e-01,3.145933e-02,1.699312e-01,1.697564e-01,7.367369e-02,1.480261e-02,5.675847e-02,6.363224e-02	0.27252	0.339961	0.097443	-12364.8	46	3	28
DSH006	FZH003	Drasenhofen	Franzhausen	Between	65406	15121	0.23119	DSH006FZH003	Unrelated		-9.47699	3	29	DSH006	FZH003	7196	1	0	0	0	0	0	0	0	0	0	1.3e-05	1e-06	1e-06	7e-06	1e-06	1e-06	0	1e-06	1e-06	1.3e-05	0	-9348.83	66	-9348.83	0.273103	2.663357e-01,1.579981e-01,3.230283e-02,1.809936e-01,1.703954e-01,5.794295e-02,1.662653e-02,5.009063e-02,6.731425e-02	0.287152	0.343571	0.092073	-11186	51	3	29
DSH006	PEB004	Drasenhofen	Pottenbrunn	Between	51838	11933	0.2302	DSH006PEB004	Unrelated		-9.17496	3	30	DSH006	PEB004	5830	1	0	0	0	0	0	0	0	0	0	3e-06	0	0	1e-06	0	0	0	0	0	3e-06	0	-7245.6	62	-7245.6	0.221261	2.668001e-01,1.705295e-01,2.109341e-02,1.891595e-01,1.383733e-01,8.011054e-02,1.004402e-02,6.701646e-02,5.687318e-02	0.225025	0.257222	0.097119	-8733.5	54	3	30
DSH006	PEB005	Drasenhofen	Pottenbrunn	Between	37924	8547	0.22537	DSH006PEB005	Unrelated		-6.81588	3	31	DSH006	PEB005	4539	1	0	0	0	0	0	0	0	0	0	2.6e-05	0	0	1.3e-05	0	0	0	0	0	2.6e-05	0	-5470.54	114	-5470.54	0.172265	2.826118e-01,1.529069e-01,3.047247e-02,1.638232e-01,1.663973e-01,5.882226e-02,1.179432e-02,6.931151e-02,6.386024e-02	0.254011	0.341587	0.10527	-6623.18	62	3	31
DSH006	PEB006	Drasenhofen	Pottenbrunn	Between	68387	15716	0.22981	DSH006PEB006	Unrelated		-8.76431	3	32	DSH006	PEB006	7415	1	0	0	0	0	0	0	0	0	0	1.6e-05	1e-06	1e-06	8e-06	1e-06	1e-06	0	1e-06	1e-06	1.6e-05	0	-9782.19	78	-9782.19	0.281415	2.534468e-01,1.652639e-01,3.373654e-02,1.671012e-01,1.733132e-01,6.710871e-02,1.568100e-02,5.786485e-02,6.648379e-02	0.285134	0.342005	0.092639	-11726.9	38	3	32
DSH006	PEB007	Drasenhofen	Pottenbrunn	Between	51227	11758	0.22953	DSH006PEB007	Unrelated		-8.77236	3	33	DSH006	PEB007	5870	1	0	0	0	0	0	0	0	0	0	5.2e-05	0	0	2.6e-05	0	0	0	0	0	5.2e-05	0	-7282.27	106	-7282.27	0.222779	2.700406e-01,1.653452e-01,2.888448e-02,1.581241e-01,1.805580e-01,6.394706e-02,8.097646e-03,5.803063e-02,6.697234e-02	0.204821	0.374268	0.132158	-8785.59	55	3	33
DSH006	PEB009	Drasenhofen	Pottenbrunn	Between	47983	11008	0.22941	DSH006PEB009	Unrelated		-8.41961	3	34	DSH006	PEB009	5533	1	0	0	0	0	0	0	0	0	0	7e-06	0	0	4e-06	0	0	0	0	0	7e-06	0	-6821.73	86	-6821.73	0.209989	2.445735e-01,2.022566e-01,1.172922e-02,1.300195e-01,2.616799e-01,1.742477e-02,1.001057e-02,6.504306e-02,5.726284e-02	0.083078	0.599518	0.232597	-8135.15	54	3	34
DSH006	PEB011	Drasenhofen	Pottenbrunn	Between	49862	11382	0.22827	DSH006PEB011	Unrelated		-9.06206	3	35	DSH006	PEB011	5874	1	0	0	0	0	0	0	0	0	0	2e-06	0	4.1e-05	1e-06	0	0	0	0	0	2.2e-05	-2e-05	-7291.8	62	-7291.8	0.222931	2.692647e-01,1.614831e-01,2.463480e-02,1.861272e-01,1.501735e-01,8.525693e-02,1.438013e-02,5.524467e-02,5.343496e-02	0.259799	0.284891	0.0915	-8774.08	46	3	35
DSH006	PEB012	Drasenhofen	Pottenbrunn	Between	53358	12165	0.22799	DSH006PEB012	Unrelated		-7.3829	3	36	DSH006	PEB012	6161	1	0	0	0	0	0	0	0	0	0	1.8e-05	4e-06	4e-06	1.1e-05	4e-06	4e-06	0	4e-06	4e-06	1.9e-05	0	-7694.1	82	-7694.11	0.233823	2.782232e-01,1.443293e-01,4.023912e-02,1.584772e-01,1.836511e-01,5.498968e-02,1.840503e-02,5.978756e-02,6.189782e-02	0.319324	0.385637	0.084551	-9301.51	47	3	36
DSH006	PEB013	Drasenhofen	Pottenbrunn	Between	63276	14508	0.22928	DSH006PEB013	Unrelated		-8.88785	3	37	DSH006	PEB013	7170	1	0	0	0	0	0	0	0	0	0	6e-06	0	0	3e-06	0	0	0	0	0	6e-06	0	-9191.27	78	-9191.27	0.272117	2.712067e-01,1.636523e-01,1.986554e-02,1.634338e-01,1.640791e-01,8.436844e-02,1.733271e-02,5.643924e-02,5.962202e-02	0.226709	0.32485	0.112659	-11089.2	46	3	37
DSH006	PEB014	Drasenhofen	Pottenbrunn	Between	28788	6537	0.22707	DSH006PEB014	Unrelated		-5.8767	3	38	DSH006	PEB014	3550	1	0	0	0	0	0	0	0	0	0	4.2e-05	0	0	2.1e-05	0	0	0	0	0	4.2e-05	0	-4238.79	146	-4238.79	0.13473	2.458443e-01,1.885046e-01,1.012245e-02,1.529186e-01,2.137611e-01,5.168124e-02,6.777630e-03,7.825511e-02,5.213493e-02	0.079061	0.437802	0.200205	-5081.54	78	3	38
DSH006	PEB016	Drasenhofen	Pottenbrunn	Between	27661	6292	0.22747	DSH006PEB016	Unrelated		-6.02769	3	39	DSH006	PEB016	3371	1	0	0	0	0	0	0	0	0	0	1.3e-05	3e-06	2e-06	7e-06	1e-06	0	1e-06	0	2e-06	1.5e-05	0	-3889.2	190	-3889.2	0.127937	2.727711e-01,1.620461e-01,3.087699e-02,1.936741e-01,1.899589e-01,3.335047e-02,3.840368e-03,5.279506e-02,6.068680e-02	0.182762	0.398585	0.146662	-4684.96	90	3	39
DSH006	PEB018	Drasenhofen	Pottenbrunn	Between	58690	13481	0.2297	DSH006PEB018	Unrelated		-9.36688	3	40	DSH006	PEB018	6559	1	0	0	0	0	0	0	0	0	0	3.9e-05	4e-06	4e-06	2.2e-05	4e-06	4e-06	0	4e-06	4e-06	3.9e-05	0	-8229.59	62	-8229.59	0.248928	2.722718e-01,1.509800e-01,3.599115e-02,1.654758e-01,1.788776e-01,5.722313e-02,1.410949e-02,5.217967e-02,7.289133e-02	0.280083	0.375825	0.100402	-9979.94	46	3	40
DSH006	PEB019	Drasenhofen	Pottenbrunn	Between	51692	11883	0.22988	DSH006PEB019	Unrelated		-8.28648	3	41	DSH006	PEB019	5879	1	0	0	0	0	0	0	0	0	0	4e-05	2e-06	2e-06	2.1e-05	2e-06	2e-06	0	2e-06	2e-06	4e-05	0	-7206.47	90	-7206.47	0.22312	2.782154e-01,1.554031e-01,3.078440e-02,1.811888e-01,1.664202e-01,5.916723e-02,7.033072e-03,4.935495e-02,7.243281e-02	0.227241	0.344604	0.116697	-8708.34	46	3	41
DSH006	SLB001	Drasenhofen	Schleinbach	Between	40511	9207	0.22727	DSH006SLB001	Unrelated		-7.16414	3	42	DSH006	SLB001	5062	1	0	0	0	0	0	0	0	0	0	3e-05	2e-06	2e-06	1.6e-05	2e-06	2e-06	0	2e-06	2e-06	3e-05	0	-6064.2	98	-6064.21	0.192114	2.733345e-01,1.581037e-01,2.442164e-02,1.882678e-01,1.630108e-01,6.057577e-02,1.299654e-02,5.568756e-02,6.360163e-02	0.229544	0.325987	0.111803	-7336.3	54	3	42
DSH006	SLB002	Drasenhofen	Schleinbach	Between	76766	17629	0.22965	DSH006SLB002	Unrelated		-9.43473	3	43	DSH006	SLB002	8029	1	0	0	0	0	0	0	0	0	0	1.3e-05	0	0	6e-06	0	0	0	0	0	1.3e-05	0	-10818.7	70	-10818.7	0.304717	2.623435e-01,1.695687e-01,2.418275e-02,1.649956e-01,1.621994e-01,7.603995e-02,1.459744e-02,6.653854e-02,5.953413e-02	0.23909	0.314387	0.105595	-12959.7	35	3	43
DSH006	SLB003	Drasenhofen	Schleinbach	Between	23152	5349	0.23104	DSH006SLB003	Unrelated		-7.37734	3	44	DSH006	SLB003	2912	1	0	0	0	0	0	0	0	0	0	3e-06	0	0	2e-06	0	0	0	0	0	3e-06	0	-3370.49	130	-3370.49	0.110517	2.601891e-01,2.008408e-01,4.575425e-03,1.248174e-01,2.530382e-01,3.997886e-02,3.399192e-05,7.215250e-02,4.437371e-02	0.018216	0.571968	0.25832	-4070.83	86	3	44
DSH006	SLB005	Drasenhofen	Schleinbach	Between	63551	14645	0.23044	DSH006SLB005	Unrelated		-9.1791	3	45	DSH006	SLB005	7082	1	0	0	0	0	0	0	0	0	0	1.4e-05	1e-06	1e-06	7e-06	0	0	0	0	0	1.4e-05	0	-9029.77	78	-9029.77	0.268777	2.743047e-01,1.517905e-01,3.495969e-02,1.668912e-01,1.610010e-01,7.197653e-02,1.781834e-02,5.565983e-02,6.559826e-02	0.327812	0.322585	0.072164	-10955.5	46	3	45
DSH006	SLB006	Drasenhofen	Schleinbach	Between	54837	12461	0.22724	DSH006SLB006	Unrelated		-7.91156	3	46	DSH006	SLB006	6255	1	0	0	0	0	0	0	0	0	0	4.1e-05	0	0	2.1e-05	0	0	2e-06	0	3e-06	4.1e-05	0	-7799.57	86	-7799.57	0.23739	2.814453e-01,1.572003e-01,1.756902e-02,1.521230e-01,1.862827e-01,7.198704e-02,2.001486e-02,5.607496e-02,5.730276e-02	0.201757	0.392199	0.137187	-9357.87	50	3	46
DSH006	SLB007	Drasenhofen	Schleinbach	Between	55651	12783	0.2297	DSH006SLB007	Unrelated		-9.206	3	47	DSH006	SLB007	6127	1	0	0	0	0	0	0	0	0	0	3.4e-05	2e-06	2e-06	1.8e-05	2e-06	2e-06	0	2e-06	2e-06	3.4e-05	0	-7676.82	62	-7676.83	0.232533	2.696684e-01,1.848982e-01,1.379465e-02,1.783013e-01,1.459235e-01,7.365090e-02,8.894261e-03,7.255566e-02,5.231308e-02	0.155485	0.274243	0.125486	-9182.26	50	3	47
DSH006	SLB008	Drasenhofen	Schleinbach	Between	63633	14636	0.23001	DSH006SLB008	Unrelated		-9.59289	3	48	DSH006	SLB008	7026	1	0	0	0	0	0	0	0	0	0	2e-06	0	0	1e-06	0	0	0	0	0	2e-06	0	-8988.34	62	-8988.34	0.266651	2.497790e-01,1.942846e-01,1.846896e-02,1.425413e-01,2.064577e-01,5.480013e-02,6.938322e-03,7.730447e-02,4.942551e-02	0.123063	0.417645	0.176497	-10750.2	51	3	48
DSH006	SLB010	Drasenhofen	Schleinbach	Between	80435	18602	0.23127	DSH006SLB010	Unrelated		-10.1711	3	49	DSH006	SLB010	8369	1	0	0	0	0	0	0	0	0	0	1.6e-05	1e-06	1e-06	8e-06	1e-06	1e-06	2e-06	1e-06	3e-06	1.7e-05	0	-11413.4	62	-11413.4	0.317621	2.616255e-01,1.544534e-01,3.636307e-02,1.563691e-01,1.761324e-01,7.334558e-02,1.781545e-02,5.462687e-02,6.926855e-02	0.307601	0.357286	0.085677	-13752.2	38	3	49
DSH006	SLB011	Drasenhofen	Schleinbach	Between	51883	11978	0.23087	DSH006SLB011	Unrelated		-9.06655	3	50	DSH006	SLB011	5950	1	0	0	0	0	0	0	0	0	0	2.7e-05	0	0	1.4e-05	0	0	0	0	0	2.7e-05	0	-7376.78	70	-7376.78	0.225815	2.760021e-01,1.600671e-01,2.326728e-02,1.518175e-01,1.707762e-01,7.679337e-02,2.202765e-02,4.953515e-02,6.971366e-02	0.26523	0.353202	0.102834	-8984.57	46	3	50
DSH006	SLB012	Drasenhofen	Schleinbach	Between	78122	17938	0.22962	DSH006SLB012	Unrelated		-9.30161	3	51	DSH006	SLB012	8189	1	0	0	0	0	0	0	0	0	0	2e-06	0	0	1e-06	0	0	0	0	0	2e-06	0	-11089.3	70	-11089.3	0.31079	2.549706e-01,1.670764e-01,2.879657e-02,1.667711e-01,1.611075e-01,7.747521e-02,1.396362e-02,6.301695e-02,6.682194e-02	0.265414	0.31156	0.094893	-13357.9	46	3	51
DSH006	SLB013	Drasenhofen	Schleinbach	Between	11621	2604	0.22408	DSH006SLB013	Unrelated		-4.25257	3	52	DSH006	SLB013	1483	1	0	0	0	0	0	0	0	0	0	8e-06	8e-06	9e-06	8e-06	8e-06	8e-06	0	8e-06	8e-06	9e-06	0	-1732.3	71	-1732.3	0.056283	2.343724e-01,1.990603e-01,4.473674e-07,1.235499e-01,2.767661e-01,2.353403e-02,3.590647e-02,3.619979e-02,7.061049e-02	0.129737	0.661723	0.218995	-2093.73	122	3	52
DSH006	SLB014	Drasenhofen	Schleinbach	Between	54400	12414	0.2282	DSH006SLB014	Unrelated		-8.75623	3	53	DSH006	SLB014	6041	1	0	0	0	0	0	0	0	0	0	6.3e-05	1.1e-05	1.1e-05	3.5e-05	6e-06	6e-06	4.9e-05	6e-06	5.6e-05	6.7e-05	0	-7539.8	58	-7539.81	0.229269	2.862709e-01,1.537434e-01,3.143340e-02,1.618003e-01,1.718403e-01,5.034167e-02,1.813529e-02,6.090296e-02,6.553179e-02	0.288458	0.360738	0.094362	-9045.39	38	3	53
DSH006	SLB015	Drasenhofen	Schleinbach	Between	75844	17475	0.23041	DSH006SLB015	Unrelated		-10.0947	3	54	DSH006	SLB015	7955	1	0	0	0	0	0	0	0	0	0	1.6e-05	0	0	8e-06	0	0	0	0	0	1.6e-05	0	-10739.3	70	-10739.3	0.301909	2.616214e-01,1.586813e-01,3.327982e-02,1.598459e-01,1.649988e-01,7.867521e-02,1.484624e-02,6.549982e-02,6.255149e-02	0.291675	0.323002	0.086725	-12899.8	39	3	54
DSH006	SLB016	Drasenhofen	Schleinbach	Between	47963	10917	0.22761	DSH006SLB016	Unrelated		-7.4523	3	55	DSH006	SLB016	5488	1	0	0	0	0	0	0	0	0	0	5.3e-05	4e-06	4e-06	2.9e-05	4e-06	4e-06	0	4e-06	4e-06	5.3e-05	0	-6655	82	-6655	0.208281	2.967561e-01,1.548803e-01,2.573689e-02,1.612000e-01,1.533698e-01,6.851018e-02,1.376790e-02,7.286723e-02,5.291159e-02	0.257579	0.308614	0.097305	-8059.85	46	3	55
DSH006	SLB018	Drasenhofen	Schleinbach	Between	76733	17723	0.23097	DSH006SLB018	Unrelated		-10.3545	3	56	DSH006	SLB018	8186	1	0	0	0	0	0	0	0	0	0	2.4e-05	1e-06	1e-06	1.3e-05	1e-06	1e-06	0	1e-06	1e-06	2.4e-05	0	-11035.8	82	-11035.8	0.310676	2.642761e-01,1.573547e-01,3.355706e-02,1.586419e-01,1.626612e-01,8.178740e-02,1.832323e-02,5.042589e-02,7.297253e-02	0.318947	0.325264	0.076145	-13366.1	43	3	56
DSH006	SLB020	Drasenhofen	Schleinbach	Between	69940	16234	0.23211	DSH006SLB020	Unrelated		-10.6946	3	57	DSH006	SLB020	7539	1	0	0	0	0	0	0	0	0	0	8e-06	0	0	4e-06	0	0	0	0	0	8e-06	0	-9991.6	78	-9991.6	0.286121	2.756644e-01,1.565598e-01,2.506927e-02,1.498133e-01,1.542048e-01,9.537657e-02,1.922758e-02,7.801221e-02,4.607200e-02	0.28726	0.294251	0.083245	-11958.8	38	3	57
DSH006	SLB021	Drasenhofen	Schleinbach	Between	34408	7784	0.22623	DSH006SLB021	Unrelated		-6.16016	3	58	DSH006	SLB021	4035	1	0	0	0	0	0	0	0	0	0	1.6e-05	0	0	8e-06	0	0	0	0	0	1.6e-05	0	-4809.79	102	-4809.79	0.153137	2.718794e-01,1.739865e-01,3.377945e-02,1.599252e-01,1.834228e-01,4.086497e-02,1.894670e-02,4.746131e-02,6.973364e-02	0.287457	0.386182	0.098811	-5821.08	62	3	58
DSH006	SLB023	Drasenhofen	Schleinbach	Between	64741	15148	0.23398	DSH006SLB023	Unrelated		-11.4142	3	59	DSH006	SLB023	7308	1	0	0	0	0	0	0	0	0	0	3e-06	0	0	2e-06	0	0	0	0	0	3e-06	0	-9496.5	62	-9496.5	0.277354	2.499600e-01,1.718351e-01,3.175446e-02,1.669957e-01,1.649055e-01,8.009105e-02,1.265549e-02,5.904372e-02,6.275890e-02	0.269305	0.315684	0.094191	-11468.7	46	3	59
DSH006	SLB024	Drasenhofen	Schleinbach	Between	77424	17817	0.23012	DSH006SLB024	Unrelated		-9.32228	3	60	DSH006	SLB024	8151	1	0	0	0	0	0	0	0	0	0	4.5e-05	0	0	2.2e-05	0	0	0	0	0	4.5e-05	0	-10980.1	146	-10980.1	0.309348	2.633691e-01,1.583990e-01,3.191574e-02,1.669228e-01,1.676645e-01,7.414719e-02,8.963101e-03,6.165271e-02,6.696577e-02	0.243813	0.333993	0.107862	-13204	46	3	60
DSH006	SLB026	Drasenhofen	Schleinbach	Between	62949	14575	0.23154	DSH006SLB026	Unrelated		-9.42023	3	61	DSH006	SLB026	6998	1	0	0	0	0	0	0	0	0	0	7e-06	0	0	3e-06	0	0	0	0	0	7e-06	0	-8971.78	118	-8971.78	0.265589	2.586455e-01,1.746939e-01,2.360428e-02,1.704690e-01,1.667856e-01,6.884476e-02,1.143330e-02,6.428220e-02,6.124149e-02	0.210076	0.324911	0.119122	-10839.7	50	3	61
DSH006	SLB028	Drasenhofen	Schleinbach	Between	76431	17636	0.23074	DSH006SLB028	Unrelated		-10.1538	3	62	DSH006	SLB028	8084	1	0	0	0	0	0	0	0	0	0	3.9e-05	7e-06	6e-06	2.3e-05	6e-06	6e-06	1e-06	6e-06	7e-06	3.9e-05	0	-10836.2	66	-10836.2	0.306805	2.633734e-01,1.617859e-01,3.103661e-02,1.703130e-01,1.602803e-01,7.466944e-02,1.078685e-02,5.843765e-02,6.931698e-02	0.26094	0.316116	0.097527	-13087.3	46	3	62
DSH006	SLB031	Drasenhofen	Schleinbach	Between	10318	2350	0.22776	DSH006SLB031	Unrelated		-4.99865	3	63	DSH006	SLB031	1317	0.987624	0.000967	0	0.0004835	0	0.011406	0	0	2e-06	1e-06	0.009039	3e-06	0.011409	0.005945	1e-06	0.005704	2e-06	1e-06	3e-06	0.011893	0	-1500.52	182	-1	0.049983	2.740162e-01,1.813487e-01,5.762637e-06,1.701808e-01,1.605519e-01,9.980930e-02,2.105461e-02,3.821749e-02,5.481519e-02	0.131175	0.314427	0.146092	-1795.44	71	3	63
DSH006	SLB032	Drasenhofen	Schleinbach	Between	79001	18164	0.22992	DSH006SLB032	Unrelated		-10.5853	3	64	DSH006	SLB032	8206	1	0	0	0	0	0	0	0	0	0	1.4e-05	1e-06	0	7e-06	0	0	0	0	0	1.5e-05	1e-06	-11147.1	62	-11147.1	0.311435	2.639673e-01,1.572383e-01,3.297764e-02,1.696683e-01,1.575302e-01,8.047276e-02,1.462288e-02,6.592953e-02,5.759303e-02	0.302168	0.302414	0.079061	-13413.9	42	3	64
DSH006	SLB035	Drasenhofen	Schleinbach	Between	42737	9872	0.23099	DSH006SLB035	Unrelated		-8.79505	3	65	DSH006	SLB035	5159	1	0	0	0	0	0	0	0	0	0	4.1e-05	2e-06	2e-06	2.1e-05	2e-06	2e-06	0	2e-06	2e-06	4.1e-05	0	-6225.66	154	-6225.66	0.195795	2.728875e-01,1.560410e-01,2.808847e-02,1.603097e-01,1.788949e-01,5.957038e-02,1.461159e-02,5.923580e-02,7.036057e-02	0.238688	0.374369	0.117908	-7559.84	54	3	65
DSH006	SLB037	Drasenhofen	Schleinbach	Between	42577	9880	0.23205	DSH006SLB037	Unrelated		-9.06844	3	66	DSH006	SLB037	4877	1	0	0	0	0	0	0	0	0	0	4.7e-05	1.5e-05	1.5e-05	3.1e-05	1.5e-05	1.5e-05	0	1.5e-05	1.6e-05	4.7e-05	0	-5941.69	74	-5941.7	0.185092	2.807967e-01,1.584470e-01,2.774606e-02,1.697256e-01,1.851675e-01,5.019213e-02,2.232938e-02,4.146820e-02,6.412748e-02	0.270433	0.39405	0.107593	-7069.37	54	3	66
DSH006	SLB041	Drasenhofen	Schleinbach	Between	33449	7684	0.22972	DSH006SLB041	Unrelated		-9.03858	3	67	DSH006	SLB041	3963	1	0	0	0	0	0	0	0	0	0	6e-06	0	0	3e-06	0	0	0	0	0	7e-06	0	-4650.72	62	-4650.72	0.150404	2.616911e-01,1.912349e-01,4.843097e-03,1.533877e-01,1.776587e-01,7.614208e-02,1.928600e-02,6.008670e-02,5.566968e-02	0.135817	0.351813	0.154754	-5679.69	86	3	67
DSH006	UZH004	Drasenhofen	Unterhauntztal	Between	50031	11385	0.22756	DSH006UZH004	Unrelated		-8.28565	3	68	DSH006	UZH004	5717	1	0	0	0	0	0	0	0	0	0	1.7e-05	0	5e-06	9e-06	0	0	0	0	0	1.9e-05	-2e-06	-7059.45	62	-7059.45	0.216972	2.814977e-01,1.504592e-01,3.027144e-02,1.686167e-01,1.779482e-01,5.759874e-02,2.381329e-02,4.517779e-02,6.461686e-02	0.303935	0.37389	0.089719	-8497.34	42	3	68
DSH006	UZH007	Drasenhofen	Unterhauntztal	Between	28021	6252	0.22312	DSH006UZH007	Unrelated		-5.782	3	69	DSH006	UZH007	3496	1	0	0	0	0	0	0	0	0	0	9.2e-05	5e-06	5e-06	4.8e-05	5e-06	5e-06	7.6e-05	5e-06	8e-05	9.3e-05	0	-4071.57	70	-4071.57	0.132681	2.876346e-01,1.195198e-01,3.754534e-02,1.998969e-01,1.884011e-01,3.828707e-02,5.718426e-03,4.731822e-02,7.567857e-02	0.229637	0.42027	0.130302	-4944.72	79	3	69
DSH006	UZH009	Drasenhofen	Unterhauntztal	Between	7403	1599	0.21599	DSH006UZH009	Unrelated		-2.26809	3	70	DSH006	UZH009	865	0.841287	0.000179	0	8.95e-05	0.158523	9e-06	0	0	0	2e-06	9.8e-05	2e-06	0.158534	5.1e-05	2e-06	6e-06	0	2e-06	2e-06	0.079362	-0.079262	-945.335	66	-1	0.032829	2.916027e-01,1.673971e-01,1.126557e-05,2.890694e-01,1.035734e-06,1.250232e-01,3.042062e-05,8.522162e-02,4.164326e-02	40.248	2e-06	-0.000123	-1142.4	262	3	70
DSH006	UZH010	Drasenhofen	Unterhauntztal	Between	44189	10019	0.22673	DSH006UZH010	Unrelated		-7.18237	3	71	DSH006	UZH010	5196	1	0	0	0	0	0	0	0	0	0	3.9e-05	1e-06	4e-06	2e-05	1e-06	1e-06	0	1e-06	1e-06	4e-05	-1e-06	-6262.46	102	-6262.46	0.197199	2.943614e-01,1.571359e-01,1.414788e-02,1.762113e-01,1.455020e-01,7.948832e-02,2.438715e-02,6.063043e-02,4.813568e-02	0.264842	0.284183	0.089516	-7571.11	50	3	71
DSH006	UZH011	Drasenhofen	Unterhauntztal	Between	20093	4581	0.22799	DSH006UZH011	Unrelated		-5.86094	3	72	DSH006	UZH011	2533	1	0	0	0	0	0	0	0	0	0	2.1e-05	0	0	1e-05	0	0	8e-06	0	8e-06	2.1e-05	0	-2931.03	78	-2931.03	0.096133	2.681063e-01,1.759181e-01,3.606299e-03,8.567444e-02,3.291132e-01,1.202423e-02,1.145016e-02,5.618260e-02,5.792463e-02	0.045749	0.95435	0.302624	-3551.77	86	3	72
DSH006	UZH012	Drasenhofen	Unterhauntztal	Between	40833	9240	0.22629	DSH006UZH012	Unrelated		-7.52757	3	73	DSH006	UZH012	4703	1	0	0	0	0	0	0	0	0	0	3.7e-05	0	0	1.9e-05	0	0	0	0	0	3.7e-05	0	-5628.16	130	-5628.16	0.178489	2.691219e-01,1.909754e-01,5.660282e-03,1.485024e-01,2.368088e-01,2.528974e-02,1.494457e-02,5.502560e-02,5.367136e-02	0.087011	0.537715	0.218935	-6716.88	62	3	73
DSH006	UZH013	Drasenhofen	Unterhauntztal	Between	12353	2851	0.23079	DSH006UZH013	Unrelated		-5.28749	3	74	DSH006	UZH013	1634	1	0	0	0	0	0	0	0	0	0	8.4e-05	3e-06	3.8e-05	4.4e-05	3e-06	3e-06	0	3e-06	3e-06	0.000102	-1.7e-05	-1859.47	178	-1859.48	0.062014	2.701237e-01,1.959283e-01,1.099855e-07,2.171497e-01,8.656980e-02,8.849971e-02,1.797391e-02,6.577032e-02,5.798446e-02	0.207625	0.147901	0.068363	-2222.73	74	3	74
DSH006	UZH014	Drasenhofen	Unterhauntztal	Between	8964	2025	0.2259	DSH006UZH014	Unrelated		-3.38605	3	75	DSH006	UZH014	1120	1	0	0	0	0	0	0	0	0	0	0	0	9.9e-05	0	0	0	0	0	0	4.9e-05	-4.9e-05	-1258.49	94	-1258.49	0.042506	2.642042e-01,2.281051e-01,2.213239e-02,2.126733e-01,3.234628e-03,1.163873e-01,5.572898e-19,1.211701e-01,3.209288e-02	6.84233	0.004618	-0.059915	-1538.05	319	3	75
DSH006	UZH015	Drasenhofen	Unterhauntztal	Between	23275	5267	0.22629	DSH006UZH015	Unrelated		-5.71843	3	76	DSH006	UZH015	2959	1	0	0	0	0	0	0	0	0	0	3.9e-05	1e-06	1e-06	2e-05	1e-06	1e-06	0	1e-06	1e-06	3.9e-05	0	-3493.87	158	-3493.87	0.1123	2.532596e-01,1.830859e-01,1.959156e-02,1.375169e-01,2.302450e-01,4.577470e-02,1.638087e-02,5.366481e-02,6.048071e-02	0.156235	0.504907	0.179778	-4196.25	66	3	76
DSH006	UZH019	Drasenhofen	Unterhauntztal	Between	63591	14701	0.23118	DSH006UZH019	Unrelated		-9.93948	3	77	DSH006	UZH019	7062	1	0	0	0	0	0	0	0	0	0	1.4e-05	0	0	7e-06	0	0	2e-06	0	2e-06	1.4e-05	0	-9164.69	98	-9164.7	0.268018	2.637677e-01,1.605800e-01,3.458940e-02,1.591546e-01,1.781615e-01,6.355196e-02,1.534892e-02,4.787373e-02,7.697224e-02	0.280298	0.370322	0.099411	-11007.8	42	3	77
DSH006	UZH020	Drasenhofen	Unterhauntztal	Between	16950	3838	0.22643	DSH006UZH020	Unrelated		-5.9732	3	78	DSH006	UZH020	2165	0.952536	0.047411	4.8e-05	0.0237535	0	0	1e-06	1e-06	3e-06	0	0.023754	5e-06	3e-06	0.011877	0	0	5.1e-05	0	5.1e-05	0.023758	1e-06	-2489.62	162	-1	0.082166	2.790345e-01,1.852924e-01,3.393123e-08,1.242513e-01,2.410094e-01,5.307259e-02,2.729890e-07,7.858283e-02,3.875668e-02	1e-06	0.54626	0.261053	-2993.27	78	3	78
DSH006	UZH021	Drasenhofen	Unterhauntztal	Between	74649	17164	0.22993	DSH006UZH021	Unrelated		-9.56251	3	79	DSH006	UZH021	8052	1	0	0	0	0	0	0	0	0	0	3.5e-05	1e-06	1e-06	1.8e-05	1e-06	1e-06	0	1e-06	1e-06	3.5e-05	0	-10768.6	66	-10768.6	0.30559	2.690137e-01,1.572091e-01,2.741118e-02,1.625893e-01,1.652017e-01,7.570122e-02,1.769027e-02,5.994986e-02,6.523366e-02	0.273008	0.33004	0.095436	-12937.2	42	3	79
DSH006	UZH022	Drasenhofen	Unterhauntztal	Between	21632	4757	0.21991	DSH006UZH022	Unrelated		-4.04521	3	80	DSH006	UZH022	2714	1	0	0	0	0	0	0	0	0	0	1e-06	1e-06	0.000371	1e-06	1e-06	1e-06	0	1e-06	1e-06	0.000186	-0.000185	-3129.04	102	-3129.04	0.103002	2.902105e-01,1.417117e-01,3.008922e-02,1.758290e-01,1.623426e-01,5.357891e-02,2.502194e-02,5.184050e-02,6.937566e-02	0.339474	0.339578	0.069713	-3808.81	106	3	80
DSH006	UZH023	Drasenhofen	Unterhauntztal	Between	11348	2634	0.23211	DSH006UZH023	Unrelated		-5.01479	3	81	DSH006	UZH023	1488	1	0	0	0	0	0	0	0	0	0	1e-06	1e-06	0.000291	1e-06	1e-06	1e-06	0	1e-06	1e-06	0.000146	-0.000145	-1703.87	102	-1703.87	0.056473	2.895695e-01,1.152992e-01,5.379476e-02,1.667511e-01,1.918378e-01,5.540028e-02,1.355165e-03,6.841654e-02,5.757565e-02	0.287482	0.416119	0.103272	-2060.06	182	3	81
DSH006	UZH024	Drasenhofen	Unterhauntztal	Between	24794	5653	0.228	DSH006UZH024	Unrelated		-6.13367	3	82	DSH006	UZH024	3097	1	0	0	0	0	0	0	0	0	0	0	0	1e-05	0	0	0	0	0	0	5e-06	-5e-06	-3572.6	118	-3572.6	0.117538	2.830342e-01,1.439881e-01,2.869896e-02,1.501555e-01,2.063361e-01,6.257739e-02,2.748189e-02,3.160363e-02,6.612425e-02	0.272278	0.464193	0.117322	-4387.59	78	3	82
DSH006	UZH025	Drasenhofen	Unterhauntztal	Between	21604	4843	0.22417	DSH006UZH025	Unrelated		-4.50726	3	83	DSH006	UZH025	2628	1	0	0	0	0	0	0	0	0	0	9.1e-05	1e-06	1e-06	4.6e-05	1e-06	1e-06	0	1e-06	1e-06	9.1e-05	0	-2961.44	218	-2961.44	0.099738	2.955247e-01,1.820460e-01,1.651070e-02,1.617851e-01,1.559276e-01,7.330727e-02,2.006960e-03,6.319883e-02,4.969279e-02	0.118758	0.312571	0.15008	-3619.43	122	3	83
DSH006	UZH026	Drasenhofen	Unterhauntztal	Between	29498	6688	0.22673	DSH006UZH026	Unrelated		-6.91956	3	84	DSH006	UZH026	3565	1	0	0	0	0	0	0	0	0	0	0.000166	1e-06	1.4e-05	8.3e-05	1e-06	1e-06	0.000162	1e-06	0.000163	0.000172	-7e-06	-4191.08	94	-4191.08	0.135299	2.959029e-01,1.218474e-01,3.049304e-02,1.735230e-01,2.084085e-01,6.242658e-02,1.339502e-02,3.612946e-02,5.787402e-02	0.210587	0.47602	0.148792	-5029.61	50	3	84
DSH006	UZH027	Drasenhofen	Unterhauntztal	Between	78346	18023	0.23004	DSH006UZH027	Unrelated		-9.72464	3	85	DSH006	UZH027	8218	1	0	0	0	0	0	0	0	0	0	1.3e-05	1.1e-05	1e-06	7e-06	1e-06	1e-06	0	1e-06	1e-06	1.8e-05	5e-06	-11066.2	78	-11066.2	0.31189	2.633966e-01,1.518133e-01,3.733050e-02,1.670343e-01,1.679460e-01,7.114260e-02,1.665337e-02,5.754792e-02,6.713542e-02	0.321436	0.334873	0.076559	-13411.7	38	3	85
DSH006	UZH028	Drasenhofen	Unterhauntztal	Between	76229	17557	0.23032	DSH006UZH028	Unrelated		-10.2386	3	86	DSH006	UZH028	8142	1	0	0	0	0	0	0	0	0	0	9e-06	0	0	5e-06	0	0	0	0	0	9e-06	0	-10924.5	98	-10924.5	0.309006	2.658217e-01,1.504206e-01,3.640179e-02,1.608604e-01,1.765218e-01,7.230861e-02,1.957458e-02,5.465373e-02,6.343672e-02	0.317107	0.357173	0.0816	-13185.3	46	3	86
DSH006	UZH029	Drasenhofen	Unterhauntztal	Between	15735	3616	0.22981	DSH006UZH029	Unrelated		-6.3624	3	87	DSH006	UZH029	1983	1	0	0	0	0	0	0	0	0	0	2e-06	3e-06	0.000137	1e-06	1e-06	0	0	0	0	7.1e-05	-6.8e-05	-2267.18	218	-2267.18	0.075259	2.632626e-01,1.425759e-01,3.013220e-02,1.970317e-01,1.938999e-01,5.667853e-02,1.145609e-02,4.864467e-02,5.631844e-02	0.214483	0.398545	0.132964	-2747.12	94	3	87
DSH006	UZH030	Drasenhofen	Unterhauntztal	Between	27976	6320	0.22591	DSH006UZH030	Unrelated		-5.72865	3	88	DSH006	UZH030	3362	0.980668	0.019331	0	0.0096655	0	0	0	0	0	0	0.009666	0	0	0.004833	0	0	0	0	0	0.009666	0	-3919.74	230	-1	0.127595	2.653480e-01,2.033029e-01,6.732907e-06,1.483714e-01,1.812660e-01,5.966131e-02,1.045456e-06,9.589596e-02,4.614662e-02	4.3e-05	0.357358	0.20839	-4733.85	79	3	88
DSH006	UZH031	Drasenhofen	Unterhauntztal	Between	47561	10809	0.22727	DSH006UZH031	Unrelated		-7.6886	3	89	DSH006	UZH031	5586	1	0	0	0	0	0	0	0	0	0	2.2e-05	0	0	1.1e-05	0	0	0	0	0	2.2e-05	0	-6828.82	102	-6828.82	0.212	2.778939e-01,1.604903e-01,2.294410e-02,1.654193e-01,1.633875e-01,7.882518e-02,1.215691e-02,6.520540e-02,5.367737e-02	0.214833	0.323513	0.116962	-8293.26	54	3	89
DSH006	UZH032	Drasenhofen	Unterhauntztal	Between	1289	277	0.2149	DSH006UZH032	Unrelated		-1.47763	3	90	DSH006	UZH032	165	0.649428	1e-06	0	5e-07	1e-05	0	0.35035	7e-06	0.000183	2.2e-05	2.7e-05	0.350561	0.000214	2.5e-05	2.5e-05	2.2e-05	0.000183	2.2e-05	0.000205	0.175392	0.17517	-211.012	102	-1	0.006262	3.709736e-01,4.551574e-04,1.546612e-01,1.455182e-20,2.275547e-01,1.339687e-02,5.961691e-02,1.116666e-01,6.167494e-02	0.941655	0.669679	-0.346179	-237.609	4634	3	90
DSH006	UZH034	Drasenhofen	Unterhauntztal	Between	71036	16456	0.23166	DSH006UZH034	Unrelated		-10.2503	3	91	DSH006	UZH034	7682	1	0	0	0	0	0	0	0	0	0	1e-06	9e-06	0	1e-06	0	0	0	0	0	6e-06	5e-06	-10228.9	90	-10228.9	0.291548	2.524737e-01,1.656816e-01,3.268820e-02,1.669813e-01,1.634202e-01,7.784051e-02,1.732364e-02,6.596038e-02,5.763049e-02	0.306032	0.310404	0.07892	-12336.7	39	3	91
DSH006	UZH036	Drasenhofen	Unterhauntztal	Between	28497	6489	0.22771	DSH006UZH036	Unrelated		-6.34243	3	92	DSH006	UZH036	3466	1	0	0	0	0	0	0	0	0	0	4.3e-05	1e-06	1e-06	2.2e-05	1e-06	1e-06	0	1e-06	1e-06	4.3e-05	0	-4102.24	70	-4102.24	0.131542	2.668651e-01,1.759216e-01,1.812870e-02,1.722799e-01,1.563187e-01,7.687764e-02,1.207645e-02,6.752486e-02,5.400703e-02	0.193228	0.298998	0.119105	-4956.97	70	3	92
DSH006	UZH038	Drasenhofen	Unterhauntztal	Between	59181	13598	0.22977	DSH006UZH038	Unrelated		-9.01764	3	93	DSH006	UZH038	6710	1	0	0	0	0	0	0	0	0	0	1.9e-05	1e-05	8e-06	1.3e-05	8e-06	8e-06	0	8e-06	8e-06	2e-05	1e-06	-8531.34	63	-8531.35	0.254659	2.694278e-01,1.525662e-01,3.542249e-02,1.676552e-01,1.632071e-01,6.723565e-02,1.629325e-02,6.389400e-02,6.429834e-02	0.316872	0.324424	0.076856	-10321	38	3	93
DSH006	UZH039	Drasenhofen	Unterhauntztal	Between	78703	18070	0.2296	DSH006UZH039	Unrelated		-9.22347	3	94	DSH006	UZH039	8248	1	0	0	0	0	0	0	0	0	0	1.5e-05	0	0	8e-06	0	0	0	0	0	1.5e-05	0	-11100.6	74	-11100.6	0.313029	2.632182e-01,1.557604e-01,3.508876e-02,1.594964e-01,1.739392e-01,6.891776e-02,1.776148e-02,5.627396e-02,6.954385e-02	0.303843	0.352604	0.086561	-13467.2	38	3	94
DSH006	UZH040	Drasenhofen	Unterhauntztal	Between	68470	15792	0.23064	DSH006UZH040	Unrelated		-9.39506	3	95	DSH006	UZH040	7490	1	0	0	0	0	0	0	0	0	0	4.2e-05	0	0	2.1e-05	0	0	3e-06	0	3e-06	4.2e-05	0	-9866.13	86	-9866.13	0.284261	2.683347e-01,1.524567e-01,3.419477e-02,1.506575e-01,1.798862e-01,7.689870e-02,1.895618e-02,4.946805e-02,6.914713e-02	0.29547	0.372719	0.093233	-11825.3	38	3	95
DSH006	UZH041	Drasenhofen	Unterhauntztal	Between	55909	12658	0.2264	DSH006UZH041	Unrelated		-7.1966	3	96	DSH006	UZH041	6313	1	0	0	0	0	0	0	0	0	0	0.000128	1e-06	1e-06	6.5e-05	1e-06	1e-06	0	1e-06	2e-06	0.000128	0	-7953.41	110	-7953.41	0.239592	2.728548e-01,1.592121e-01,2.769501e-02,1.639347e-01,1.765424e-01,7.506571e-02,1.620360e-02,3.867493e-02,6.981669e-02	0.248658	0.367195	0.11234	-9541.25	54	3	96
DSH006	UZH042	Drasenhofen	Unterhauntztal	Between	9897	2294	0.23179	DSH006UZH042	Unrelated		-6.00128	3	97	DSH006	UZH042	1202	1	0	0	0	0	0	0	0	0	0	2e-06	2e-06	0.000118	1e-06	1e-06	0	0	0	0	6.1e-05	-5.9e-05	-1356.35	110	-1356.35	0.045618	2.860359e-01,8.884814e-02,7.861783e-02,1.764728e-01,2.312280e-01,1.342905e-02,3.797963e-03,3.984086e-02,8.172940e-02	0.356427	0.576619	0.085009	-1669.58	206	3	97
DSH006	UZH043	Drasenhofen	Unterhauntztal	Between	71271	16511	0.23167	DSH006UZH043	Unrelated		-10.6049	3	98	DSH006	UZH043	7663	1	0	0	0	0	0	0	0	0	0	2.3e-05	0	0	1.2e-05	0	0	0	0	0	2.3e-05	0	-10109.1	62	-10109.1	0.290827	2.589522e-01,1.617118e-01,3.107349e-02,1.682158e-01,1.719754e-01,6.837675e-02,1.615227e-02,5.188819e-02,7.165407e-02	0.274608	0.345736	0.09762	-12259.3	46	3	98
DSH006	UZH044	Drasenhofen	Unterhauntztal	Between	75115	17483	0.23275	DSH006UZH044	Unrelated		-10.6148	3	99	DSH006	UZH044	7999	1	0	0	0	0	0	0	0	0	0	3e-05	1e-06	1e-06	1.6e-05	1e-06	1e-06	0	1e-06	1e-06	3e-05	0	-10697.6	138	-10697.6	0.303579	2.747876e-01,1.475684e-01,3.002972e-02,1.531153e-01,1.686568e-01,8.653233e-02,1.765190e-02,5.645464e-02,6.520337e-02	0.282714	0.34325	0.093848	-12923.6	38	3	99
DSH006	UZH045	Drasenhofen	Unterhauntztal	Between	71056	16500	0.23221	DSH006UZH045	Unrelated		-10.144	3	100	DSH006	UZH045	7761	1	0	0	0	0	0	0	0	0	0	8.3e-05	1e-06	1e-06	4.2e-05	1e-06	1e-06	0	1e-06	1e-06	8.3e-05	0	-10373.6	102	-10373.6	0.294546	2.612819e-01,1.566042e-01,3.418059e-02,1.703038e-01,1.705208e-01,6.859383e-02,7.552334e-03,6.085489e-02,7.010766e-02	0.244738	0.34235	0.109174	-12380.9	46	3	100
DSH006	UZH046	Drasenhofen	Unterhauntztal	Between	71474	16518	0.23111	DSH006UZH046	Unrelated		-10.0714	3	101	DSH006	UZH046	7653	1	0	0	0	0	0	0	0	0	0	2e-05	0	0	1e-05	0	0	0	0	0	2e-05	0	-10046.3	110	-10046.3	0.290447	2.673973e-01,1.587374e-01,2.692310e-02,1.684315e-01,1.545070e-01,8.984307e-02,9.545157e-03,6.282510e-02,6.179030e-02	0.23603	0.299255	0.103404	-12148.8	46	3	101
DSH006	UZH047	Drasenhofen	Unterhauntztal	Between	63478	14867	0.23421	DSH006UZH047	Unrelated		-11.2704	3	102	DSH006	UZH047	7107	1	0	0	0	0	0	0	0	0	0	1.2e-05	0	0	6e-06	0	0	0	0	0	1.2e-05	0	-9194.94	110	-9194.94	0.269726	2.661241e-01,1.572753e-01,3.080892e-02,1.621868e-01,1.856216e-01,5.674436e-02,2.756567e-02,4.158613e-02,7.208709e-02	0.314482	0.389824	0.087287	-11028.6	38	3	102
DSH006	ZWD001	Drasenhofen	Zwingendorf	Between	79027	18385	0.23264	DSH006ZWD001	Unrelated		-10.4214	3	103	DSH006	ZWD001	8251	1	0	0	0	0	0	0	0	0	0	4e-06	0	0	2e-06	0	0	0	0	0	4e-06	0	-11180.3	70	-11180.3	0.313143	2.602897e-01,1.607691e-01,2.940034e-02,1.597936e-01,1.632907e-01,8.730994e-02,1.723005e-02,5.131010e-02,7.060649e-02	0.285567	0.322828	0.089123	-13514.2	39	3	103
DSH006	ZWD002	Drasenhofen	Zwingendorf	Between	60574	13903	0.22952	DSH006ZWD002	Unrelated		-8.42614	3	104	DSH006	ZWD002	6817	1	0	0	0	0	0	0	0	0	0	1.7e-05	0	0	9e-06	0	0	0	0	0	1.7e-05	0	-8709.36	62	-8709.37	0.258719	2.700090e-01,1.591015e-01,2.992834e-02,1.581275e-01,1.653560e-01,7.779834e-02,2.146901e-02,5.126043e-02,6.694988e-02	0.310828	0.33225	0.080517	-10516.2	38	3	104
DSH008	DSH009	Drasenhofen	Drasenhofen	Drasenhofen	71596	12170	0.16998	DSH008DSH009	First Degree	5.85546	-10.1028	4	5	DSH008	DSH009	6660	0.214296	0.785658	4.5e-05	0.392874	0	1e-06	0	0	0	0	0.392875	0	2e-06	0.196438	0	1e-06	4.5e-05	0	4.5e-05	0.392875	0	-8083.99	214	-1	0.252761	3.463630e-01,1.422666e-01,1.268366e-03,1.205386e-01,1.857935e-01,6.347026e-02,2.150574e-07,4.526150e-02,9.503795e-02	0.006828	0.498366	0.246603	-9559.9	58	4	5
DSH008	DSH010	Drasenhofen	Drasenhofen	Drasenhofen	8217	1800	0.21906	DSH008DSH010	Unrelated		-3.34649	4	6	DSH008	DSH010	4645	1	0	0	0	0	0	0	0	0	0	2e-06	2e-06	0	1e-06	0	0	0	0	0	3e-06	1e-06	-5594.82	70	-5594.82	0.176288	2.746839e-01,1.831735e-01,2.195728e-02,1.521151e-01,1.494445e-01,8.892987e-02,2.453267e-02,5.382063e-02,5.134260e-02	0.311085	0.284912	0.072677	-6737.91	50	4	6
DSH008	DSH011	Drasenhofen	Drasenhofen	Drasenhofen	3728	797	0.21379	DSH008DSH011	Unrelated		-1.06897	4	7	DSH008	DSH011	2280	0.916133	0.083581	0.000282	0.0420725	0	0	0	0	3e-06	0	0.042073	3e-06	3e-06	0.021036	0	0	0.000286	0	0.000286	0.042076	0	-2562.38	98	-1	0.086531	3.230298e-01,1.457024e-01,2.518513e-02,1.412432e-01,1.629606e-01,6.816830e-02,2.619362e-02,3.586769e-02,7.164934e-02	0.315283	0.368389	0.083977	-3090.14	75	4	7
DSH008	DSH012	Drasenhofen	Drasenhofen	Drasenhofen	13096	2848	0.21747	DSH008DSH012	Unrelated		-2.3951	4	8	DSH008	DSH012	4844	0.940781	0.001373	0.057847	0.0585335	0	0	0	0	0	0	0.058533	0	0	0.029267	0	0	0.057847	0	0.057847	0.058533	0	-5760.36	158	-1	0.18384	3.032494e-01,1.533186e-01,2.526896e-02,1.333734e-01,1.721486e-01,6.468218e-02,2.252001e-02,4.056256e-02,8.487633e-02	0.277603	0.391491	0.104003	-6972.66	43	4	8
DSH008	DSH014	Drasenhofen	Drasenhofen	Drasenhofen	49846	11468	0.23007	DSH008DSH014	Unrelated		-9.60761	4	9	DSH008	DSH014	6331	1	0	0	0	0	0	0	0	0	0	2e-06	1.2e-05	0	1e-06	0	0	0	0	0	8e-06	6e-06	-7864.91	62	-7864.91	0.240275	2.720987e-01,1.692726e-01,3.490462e-02,1.585683e-01,1.742832e-01,6.083468e-02,1.860573e-02,5.100982e-02,6.042234e-02	0.307031	0.353375	0.085331	-9473.92	46	4	9
DSH008	DSH015	Drasenhofen	Drasenhofen	Drasenhofen	3990	889	0.22281	DSH008DSH015	Unrelated		-2.60248	4	10	DSH008	DSH015	6422	1	0	0	0	0	0	0	0	0	0	6e-06	2.7e-05	2e-06	4e-06	2e-06	2e-06	0	2e-06	2e-06	1.9e-05	1.3e-05	-8056.94	78	-8056.94	0.243728	2.704001e-01,1.708284e-01,3.420181e-02,1.592022e-01,1.674208e-01,6.052090e-02,1.765993e-02,5.624175e-02,6.352407e-02	0.309769	0.335745	0.081492	-9773.31	46	4	10
DSH008	DSH016	Drasenhofen	Drasenhofen	Drasenhofen	65805	15135	0.23	DSH008DSH016	Unrelated		-9.60821	4	11	DSH008	DSH016	5708	1	0	0	0	0	0	0	0	0	0	6e-06	4.5e-05	1e-06	3e-06	1e-06	1e-06	0	1e-06	1e-06	2.8e-05	2.2e-05	-7032.39	62	-7032.4	0.216631	2.742587e-01,1.706397e-01,2.921446e-02,1.605081e-01,1.589386e-01,6.572738e-02,2.257075e-02,5.075681e-02,6.738555e-02	0.325819	0.318248	0.072329	-8558.07	42	4	11
DSH008	DSH017	Drasenhofen	Drasenhofen	Drasenhofen	13551	3070	0.22655	DSH008DSH017	Unrelated		-5.05101	4	12	DSH008	DSH017	1502	1	0	0	0	0	0	0	0	0	0	1e-06	1e-06	9.4e-05	1e-06	1e-06	1e-06	0	1e-06	1e-06	4.8e-05	-4.7e-05	-1709.22	78	-1709.22	0.057004	2.900520e-01,1.489002e-01,1.893961e-02,1.949419e-01,1.611845e-01,7.153712e-02,1.198835e-02,8.370800e-02,1.874835e-02	0.191879	0.304113	0.120918	-2026.76	110	4	12
DSH008	DSH018	Drasenhofen	Drasenhofen	Drasenhofen	12310	2780	0.22583	DSH008DSH018	Unrelated		-4.09781	4	13	DSH008	DSH018	4805	1	0	0	0	0	0	0	0	0	0	2e-06	0	0	1e-06	0	0	0	0	0	2e-06	0	-5794.44	134	-5794.44	0.18236	2.727132e-01,1.827237e-01,2.455921e-02,1.636630e-01,1.564546e-01,6.062261e-02,1.339178e-02,6.979445e-02,5.607734e-02	0.242569	0.30394	0.102002	-6945.69	58	4	13
DSH008	DSH019	Drasenhofen	Drasenhofen	Drasenhofen	14935	3439	0.23026	DSH008DSH019	Unrelated		-5.56181	4	14	DSH008	DSH019	6119	1	0	0	0	0	0	0	0	0	0	7.1e-05	1e-06	1e-06	3.6e-05	1e-06	1e-06	0	1e-06	1e-06	7.1e-05	0	-7565.11	86	-7565.12	0.232229	2.811760e-01,1.639347e-01,2.713969e-02,1.587393e-01,1.456394e-01,7.840281e-02,2.315409e-02,6.200605e-02,5.980791e-02	0.345331	0.283689	0.059722	-9120.95	50	4	14
DSH008	DSH020	Drasenhofen	Drasenhofen	Drasenhofen	51880	11692	0.22537	DSH008DSH020	Unrelated		-7.17779	4	15	DSH008	DSH020	6212	1	0	0	0	0	0	0	0	0	0	2.8e-05	1e-06	1e-06	1.5e-05	1e-06	1e-06	0	1e-06	1e-06	2.8e-05	0	-7725.34	82	-7725.34	0.235758	2.878156e-01,1.712943e-01,2.082938e-02,1.719187e-01,1.479469e-01,6.523807e-02,1.669281e-02,6.478363e-02,5.348050e-02	0.253619	0.289662	0.094786	-9269.56	47	4	15
DSH008	DSH021	Drasenhofen	Drasenhofen	Drasenhofen	24670	5721	0.2319	DSH008DSH021	Unrelated		-7.15043	4	16	DSH008	DSH021	5213	1	0	0	0	0	0	0	0	0	0	3.3e-05	8e-06	7e-06	2e-05	7e-06	7e-06	0	7e-06	7e-06	3.3e-05	0	-6313.4	62	-6313.4	0.197844	2.938124e-01,1.564426e-01,3.483526e-02,1.628111e-01,1.449645e-01,6.961575e-02,1.535980e-02,6.241982e-02,5.973870e-02	0.346258	0.289071	0.060137	-7665.26	46	4	16
DSH008	DSH022	Drasenhofen	Drasenhofen	Drasenhofen	84413	17240	0.20423	DSH008DSH022	Unrelated		-0.0306954	4	17	DSH008	DSH022	7068	0.667739	0.315917	0.016336	0.174294	0	8e-06	0	0	0	1e-06	0.174301	1e-06	9e-06	0.087152	1e-06	5e-06	0.016336	1e-06	0.016336	0.174303	0	-8994.18	362	-1	0.268245	3.057164e-01,1.519050e-01,1.138718e-02,1.417714e-01,1.754662e-01,7.206928e-02,9.568723e-03,5.097020e-02,8.114563e-02	0.11943	0.400908	0.173979	-10707.4	46	4	17
DSH008	DSH023	Drasenhofen	Drasenhofen	Drasenhofen	60751	10425	0.1716	DSH008DSH023	First Degree	4.15271	-10.0534	4	18	DSH008	DSH023	7369	0.359549	0.47755	0.162898	0.401673	0	0	0	0	0	3e-06	0.401676	3e-06	3e-06	0.200839	3e-06	3e-06	0.162898	3e-06	0.162901	0.401676	0	-9179	82	-1	0.279669	3.489952e-01,1.163664e-01,6.273548e-03,1.074484e-01,2.280260e-01,5.821436e-02,3.259326e-03,3.169184e-02,9.972486e-02	0.041806	0.705408	0.271457	-10839.5	58	4	18
DSH008	DSH024	Drasenhofen	Drasenhofen	Drasenhofen	11693	2323	0.19867	DSH008DSH024	Second Degree	1.0116	-3.72549	4	19	DSH008	DSH024	6199	0.693997	0.252211	0.053792	0.179897	0	0	0	0	0	0	0.179898	0	0	0.089949	0	0	0.053792	0	0.053792	0.179898	0	-7599.37	146	-1	0.235265	3.239472e-01,1.377017e-01,1.951637e-02,1.337131e-01,1.896700e-01,5.938135e-02,1.115557e-02,4.474361e-02,8.017113e-02	0.161712	0.466924	0.169995	-9054.09	46	4	19
DSH008	DSH025	Drasenhofen	Drasenhofen	Drasenhofen	74373	15135	0.2035	DSH008DSH025	Second Degree	2.17564	-7.883	4	20	DSH008	DSH025	6263	0.684108	0.315823	6.2e-05	0.157973	0	0	5e-06	0	0	1e-06	0.157975	6e-06	1e-06	0.078988	1e-06	1e-06	6.2e-05	1e-06	6.4e-05	0.157978	2e-06	-7727.29	42	-1	0.237694	3.131334e-01,1.623032e-01,4.825908e-03,1.470912e-01,1.561537e-01,8.579515e-02,8.843041e-03,5.567354e-02,6.618081e-02	0.087535	0.336153	0.16879	-9197.3	58	4	20
DSH008	DSH026	Drasenhofen	Drasenhofen	Drasenhofen	61523	14395	0.23398	DSH008DSH026	Unrelated		-11.4141	4	21	DSH008	DSH026	7083	1	0	0	0	0	0	0	0	0	0	3.2e-05	8e-06	3e-06	1.7e-05	3e-06	3e-06	0	3e-06	3e-06	3.4e-05	3e-06	-9007.39	66	-9007.4	0.268815	2.874744e-01,1.538722e-01,3.231275e-02,1.428603e-01,1.794140e-01,6.764278e-02,2.760297e-02,4.956063e-02,5.925995e-02	0.333952	0.378629	0.077103	-10899.1	46	4	21
DSH008	DSH027	Drasenhofen	Drasenhofen	Drasenhofen	4724	871	0.18438	DSH008DSH027	Second Degree	2.90007	-0.461263	4	22	DSH008	DSH027	428	0.822868	0.000405	0.15771	0.157913	0	0	0.019017	0	0	0	0.157912	0.019017	0	0.078956	0	0	0.15771	0	0.15771	0.167421	0.009509	-484.635	119	-1	0.016244	3.390947e-01,1.630453e-01,7.712233e-07,8.437861e-02,2.746926e-01,1.785345e-14,9.058857e-08,1.285684e-01,1.021954e-02	3e-06	0.730579	0.296842	-555.212	311	4	22
DSH008	DSH028	Drasenhofen	Drasenhofen	Drasenhofen	13180	2957	0.22436	DSH008DSH028	Unrelated		-4.52176	4	23	DSH008	DSH028	1205	1	0	0	0	0	0	0	0	0	0	1e-06	1e-06	0.000852	1e-06	1e-06	1e-06	0	1e-06	1e-06	0.000426	-0.000425	-1341.52	142	-1341.52	0.045732	3.049357e-01,1.428809e-01,1.515697e-02,1.998630e-01,1.435784e-01,5.633354e-02,3.239401e-02,4.948768e-02,5.536979e-02	0.331185	0.289405	0.06589	-1605.7	234	4	23
DSH008	DSH029	Drasenhofen	Drasenhofen	Drasenhofen	40880	9462	0.23146	DSH008DSH029	Unrelated		-8.52872	4	24	DSH008	DSH029	6769	1	0	0	0	0	0	0	0	0	0	8e-06	0	0	4e-06	0	0	0	0	0	8e-06	0	-8499.24	82	-8499.24	0.256898	2.823839e-01,1.627204e-01,2.915392e-02,1.699051e-01,1.687872e-01,5.548143e-02,1.337999e-02,5.493334e-02,6.325472e-02	0.251997	0.347603	0.107248	-10216.2	46	4	24
DSH008	DSH030	Drasenhofen	Drasenhofen	Drasenhofen	11137	2525	0.22672	DSH008DSH030	Unrelated		-4.01258	4	25	DSH008	DSH030	1037	1	0	0	0	0	0	0	0	0	0	1e-06	0.000171	1e-06	1e-06	1e-06	1e-06	0	1e-06	1e-06	8.6e-05	8.5e-05	-1149.73	86	-1149.73	0.039356	3.006096e-01,1.721892e-01,1.668755e-02,1.165649e-01,2.046712e-01,3.864142e-02,3.541682e-02,8.171645e-02,3.350292e-02	0.254576	0.443764	0.122747	-1388.79	74	4	25
DSH008	DSH031	Drasenhofen	Drasenhofen	Drasenhofen	9412	2104	0.22354	DSH008DSH031	Unrelated		-4.2933	4	26	DSH008	DSH031	828	1	0	0	0	0	0	0	0	0	0	0	0	4.4e-05	0	0	0	0	0	0	2.2e-05	-2.2e-05	-946.202	86	-946.203	0.031424	2.792179e-01,1.777717e-01,2.268553e-14,1.408293e-01,2.665484e-01,3.185280e-02,3.903842e-02,2.197550e-03,6.254401e-02	0.146459	0.680509	0.212782	-1113.57	406	4	26
DSH008	FZH001	Drasenhofen	Franzhausen	Between	50154	11160	0.22251	DSH008FZH001	Unrelated		-6.72933	4	27	DSH008	FZH001	4223	1	0	0	0	0	0	0	0	0	0	9e-06	1.3e-05	1.6e-05	7e-06	5e-06	5e-06	0	5e-06	5e-06	1.8e-05	-1e-06	-4952.72	58	-4952.72	0.160272	3.093562e-01,1.502839e-01,2.474680e-02,1.648050e-01,1.715857e-01,4.362184e-02,3.259595e-02,4.084355e-02,6.216109e-02	0.334193	0.375546	0.07661	-5932.96	78	4	27
DSH008	FZH002	Drasenhofen	Franzhausen	Between	96610	22075	0.2285	DSH008FZH002	Unrelated		-10.3674	4	28	DSH008	FZH002	7672	1	0	0	0	0	0	0	0	0	0	1.6e-05	1.2e-05	2e-06	9e-06	2e-06	2e-06	0	2e-06	2e-06	2.1e-05	5e-06	-10028.1	62	-10028.1	0.291169	2.768304e-01,1.619158e-01,3.695957e-02,1.579389e-01,1.611945e-01,6.380892e-02,1.838348e-02,5.809479e-02,6.487363e-02	0.343331	0.324269	0.066098	-12042.4	39	4	28
DSH008	FZH003	Drasenhofen	Franzhausen	Between	86998	19835	0.22799	DSH008FZH003	Unrelated		-8.6614	4	29	DSH008	FZH003	7075	1	0	0	0	0	0	0	0	0	0	0	3e-06	1e-06	0	0	0	0	0	0	2e-06	1e-06	-8907.59	102	-8907.59	0.268511	2.818804e-01,1.525331e-01,3.751433e-02,1.737597e-01,1.483034e-01,6.708909e-02,1.585446e-02,6.130472e-02,6.176073e-02	0.359862	0.291904	0.055326	-10810.7	46	4	29
DSH008	PEB004	Drasenhofen	Pottenbrunn	Between	68535	15779	0.23023	DSH008PEB004	Unrelated		-9.37025	4	30	DSH008	PEB004	5711	1	0	0	0	0	0	0	0	0	0	9e-06	9e-06	2.5e-05	6e-06	3e-06	3e-06	0	3e-06	3e-06	2.3e-05	-8e-06	-6952.67	62	-6952.67	0.216744	2.867014e-01,1.632025e-01,3.360722e-02,1.605495e-01,1.575673e-01,6.573805e-02,3.187124e-02,3.975070e-02,6.101208e-02	0.415559	0.318498	0.035749	-8353.64	50	4	30
DSH008	PEB005	Drasenhofen	Pottenbrunn	Between	49923	11165	0.22364	DSH008PEB005	Unrelated		-6.81771	4	31	DSH008	PEB005	4489	1	0	0	0	0	0	0	0	0	0	1e-06	1e-05	1.1e-05	1e-06	1e-06	1e-06	0	1e-06	1e-06	1.1e-05	-1e-06	-5382.08	118	-5382.08	0.170367	2.826737e-01,1.583355e-01,3.508276e-02,1.591743e-01,1.713566e-01,5.902963e-02,2.465938e-02,5.114305e-02,5.854501e-02	0.348642	0.351555	0.067332	-6454.37	58	4	31
DSH008	PEB006	Drasenhofen	Pottenbrunn	Between	90944	20947	0.23033	DSH008PEB006	Unrelated		-10.0533	4	32	DSH008	PEB006	7331	1	0	0	0	0	0	0	0	0	0	5e-06	0	0	3e-06	0	0	0	0	0	5e-06	0	-9387.47	86	-9387.47	0.278227	2.690720e-01,1.756515e-01,2.986532e-02,1.460826e-01,1.702141e-01,6.879128e-02,2.138221e-02,5.290000e-02,6.604107e-02	0.301077	0.344094	0.086392	-11343.6	38	4	32
DSH008	PEB007	Drasenhofen	Pottenbrunn	Between	67835	15618	0.23024	DSH008PEB007	Unrelated		-10.4947	4	33	DSH008	PEB007	5725	1	0	0	0	0	0	0	0	0	0	8.6e-05	0	0	4.3e-05	0	0	3.4e-05	0	3.4e-05	8.7e-05	0	-7001.76	162	-7001.76	0.217276	2.795905e-01,1.551718e-01,3.015807e-02,1.542307e-01,1.840881e-01,6.207039e-02,1.627125e-02,5.703448e-02,6.138467e-02	0.252212	0.387606	0.114512	-8437.03	67	4	33
DSH008	PEB009	Drasenhofen	Pottenbrunn	Between	63116	14272	0.22612	DSH008PEB009	Unrelated		-8.32924	4	34	DSH008	PEB009	5499	1	0	0	0	0	0	0	0	0	0	2.7e-05	0	0	1.3e-05	0	0	0	0	0	2.7e-05	0	-6611.53	86	-6611.53	0.208699	2.531756e-01,2.215697e-01,1.577765e-04,1.350014e-01,2.082481e-01,3.664809e-02,5.627472e-03,9.301967e-02,4.655222e-02	0.027781	0.423248	0.217869	-7899.25	107	4	34
DSH008	PEB011	Drasenhofen	Pottenbrunn	Between	65932	15003	0.22755	DSH008PEB011	Unrelated		-8.79668	4	35	DSH008	PEB011	5794	1	0	0	0	0	0	0	0	0	0	3e-06	4e-06	0	1e-06	0	0	0	0	0	5e-06	2e-06	-7100.43	70	-7100.43	0.219894	2.902734e-01,1.658824e-01,2.640237e-02,1.455883e-01,1.641417e-01,6.964942e-02,3.078293e-02,4.806606e-02,5.921355e-02	0.34839	0.337482	0.065707	-8515.98	47	4	35
DSH008	PEB012	Drasenhofen	Pottenbrunn	Between	70422	16121	0.22892	DSH008PEB012	Unrelated		-9.06602	4	36	DSH008	PEB012	6058	1	0	0	0	0	0	0	0	0	0	1.6e-05	9e-06	5e-06	1e-05	5e-06	5e-06	0	5e-06	5e-06	1.8e-05	2e-06	-7423.22	70	-7423.23	0.229914	2.694907e-01,1.747262e-01,2.696982e-02,1.597651e-01,1.622591e-01,6.266692e-02,1.867065e-02,5.609925e-02,6.935224e-02	0.281282	0.325235	0.091258	-9000.52	50	4	36
DSH008	PEB013	Drasenhofen	Pottenbrunn	Between	83849	19031	0.22697	DSH008PEB013	Unrelated		-9.24286	4	37	DSH008	PEB013	7074	1	0	0	0	0	0	0	0	0	0	7e-06	5e-06	0	4e-06	0	0	0	0	0	1e-05	2e-06	-8942.48	74	-8942.48	0.268473	2.858102e-01,1.554198e-01,3.419543e-02,1.483901e-01,1.687895e-01,7.034571e-02,2.352364e-02,5.337740e-02,6.014812e-02	0.341959	0.347839	0.06973	-10809.6	50	4	37
DSH008	PEB014	Drasenhofen	Pottenbrunn	Between	37351	8510	0.22784	DSH008PEB014	Unrelated		-7.51519	4	38	DSH008	PEB014	3446	1	0	0	0	0	0	0	0	0	0	4e-06	0.000104	4e-06	4e-06	4e-06	4e-06	0	4e-06	4e-06	5.4e-05	5e-05	-4000.8	86	-4000.8	0.130783	2.665505e-01,2.163573e-01,5.450717e-03,1.394542e-01,1.560794e-01,5.799132e-02,1.663083e-02,8.433910e-02,5.714671e-02	0.141476	0.300024	0.138117	-4846.61	90	4	38
DSH008	PEB016	Drasenhofen	Pottenbrunn	Between	36173	8124	0.22459	DSH008PEB016	Unrelated		-6.43362	4	39	DSH008	PEB016	3303	1	0	0	0	0	0	0	0	0	0	8e-06	7.3e-05	6e-06	7e-06	6e-06	6e-06	0	6e-06	6e-06	4.2e-05	3.4e-05	-3793.67	66	-3793.67	0.125356	2.921702e-01,1.738098e-01,2.798418e-02,1.543812e-01,1.535178e-01,4.869515e-02,1.036329e-02,7.778248e-02,6.129590e-02	0.249792	0.311385	0.100857	-4589.98	62	4	39
DSH008	PEB018	Drasenhofen	Pottenbrunn	Between	77529	17655	0.22772	DSH008PEB018	Unrelated		-9.82637	4	40	DSH008	PEB018	6405	1	0	0	0	0	0	0	0	0	0	0	1.1e-05	0	0	0	0	0	0	0	5e-06	5e-06	-7916.21	70	-7916.21	0.243083	2.816498e-01,1.651631e-01,3.568780e-02,1.459506e-01,1.630722e-01,7.174539e-02,2.344767e-02,5.454969e-02,5.873376e-02	0.362634	0.328414	0.058675	-9615.82	43	4	40
DSH008	PEB019	Drasenhofen	Pottenbrunn	Between	68114	15584	0.22879	DSH008PEB019	Unrelated		-8.81586	4	41	DSH008	PEB019	5693	1	0	0	0	0	0	0	0	0	0	1.7e-05	0	0	9e-06	0	0	0	0	0	1.7e-05	0	-6897.82	70	-6897.82	0.216061	2.865244e-01,1.512587e-01,3.502797e-02,1.594465e-01,1.645976e-01,6.413558e-02,1.466631e-02,6.137398e-02,6.296896e-02	0.301914	0.338742	0.085195	-8384.5	46	4	41
DSH008	SLB001	Drasenhofen	Schleinbach	Between	52933	12036	0.22738	DSH008SLB001	Unrelated		-8.69101	4	42	DSH008	SLB001	5035	1	0	0	0	0	0	0	0	0	0	2.2e-05	0	0	1.1e-05	0	0	0	0	0	2.2e-05	0	-5945.79	74	-5945.79	0.191089	2.944633e-01,1.547808e-01,3.270437e-02,1.681773e-01,1.518252e-01,5.582598e-02,1.900749e-02,5.800256e-02,6.521313e-02	0.340601	0.3108	0.065369	-7175	54	4	42
DSH008	SLB002	Drasenhofen	Schleinbach	Between	102890	23486	0.22826	DSH008SLB002	Unrelated		-10.4266	4	43	DSH008	SLB002	7929	1	0	0	0	0	0	0	0	0	0	3.4e-05	1.3e-05	1e-06	1.8e-05	1e-06	1e-06	0	1e-06	1e-06	4e-05	6e-06	-10499.2	74	-10499.2	0.300922	2.747559e-01,1.611769e-01,3.463642e-02,1.551492e-01,1.701384e-01,6.181160e-02,1.954239e-02,6.184038e-02,6.094873e-02	0.31844	0.3443	0.07918	-12629.2	50	4	43
DSH008	SLB003	Drasenhofen	Schleinbach	Between	30524	7089	0.23224	DSH008SLB003	Unrelated		-8.2242	4	44	DSH008	SLB003	2858	1	0	0	0	0	0	0	0	0	0	0	3e-06	0	0	0	0	0	0	0	1e-06	1e-06	-3234.07	66	-3234.07	0.108467	2.524058e-01,2.361787e-01,2.483756e-08,1.403104e-01,1.993338e-01,3.155666e-02,6.770202e-06,9.536848e-02,4.483934e-02	3.4e-05	0.395958	0.220956	-3925.54	163	4	44
DSH008	SLB005	Drasenhofen	Schleinbach	Between	84434	19340	0.22905	DSH008SLB005	Unrelated		-10.126	4	45	DSH008	SLB005	6969	1	0	0	0	0	0	0	0	0	0	4e-06	5.6e-05	3e-06	3e-06	3e-06	3e-06	0	3e-06	3e-06	3e-05	2.7e-05	-8808.42	178	-8808.43	0.264488	2.729097e-01,1.669949e-01,3.781903e-02,1.489340e-01,1.522528e-01,7.180157e-02,2.592441e-02,5.201427e-02,7.134941e-02	0.418669	0.302396	0.033276	-10689	47	4	45
DSH008	SLB006	Drasenhofen	Schleinbach	Between	72281	16619	0.22992	DSH008SLB006	Unrelated		-9.82674	4	46	DSH008	SLB006	6129	1	0	0	0	0	0	0	0	0	0	1.7e-05	4e-05	2e-06	9e-06	2e-06	2e-06	0	2e-06	2e-06	3.6e-05	1.9e-05	-7540.14	78	-7540.15	0.232608	2.839160e-01,1.785409e-01,2.728182e-02,1.500211e-01,1.603063e-01,6.352175e-02,2.335198e-02,5.483800e-02,5.822220e-02	0.315857	0.322188	0.07692	-9022.8	46	4	46
DSH008	SLB007	Drasenhofen	Schleinbach	Between	73736	16852	0.22855	DSH008SLB007	Unrelated		-10.0278	4	47	DSH008	SLB007	6043	1	0	0	0	0	0	0	0	0	0	2e-05	0	0	1e-05	0	0	0	0	0	2e-05	0	-7459.99	90	-7459.99	0.229345	2.892841e-01,1.688799e-01,2.309088e-02,1.404192e-01,1.804924e-01,6.404576e-02,2.782553e-02,4.949566e-02,5.646663e-02	0.282097	0.380981	0.100353	-8955.47	62	4	47
DSH008	SLB008	Drasenhofen	Schleinbach	Between	84629	19237	0.22731	DSH008SLB008	Unrelated		-9.09285	4	48	DSH008	SLB008	6964	1	0	0	0	0	0	0	0	0	0	7e-06	3.7e-05	0	4e-06	0	0	0	0	0	2.5e-05	1.8e-05	-8825.99	142	-8825.99	0.264298	2.482382e-01,2.057762e-01,1.350850e-02,1.286532e-01,2.190548e-01,4.417067e-02,1.878463e-02,6.626401e-02,5.554968e-02	0.14742	0.459083	0.174941	-10520.3	46	4	48
DSH008	SLB010	Drasenhofen	Schleinbach	Between	108072	24844	0.22988	DSH008SLB010	Unrelated		-10.4355	4	49	DSH008	SLB010	8308	1	0	0	0	0	0	0	0	0	0	7e-06	2.1e-05	3e-06	5e-06	3e-06	3e-06	0	3e-06	3e-06	1.6e-05	9e-06	-11137	66	-11137	0.315306	2.641666e-01,1.712377e-01,3.560479e-02,1.576381e-01,1.558141e-01,7.553854e-02,1.766146e-02,5.687883e-02,6.545995e-02	0.341858	0.302811	0.06376	-13437.6	43	4	49
DSH008	SLB011	Drasenhofen	Schleinbach	Between	68344	15654	0.22905	DSH008SLB011	Unrelated		-10.1117	4	50	DSH008	SLB011	5893	1	0	0	0	0	0	0	0	0	0	2.1e-05	6e-06	5e-06	1.3e-05	5e-06	5e-06	0	5e-06	6e-06	2.1e-05	0	-7218.41	54	-7218.41	0.223652	2.813268e-01,1.496448e-01,4.017836e-02,1.526227e-01,1.806843e-01,5.599084e-02,1.477065e-02,5.299110e-02,7.179044e-02	0.304116	0.387569	0.091619	-8766.51	51	4	50
DSH008	SLB012	Drasenhofen	Schleinbach	Between	104481	24180	0.23143	DSH008SLB012	Unrelated		-12.0101	4	51	DSH008	SLB012	8108	1	0	0	0	0	0	0	0	0	0	0	4.9e-05	0	0	0	0	0	0	0	2.5e-05	2.4e-05	-10693.1	86	-10693.1	0.307716	2.730866e-01,1.665324e-01,3.256568e-02,1.449534e-01,1.571851e-01,8.543269e-02,2.163981e-02,5.772329e-02,6.088104e-02	0.344851	0.308904	0.063424	-13038.5	39	4	51
DSH008	SLB013	Drasenhofen	Schleinbach	Between	15092	3388	0.22449	DSH008SLB013	Unrelated		-4.20787	4	52	DSH008	SLB013	1428	1	0	0	0	0	0	0	0	0	0	9e-06	9e-06	1.9e-05	5e-06	2e-06	0	5e-06	0	5e-06	2.2e-05	-7e-06	-1613.65	270	-1613.65	0.054196	2.585385e-01,2.161759e-01,5.415496e-11,1.515089e-01,1.958558e-01,5.640695e-02,1.864309e-02,6.064684e-02,4.222401e-02	0.095188	0.38908	0.180923	-1937.53	114	4	52
DSH008	SLB014	Drasenhofen	Schleinbach	Between	71621	16402	0.22901	DSH008SLB014	Unrelated		-10.0647	4	53	DSH008	SLB014	5931	1	0	0	0	0	0	0	0	0	0	2.7e-05	4e-06	3e-06	1.5e-05	3e-06	3e-06	1e-06	3e-06	4e-06	2.8e-05	1e-06	-7334.89	58	-7334.9	0.225094	2.883221e-01,1.585150e-01,2.949144e-02,1.538770e-01,1.838027e-01,4.648055e-02,2.525459e-02,5.265392e-02,6.160275e-02	0.297852	0.394196	0.095376	-8755.01	58	4	53
DSH008	SLB015	Drasenhofen	Schleinbach	Between	101303	23007	0.22711	DSH008SLB015	Unrelated		-10.4949	4	54	DSH008	SLB015	7930	1	0	0	0	0	0	0	0	0	0	4e-06	2.1e-05	2e-06	3e-06	2e-06	2e-06	0	2e-06	2e-06	1.3e-05	1e-05	-10500.3	74	-10500.3	0.30096	2.663238e-01,1.636353e-01,3.591774e-02,1.623804e-01,1.535238e-01,7.765278e-02,1.720486e-02,6.193751e-02,6.142380e-02	0.346022	0.295962	0.06119	-12668	38	4	54
DSH008	SLB016	Drasenhofen	Schleinbach	Between	62662	14154	0.22588	DSH008SLB016	Unrelated		-7.88777	4	55	DSH008	SLB016	5356	1	0	0	0	0	0	0	0	0	0	3.3e-05	0	0	1.7e-05	0	0	0	0	0	3.3e-05	0	-6468.87	166	-6468.88	0.203271	2.871213e-01,1.616827e-01,2.772479e-02,1.620600e-01,1.514817e-01,7.080882e-02,1.140355e-02,6.848934e-02,5.922778e-02	0.258304	0.301655	0.095593	-7800.15	62	4	55
DSH008	SLB018	Drasenhofen	Schleinbach	Between	102893	24068	0.23391	DSH008SLB018	Unrelated		-13.0785	4	56	DSH008	SLB018	8128	1	0	0	0	0	0	0	0	0	0	2.2e-05	1.5e-05	4e-06	1.3e-05	4e-06	4e-06	0	4e-06	4e-06	2.7e-05	6e-06	-10821.4	66	-10821.4	0.308475	2.776043e-01,1.541870e-01,3.634492e-02,1.422740e-01,1.652289e-01,8.144586e-02,2.554541e-02,5.304810e-02,6.432158e-02	0.374573	0.335255	0.054436	-13066.3	34	4	56
DSH008	SLB020	Drasenhofen	Schleinbach	Between	93359	21429	0.22953	DSH008SLB020	Unrelated		-11.0891	4	57	DSH008	SLB020	7456	1	0	0	0	0	0	0	0	0	0	9e-06	2.5e-05	6e-06	7e-06	6e-06	6e-06	1e-06	6e-06	7e-06	1.8e-05	9e-06	-9632.4	90	-9632.41	0.282971	2.766573e-01,1.661851e-01,3.137341e-02,1.619267e-01,1.623675e-01,6.530811e-02,1.525734e-02,5.947512e-02,6.144934e-02	0.287193	0.325043	0.088868	-11574.3	39	4	57
DSH008	SLB021	Drasenhofen	Schleinbach	Between	44876	10122	0.22555	DSH008SLB021	Unrelated		-8.19985	4	58	DSH008	SLB021	3966	1	0	0	0	0	0	0	0	0	0	1.7e-05	2e-06	0	8e-06	0	0	0	0	0	1.7e-05	1e-06	-4638	82	-4638	0.150518	2.902145e-01,1.740951e-01,2.129540e-02,1.391866e-01,1.728004e-01,4.992938e-02,3.188441e-02,5.255527e-02,6.803897e-02	0.307753	0.368487	0.087265	-5602.56	78	4	58
DSH008	SLB023	Drasenhofen	Schleinbach	Between	86066	19767	0.22967	DSH008SLB023	Unrelated		-10.0565	4	59	DSH008	SLB023	7238	1	0	0	0	0	0	0	0	0	0	0.00011	1e-06	1e-06	5.6e-05	1e-06	1e-06	2.3e-05	1e-06	2.3e-05	0.00011	0	-9221.91	102	-9221.91	0.274697	2.757880e-01,1.572914e-01,3.670471e-02,1.571109e-01,1.778388e-01,5.425508e-02,1.712506e-02,5.317720e-02,7.070884e-02	0.302689	0.373874	0.090261	-11075	54	4	59
DSH008	SLB024	Drasenhofen	Schleinbach	Between	103840	23959	0.23073	DSH008SLB024	Unrelated		-11.6251	4	60	DSH008	SLB024	8122	1	0	0	0	0	0	0	0	0	0	5e-06	0	0	2e-06	0	0	0	0	0	5e-06	0	-10664.7	86	-10664.7	0.308247	2.754871e-01,1.630226e-01,3.063763e-02,1.576850e-01,1.578642e-01,8.069282e-02,1.379800e-02,6.221564e-02,5.859699e-02	0.28148	0.310725	0.088527	-12930.7	42	4	60
DSH008	SLB026	Drasenhofen	Schleinbach	Between	83782	19114	0.22814	DSH008SLB026	Unrelated		-9.66103	4	61	DSH008	SLB026	6892	1	0	0	0	0	0	0	0	0	0	0	2e-06	0	0	0	0	0	0	0	1e-06	1e-06	-8648.77	102	-8648.77	0.261566	2.669653e-01,1.814290e-01,2.489207e-02,1.669714e-01,1.611583e-01,5.953533e-02,2.417240e-02,5.058882e-02,6.428734e-02	0.304449	0.317498	0.08072	-10480.4	43	4	61
DSH008	SLB028	Drasenhofen	Schleinbach	Between	102231	23374	0.22864	DSH008SLB028	Unrelated		-10.6798	4	62	DSH008	SLB028	8065	1	0	0	0	0	0	0	0	0	0	5.2e-05	3e-06	2e-06	2.7e-05	2e-06	2e-06	0	2e-06	2e-06	5.3e-05	1e-06	-10566.8	70	-10566.8	0.306084	2.736884e-01,1.612282e-01,3.587455e-02,1.572993e-01,1.610916e-01,7.186174e-02,1.465276e-02,5.312434e-02,7.117905e-02	0.313656	0.326069	0.078408	-12829.1	42	4	62
DSH008	SLB031	Drasenhofen	Schleinbach	Between	13310	2918	0.21923	DSH008SLB031	Unrelated		-2.97945	4	63	DSH008	SLB031	1254	0.92385	7.1e-05	0	3.55e-05	0.076014	5.6e-05	0	8e-06	0	1e-06	8.4e-05	9e-06	0.07607	5.1e-05	5e-06	2.8e-05	0	1e-06	1e-06	0.038107	-0.038007	-1470.68	58	-1	0.047592	2.835067e-01,1.513508e-01,2.984111e-02,1.807344e-01,1.643118e-01,8.562167e-02,2.796847e-02,2.643766e-02,5.022736e-02	0.351829	0.327344	0.063011	-1705.9	170	4	63
DSH008	SLB032	Drasenhofen	Schleinbach	Between	106270	24248	0.22817	DSH008SLB032	Unrelated		-10.7249	4	64	DSH008	SLB032	8228	1	0	0	0	0	0	0	0	0	0	2.8e-05	0	0	1.4e-05	0	0	0	0	0	2.8e-05	0	-10987.1	86	-10987.1	0.31227	2.758956e-01,1.604144e-01,3.191262e-02,1.559390e-01,1.604130e-01,7.699251e-02,1.489169e-02,6.262056e-02,6.092067e-02	0.291774	0.319058	0.086	-13227.1	43	4	64
DSH008	SLB035	Drasenhofen	Schleinbach	Between	56609	12964	0.22901	DSH008SLB035	Unrelated		-9.4196	4	65	DSH008	SLB035	5002	1	0	0	0	0	0	0	0	0	0	1.4e-05	5.4e-05	3e-06	9e-06	3e-06	3e-06	0	3e-06	3e-06	4e-05	2.6e-05	-5981.16	70	-5981.16	0.189836	2.858703e-01,1.620455e-01,4.363356e-02,1.617817e-01,1.483878e-01,5.008993e-02,1.403687e-02,6.597534e-02,6.817895e-02	0.388647	0.298229	0.04486	-7195.39	58	4	65
DSH008	SLB037	Drasenhofen	Schleinbach	Between	56093	12745	0.22721	DSH008SLB037	Unrelated		-8.45134	4	66	DSH008	SLB037	4751	1	0	0	0	0	0	0	0	0	0	3e-06	1e-06	4.9e-05	2e-06	1e-06	1e-06	0	1e-06	1e-06	2.7e-05	-2.4e-05	-5728.33	78	-5728.33	0.18031	3.042273e-01,1.458417e-01,3.412389e-02,1.687477e-01,1.467439e-01,7.103658e-02,1.824947e-02,6.681443e-02,4.421500e-02	0.356903	0.290689	0.056302	-6803.24	54	4	66
DSH008	SLB041	Drasenhofen	Schleinbach	Between	43589	9905	0.22724	DSH008SLB041	Unrelated		-8.64222	4	67	DSH008	SLB041	3892	1	0	0	0	0	0	0	0	0	0	0.000312	1e-06	1e-06	0.000156	1e-06	1e-06	2.6e-05	1e-06	2.7e-05	0.000312	0	-4550.76	142	-4550.76	0.14771	2.806657e-01,1.881754e-01,1.368865e-02,1.237710e-01,1.897248e-01,5.447823e-02,2.628748e-02,6.664692e-02,5.656174e-02	0.210706	0.401069	0.135101	-5479.2	62	4	67
DSH008	UZH004	Drasenhofen	Unterhauntztal	Between	65754	14811	0.22525	DSH008UZH004	Unrelated		-8.1148	4	68	DSH008	UZH004	5663	1	0	0	0	0	0	0	0	0	0	5.1e-05	3e-06	3e-06	2.7e-05	3e-06	3e-06	0	3e-06	3e-06	5.1e-05	0	-6904.42	70	-6904.43	0.214923	2.930612e-01,1.712885e-01,1.900670e-02,1.608713e-01,1.440411e-01,7.767875e-02,2.717533e-02,4.782490e-02,5.905224e-02	0.320617	0.285884	0.069296	-8271.72	51	4	68
DSH008	UZH007	Drasenhofen	Unterhauntztal	Between	36391	8165	0.22437	DSH008UZH007	Unrelated		-6.3112	4	69	DSH008	UZH007	3327	1	0	0	0	0	0	0	0	0	0	0.000217	1e-06	1e-06	0.000109	1e-06	1e-06	0	1e-06	1e-06	0.000217	0	-3830.45	114	-3830.46	0.126267	2.980331e-01,1.775197e-01,1.506704e-02,1.532562e-01,1.589286e-01,5.115907e-02,2.212462e-02,6.890823e-02,5.500341e-02	0.234015	0.32565	0.109985	-4626.21	78	4	69
DSH008	UZH009	Drasenhofen	Unterhauntztal	Between	9485	2098	0.22119	DSH008UZH009	Unrelated		-3.93838	4	70	DSH008	UZH009	794	0.449474	0.000143	0	7.15e-05	0.546917	0.003445	0	0	0	2.1e-05	0.002676	2.1e-05	0.550382	0.001779	2.1e-05	0.001743	0	2.1e-05	2.1e-05	0.276996	-0.273458	-857.658	78	-1	0.030134	3.610612e-01,1.447667e-01,1.453116e-04,2.105299e-01,6.938543e-10,1.658684e-01,6.870610e-02,1.217087e-11,4.892231e-02	9.92304e+07	0	-0.264221	-1013.68	411	4	70
DSH008	UZH010	Drasenhofen	Unterhauntztal	Between	57974	13053	0.22515	DSH008UZH010	Unrelated		-7.09826	4	71	DSH008	UZH010	5041	1	0	0	0	0	0	0	0	0	0	2.1e-05	1.8e-05	3e-06	1.2e-05	3e-06	3e-06	0	3e-06	3e-06	2.9e-05	8e-06	-5949.67	86	-5949.67	0.191317	2.982717e-01,1.544296e-01,2.574910e-02,1.674631e-01,1.712545e-01,4.754353e-02,2.558615e-02,5.460542e-02,5.509684e-02	0.29976	0.36025	0.089471	-7225.3	38	4	71
DSH008	UZH011	Drasenhofen	Unterhauntztal	Between	26000	5860	0.22538	DSH008UZH011	Unrelated		-6.79767	4	72	DSH008	UZH011	2431	1	0	0	0	0	0	0	0	0	0	2.8e-05	1.1e-05	1e-06	1.4e-05	1e-06	1e-06	0	1e-06	1e-06	3.4e-05	5e-06	-2765.73	82	-2765.73	0.092262	2.510997e-01,2.240149e-01,6.543335e-03,1.145102e-01,2.413886e-01,1.297542e-02,1.060604e-10,9.861284e-02,5.085501e-02	0.027107	0.5286	0.244725	-3350.58	106	4	72
DSH008	UZH012	Drasenhofen	Unterhauntztal	Between	53469	11951	0.22351	DSH008UZH012	Unrelated		-7.27978	4	73	DSH008	UZH012	4532	1	0	0	0	0	0	0	0	0	0	4.4e-05	0	0	2.2e-05	0	0	0	0	0	4.4e-05	0	-5362.38	70	-5362.38	0.171999	2.635800e-01,1.981754e-01,1.773411e-03,1.425272e-01,2.318520e-01,3.830461e-02,1.605081e-02,5.210669e-02,5.562988e-02	0.076878	0.516445	0.219266	-6419.56	99	4	73
DSH008	UZH013	Drasenhofen	Unterhauntztal	Between	15898	3656	0.22997	DSH008UZH013	Unrelated		-6.5804	4	74	DSH008	UZH013	1636	0.976873	0.000395	0	0.0001975	0	0	1.6e-05	0.021475	0	0.00124	0.017545	0.022732	0.00124	0.012077	0.011978	0.00124	0	0.00124	0.001241	0.022922	8e-06	-1859.43	150	-1	0.06209	3.070037e-01,1.378179e-01,5.144588e-02,1.310259e-01,1.961410e-01,1.919370e-02,2.007307e-02,7.047479e-02,6.682406e-02	0.36463	0.456109	0.070729	-2214.8	122	4	74
DSH008	UZH014	Drasenhofen	Unterhauntztal	Between	11723	2740	0.23373	DSH008UZH014	Unrelated		-6.61209	4	75	DSH008	UZH014	1140	1	0	0	0	0	0	0	0	0	0	0	0	4.5e-05	0	0	0	0	0	0	2.2e-05	-2.2e-05	-1266.43	86	-1266.43	0.043265	3.172404e-01,1.309631e-01,3.469512e-02,1.459706e-01,2.155702e-01,4.248537e-02,3.619926e-03,9.831631e-02,1.113902e-02	0.177738	0.472689	0.163675	-1510.96	159	4	75
DSH008	UZH015	Drasenhofen	Unterhauntztal	Between	30348	7010	0.23099	DSH008UZH015	Unrelated		-7.92624	4	76	DSH008	UZH015	2867	1	0	0	0	0	0	0	0	0	0	0.000495	1e-06	1e-06	0.000248	1e-06	1e-06	1e-06	1e-06	2e-06	0.000495	0	-3346.81	126	-3346.81	0.108809	2.673304e-01,2.006443e-01,6.292015e-03,1.339503e-01,1.844107e-01,6.576527e-02,1.807558e-02,7.624338e-02,4.728808e-02	0.132138	0.368107	0.160482	-3989.65	110	4	76
DSH008	UZH019	Drasenhofen	Unterhauntztal	Between	84513	19367	0.22916	DSH008UZH019	Unrelated		-10.5045	4	77	DSH008	UZH019	7004	1	0	0	0	0	0	0	0	0	0	9e-06	1.1e-05	3e-06	6e-06	2e-06	2e-06	0	2e-06	2e-06	1.4e-05	4e-06	-8831.43	66	-8831.44	0.265817	2.691925e-01,1.692593e-01,3.651183e-02,1.711768e-01,1.524941e-01,6.690728e-02,1.726758e-02,4.757219e-02,6.961834e-02	0.352666	0.299775	0.059133	-10681.3	42	4	77
DSH008	UZH020	Drasenhofen	Unterhauntztal	Between	22100	4994	0.22597	DSH008UZH020	Unrelated		-5.50075	4	78	DSH008	UZH020	2077	1	0	0	0	0	0	0	0	0	0	0.000178	1e-06	1e-06	8.9e-05	1e-06	1e-06	0	1e-06	1e-06	0.000178	0	-2355.75	98	-2355.75	0.078827	2.831746e-01,1.921785e-01,3.948247e-03,1.520872e-01,1.537087e-01,6.646071e-02,1.046469e-02,9.752976e-02,4.044766e-02	0.093768	0.294084	0.153104	-2842.27	126	4	78
DSH008	UZH021	Drasenhofen	Unterhauntztal	Between	99898	22828	0.22851	DSH008UZH021	Unrelated		-10.5895	4	79	DSH008	UZH021	7966	1	0	0	0	0	0	0	0	0	0	3.9e-05	4e-06	1e-06	2e-05	1e-06	1e-06	0	1e-06	1e-06	4.1e-05	2e-06	-10468.4	70	-10468.4	0.302326	2.713525e-01,1.576372e-01,3.918173e-02,1.670471e-01,1.615951e-01,6.003310e-02,1.361938e-02,5.796318e-02,7.157078e-02	0.326749	0.326137	0.07311	-12585.3	46	4	79
DSH008	UZH022	Drasenhofen	Unterhauntztal	Between	28450	6395	0.22478	DSH008UZH022	Unrelated		-5.91994	4	80	DSH008	UZH022	2664	0.953554	0.045919	0.000292	0.0232515	0.000234	0	0	0	0	1e-06	0.023253	1e-06	0.000234	0.011627	1e-06	1e-06	0.000292	1e-06	0.000293	0.023369	-0.000117	-3014.16	106	-1	0.101104	3.279463e-01,1.113614e-01,4.924175e-02,1.635745e-01,1.598583e-01,5.207337e-02,2.615836e-03,7.731084e-02,5.601769e-02	0.324397	0.35043	0.077542	-3638.02	74	4	80
DSH008	UZH023	Drasenhofen	Unterhauntztal	Between	14550	3305	0.22715	DSH008UZH023	Unrelated		-5.79437	4	81	DSH008	UZH023	1481	0.960619	0.015162	0	0.007581	0.018865	0.005351	0	0	0	3e-06	0.011598	3e-06	0.024219	0.006469	3e-06	0.002679	0	3e-06	3e-06	0.022368	-0.009432	-1611.15	226	-1	0.056207	2.814409e-01,2.118087e-01,5.066784e-05,1.789623e-01,9.341004e-02,1.007765e-01,1.853424e-02,4.233385e-02,7.268286e-02	0.198961	0.169078	0.078035	-1991.07	122	4	81
DSH008	UZH024	Drasenhofen	Unterhauntztal	Between	32349	7327	0.2265	DSH008UZH024	Unrelated		-8.04103	4	82	DSH008	UZH024	3011	1	0	0	0	0	0	0	0	0	0	1e-06	6.3e-05	1e-06	1e-06	1e-06	1e-06	0	1e-06	1e-06	3.2e-05	3.1e-05	-3482.13	138	-3482.13	0.114274	2.789882e-01,1.845624e-01,2.759481e-02,1.423067e-01,1.701891e-01,4.873759e-02,3.500457e-02,5.259046e-02,6.002614e-02	0.367822	0.346761	0.058537	-4203.64	74	4	82
DSH008	UZH025	Drasenhofen	Unterhauntztal	Between	27939	6358	0.22757	DSH008UZH025	Unrelated		-6.5496	4	83	DSH008	UZH025	2559	0.981211	0.00063	0.018158	0.018473	0	0	0	0	0	1e-06	0.018474	1e-06	1e-06	0.009237	1e-06	1e-06	0.018158	1e-06	0.018159	0.018474	0	-2874.69	54	-1	0.097119	3.145572e-01,1.640731e-01,3.129713e-02,1.243814e-01,1.898176e-01,4.953323e-02,1.144240e-02,5.020190e-02,6.469603e-02	0.225161	0.440485	0.135889	-3501.54	62	4	83
DSH008	UZH026	Drasenhofen	Unterhauntztal	Between	38265	8758	0.22888	DSH008UZH026	Unrelated		-8.90363	4	84	DSH008	UZH026	3431	1	0	0	0	0	0	0	0	0	0	1e-06	1.2e-05	0.000109	1e-06	1e-06	1e-06	0	1e-06	2e-06	6.1e-05	-4.8e-05	-3943.85	90	-3943.85	0.130214	3.053465e-01,1.529541e-01,3.605395e-02,1.526989e-01,1.564570e-01,5.140886e-02,3.343488e-02,4.937525e-02,6.227064e-02	0.44414	0.328742	0.024299	-4801.49	82	4	84
DSH008	UZH027	Drasenhofen	Unterhauntztal	Between	105210	24225	0.23025	DSH008UZH027	Unrelated		-10.8809	4	85	DSH008	UZH027	8111	1	0	0	0	0	0	0	0	0	0	1.4e-05	0	0	7e-06	0	0	0	0	0	1.4e-05	0	-10718.5	78	-10718.5	0.30783	2.737762e-01,1.619751e-01,3.463832e-02,1.623273e-01,1.452260e-01,8.122550e-02,1.673365e-02,5.736081e-02,6.673703e-02	0.353738	0.282398	0.056392	-12974.8	31	4	85
DSH008	UZH028	Drasenhofen	Unterhauntztal	Between	101930	23547	0.23101	DSH008UZH028	Unrelated		-10.4228	4	86	DSH008	UZH028	8027	1	0	0	0	0	0	0	0	0	0	9e-06	2.7e-05	8e-06	8e-06	7e-06	8e-06	0	7e-06	8e-06	1.8e-05	1e-05	-10501.4	78	-10501.4	0.304642	2.760172e-01,1.635928e-01,3.083076e-02,1.586685e-01,1.653125e-01,6.704362e-02,1.895170e-02,5.590336e-02,6.367956e-02	0.301142	0.333971	0.084744	-12722.8	50	4	86
DSH008	UZH029	Drasenhofen	Unterhauntztal	Between	20242	4632	0.22883	DSH008UZH029	Unrelated		-7.01661	4	87	DSH008	UZH029	1877	0.995335	0.000587	0.004051	0.0043445	0	0	0	0	0	2.7e-05	0.004371	2.7e-05	2.7e-05	0.002199	2.7e-05	2.7e-05	0.004051	2.7e-05	0.004078	0.004371	0	-2066.88	82	-1	0.071236	3.110011e-01,1.549570e-01,1.417389e-02,1.213483e-01,2.296876e-01,3.612714e-02,3.751630e-02,1.498061e-02,8.020802e-02	0.225046	0.605871	0.160535	-2524.66	146	4	87
DSH008	UZH030	Drasenhofen	Unterhauntztal	Between	36341	8237	0.22666	DSH008UZH030	Unrelated		-7.20337	4	88	DSH008	UZH030	3316	0.993207	0.000308	0.006485	0.006639	0	0	0	0	0	1e-06	0.006639	1e-06	1e-06	0.00332	1e-06	1e-06	0.006485	1e-06	0.006485	0.006639	0	-3856.49	158	-1	0.125849	2.776517e-01,1.883695e-01,1.295211e-02,1.199537e-01,2.508027e-01,1.467364e-02,1.591673e-02,5.746395e-02,6.221601e-02	0.115106	0.612716	0.218878	-4595	110	4	88
DSH008	UZH031	Drasenhofen	Unterhauntztal	Between	62566	14300	0.22856	DSH008UZH031	Unrelated		-9.13097	4	89	DSH008	UZH031	5455	1	0	0	0	0	0	0	0	0	0	2e-05	2e-06	0	1e-05	0	0	0	0	0	2.1e-05	1e-06	-6512.96	82	-6512.96	0.207029	2.992916e-01,1.567238e-01,3.002557e-02,1.305286e-01,1.722268e-01,6.205242e-02,2.234358e-02,5.979064e-02,6.701700e-02	0.304071	0.373218	0.089561	-7975.32	59	4	89
DSH008	UZH032	Drasenhofen	Unterhauntztal	Between	1583	335	0.21162	DSH008UZH032	Unrelated		-0.495918	4	90	DSH008	UZH032	162	6.8e-05	1.1e-05	3e-06	8.5e-06	0.729543	0.213141	2e-06	0	0.057234	0	0.159863	0.057236	0.999917	0.106574	0	0.10657	0.057236	0	0.057236	0.635155	-0.364771	-178.396	162	-1	0.006148	4.190435e-01,6.761719e-04,9.621710e-02,1.570493e-01,1.074159e-14,1.608739e-01,5.945115e-02,2.315980e-24,1.066890e-01	1.44921e+13	0	-0.977204	-214.396	546	4	90
DSH008	UZH034	Drasenhofen	Unterhauntztal	Between	94569	21814	0.23067	DSH008UZH034	Unrelated		-11.5529	4	91	DSH008	UZH034	7604	1	0	0	0	0	0	0	0	0	0	0	4e-06	0	0	0	0	0	0	0	2e-06	2e-06	-9842.76	78	-9842.76	0.288588	2.687506e-01,1.729276e-01,3.465125e-02,1.498844e-01,1.651228e-01,6.814461e-02,2.162183e-02,5.072049e-02,6.817647e-02	0.340795	0.331605	0.068111	-11924.6	46	4	91
DSH008	UZH036	Drasenhofen	Unterhauntztal	Between	36841	8360	0.22692	DSH008UZH036	Unrelated		-7.36122	4	92	DSH008	UZH036	3360	1	0	0	0	0	0	0	0	0	0	3.9e-05	0	0	1.9e-05	0	0	0	0	0	3.9e-05	0	-3946.52	78	-3946.52	0.127519	2.821699e-01,1.640449e-01,3.299707e-02,1.423595e-01,1.675988e-01,6.442597e-02,2.067454e-02,5.758941e-02,6.813990e-02	0.320239	0.34765	0.078908	-4774.73	54	4	92
DSH008	UZH038	Drasenhofen	Unterhauntztal	Between	78048	17675	0.22646	DSH008UZH038	Unrelated		-9.09044	4	93	DSH008	UZH038	6513	1	0	0	0	0	0	0	0	0	0	2.1e-05	1.5e-05	8e-06	1.5e-05	8e-06	8e-06	0	8e-06	8e-06	2.5e-05	4e-06	-8099.76	66	-8099.77	0.247182	2.866291e-01,1.507011e-01,3.886917e-02,1.546543e-01,1.611039e-01,6.248129e-02,1.947683e-02,5.279681e-02,7.328750e-02	0.362164	0.336348	0.059787	-9839	50	4	93
DSH008	UZH039	Drasenhofen	Unterhauntztal	Between	105725	24035	0.22734	DSH008UZH039	Unrelated		-9.79221	4	94	DSH008	UZH039	8238	1	0	0	0	0	0	0	0	0	0	0	4.7e-05	0	0	0	0	0	0	0	2.4e-05	2.3e-05	-10907.7	78	-10907.7	0.312649	2.627159e-01,1.680800e-01,3.854085e-02,1.631047e-01,1.538667e-01,7.202973e-02,1.455317e-02,5.913754e-02,6.797147e-02	0.345065	0.298512	0.061913	-13242	50	4	94
DSH008	UZH040	Drasenhofen	Unterhauntztal	Between	91571	21176	0.23125	DSH008UZH040	Unrelated		-10.1393	4	95	DSH008	UZH040	7440	1	0	0	0	0	0	0	0	0	0	1e-06	6.3e-05	1e-06	1e-06	1e-06	1e-06	0	1e-06	1e-06	3.2e-05	3.1e-05	-9562.16	86	-9562.16	0.282364	2.779520e-01,1.542471e-01,4.329808e-02,1.402660e-01,1.757652e-01,6.976156e-02,3.121650e-02,3.746982e-02,7.002375e-02	0.423944	0.369054	0.035493	-11609.7	46	4	95
DSH008	UZH041	Drasenhofen	Unterhauntztal	Between	74132	16865	0.2275	DSH008UZH041	Unrelated		-9.37488	4	96	DSH008	UZH041	6164	1	0	0	0	0	0	0	0	0	0	7e-06	2e-06	7.2e-05	4e-06	1e-06	1e-06	0	1e-06	1e-06	4.2e-05	-3.5e-05	-7609.59	102	-7609.6	0.233937	2.828445e-01,1.559027e-01,3.125860e-02,1.618606e-01,1.494958e-01,8.060996e-02,2.414310e-02,5.296193e-02,6.092283e-02	0.37059	0.295017	0.051567	-9218.9	47	4	96
DSH008	UZH042	Drasenhofen	Unterhauntztal	Between	12686	2834	0.2234	DSH008UZH042	Unrelated		-3.72371	4	97	DSH008	UZH042	1109	1	0	0	0	0	0	0	0	0	0	2e-06	0.001264	2e-06	2e-06	2e-06	2e-06	0	2e-06	2e-06	0.000633	0.000631	-1266.85	106	-1266.85	0.042089	2.948662e-01,1.947353e-01,2.060060e-02,1.000859e-01,1.761278e-01,6.458851e-02,3.313989e-02,8.330530e-02,3.255054e-02	0.305122	0.354771	0.086351	-1519.8	150	4	97
DSH008	UZH043	Drasenhofen	Unterhauntztal	Between	94730	21663	0.22868	DSH008UZH043	Unrelated		-9.78117	4	98	DSH008	UZH043	7613	1	0	0	0	0	0	0	0	0	0	4.1e-05	1.3e-05	4e-06	2.2e-05	4e-06	4e-06	0	4e-06	4e-06	4.5e-05	4e-06	-9863.94	134	-9863.94	0.288929	2.725818e-01,1.737562e-01,2.582793e-02,1.586416e-01,1.474587e-01,7.425659e-02,1.606698e-02,6.536506e-02,6.604507e-02	0.284113	0.286932	0.083017	-11950.5	38	4	98
DSH008	UZH044	Drasenhofen	Unterhauntztal	Between	100782	23239	0.23059	DSH008UZH044	Unrelated		-11.6204	4	99	DSH008	UZH044	8041	1	0	0	0	0	0	0	0	0	0	6e-06	1.9e-05	1e-06	3e-06	1e-06	1e-06	0	1e-06	1e-06	1.5e-05	9e-06	-10589.5	86	-10589.5	0.305173	2.768234e-01,1.530698e-01,4.354891e-02,1.527409e-01,1.666289e-01,6.761833e-02,2.158959e-02,4.971596e-02,6.826421e-02	0.390919	0.341255	0.048059	-12810	46	4	99
DSH008	UZH045	Drasenhofen	Unterhauntztal	Between	94826	21901	0.23096	DSH008UZH045	Unrelated		-11.1308	4	100	DSH008	UZH045	7592	1	0	0	0	0	0	0	0	0	0	3e-05	6e-06	2e-06	1.6e-05	2e-06	2e-06	0	2e-06	2e-06	3.1e-05	2e-06	-9933.06	110	-9933.07	0.288132	2.761189e-01,1.607193e-01,3.252427e-02,1.409950e-01,1.670548e-01,8.115479e-02,2.537290e-02,5.499042e-02,6.106969e-02	0.346576	0.336969	0.066402	-11938.7	42	4	100
DSH008	UZH046	Drasenhofen	Unterhauntztal	Between	95495	21894	0.22927	DSH008UZH046	Unrelated		-9.90258	4	101	DSH008	UZH046	7561	1	0	0	0	0	0	0	0	0	0	2.3e-05	9e-06	2e-06	1.3e-05	2e-06	2e-06	0	2e-06	2e-06	2.6e-05	3e-06	-9771.57	62	-9771.58	0.286956	2.769162e-01,1.615384e-01,3.418909e-02,1.553853e-01,1.640560e-01,6.985385e-02,2.124956e-02,4.655300e-02,7.025849e-02	0.337925	0.335651	0.069839	-11800.9	39	4	101
DSH008	UZH047	Drasenhofen	Unterhauntztal	Between	84326	19396	0.23001	DSH008UZH047	Unrelated		-10.9611	4	102	DSH008	UZH047	7027	1	0	0	0	0	0	0	0	0	0	3.6e-05	2e-06	2e-06	1.9e-05	2e-06	2e-06	0	2e-06	2e-06	3.6e-05	0	-8948.49	90	-8948.49	0.266689	2.777172e-01,1.666117e-01,2.555592e-02,1.644937e-01,1.530404e-01,7.815010e-02,1.479743e-02,6.476484e-02,5.486876e-02	0.263678	0.297528	0.092724	-10698.4	47	4	102
DSH008	ZWD001	Drasenhofen	Zwingendorf	Between	106057	24522	0.23122	DSH008ZWD001	Unrelated		-10.7708	4	103	DSH008	ZWD001	8219	1	0	0	0	0	0	0	0	0	0	2e-05	1.8e-05	2e-06	1.1e-05	2e-06	2e-06	0	2e-06	2e-06	2.8e-05	8e-06	-10891.3	90	-10891.3	0.311928	2.701320e-01,1.648240e-01,3.536137e-02,1.646541e-01,1.441662e-01,8.245408e-02,1.551342e-02,6.053173e-02,6.236308e-02	0.35289	0.275474	0.055753	-13208.7	43	4	103
DSH008	ZWD002	Drasenhofen	Zwingendorf	Between	79811	18342	0.22982	DSH008ZWD002	Unrelated		-10.3225	4	104	DSH008	ZWD002	6626	1	0	0	0	0	0	0	0	0	0	3.5e-05	3.5e-05	1.9e-05	2.7e-05	1.9e-05	1.9e-05	0	1.9e-05	1.9e-05	4.3e-05	8e-06	-8230.15	50	-8230.16	0.251471	2.925599e-01,1.534523e-01,3.399983e-02,1.486971e-01,1.579418e-01,6.806780e-02,2.421091e-02,5.379224e-02,6.727816e-02	0.368558	0.32753	0.056117	-10027.6	46	4	104
DSH009	DSH010	Drasenhofen	Drasenhofen	Drasenhofen	17072	3714	0.21755	DSH009DSH010	Unrelated		-3.8101	5	6	DSH009	DSH010	8034	1	0	0	0	0	0	0	0	0	0	5e-06	0	0	2e-06	0	0	0	0	0	5e-06	0	-10337.5	78	-10337.5	0.304907	2.630434e-01,1.638032e-01,2.167052e-02,1.568258e-01,1.531566e-01,7.165266e-02,2.521577e-02,7.345070e-02,7.118125e-02	0.306133	0.298773	0.076918	-12577.6	34	5	6
DSH009	DSH011	Drasenhofen	Drasenhofen	Drasenhofen	7545	1640	0.21736	DSH009DSH011	Unrelated		-2.29348	5	7	DSH009	DSH011	3935	1	0	0	0	0	0	0	0	0	0	0	0	0.00035	0	0	0	0	0	0	0.000175	-0.000175	-4874.28	134	-4874.28	0.149342	2.695967e-01,1.551761e-01,2.432313e-02,1.506982e-01,1.688060e-01,6.198962e-02,4.946057e-02,3.599207e-02,8.395758e-02	0.437092	0.353417	0.028644	-5941.52	78	5	7
DSH009	DSH012	Drasenhofen	Drasenhofen	Drasenhofen	26378	5825	0.22083	DSH009DSH012	Unrelated		-5.12588	5	8	DSH009	DSH012	8223	1	0	0	0	0	0	0	0	0	0	2.9e-05	4e-06	6e-06	1.7e-05	4e-06	4e-06	2e-06	4e-06	7e-06	3e-05	-1e-06	-10525.1	70	-10525.2	0.31208	2.708155e-01,1.553675e-01,2.641991e-02,1.448390e-01,1.553460e-01,7.143094e-02,3.020151e-02,6.334479e-02,8.223490e-02	0.364486	0.315998	0.056463	-12903.5	34	5	8
DSH009	DSH014	Drasenhofen	Drasenhofen	Drasenhofen	97799	22670	0.2318	DSH009DSH014	Unrelated		-11.8122	5	9	DSH009	DSH014	10777	1	0	0	0	0	0	0	0	0	0	7e-06	0	0	4e-06	0	0	0	0	0	7e-06	0	-14182.3	90	-14182.3	0.40901	2.626587e-01,1.566722e-01,3.025068e-02,1.521419e-01,1.592573e-01,6.785173e-02,2.762235e-02,6.631218e-02,7.723291e-02	0.363393	0.317973	0.057139	-17236.6	31	5	9
DSH009	DSH015	Drasenhofen	Drasenhofen	Drasenhofen	8228	1830	0.22241	DSH009DSH015	Unrelated		-3.89006	5	10	DSH009	DSH015	11296	1	0	0	0	0	0	0	0	0	0	1.1e-05	0	0	5e-06	0	0	0	0	0	1.1e-05	0	-15046.3	126	-15046.3	0.428707	2.595592e-01,1.623791e-01,2.347478e-02,1.483704e-01,1.638958e-01,6.965956e-02,2.532676e-02,7.407195e-02,7.326240e-02	0.29776	0.325654	0.084744	-18413.3	26	5	10
DSH009	DSH016	Drasenhofen	Drasenhofen	Drasenhofen	130796	29864	0.22833	DSH009DSH016	Unrelated		-11.8157	5	11	DSH009	DSH016	9568	1	0	0	0	0	0	0	0	0	0	8e-06	0	0	4e-06	0	0	0	0	0	8e-06	0	-12488.6	62	-12488.6	0.363126	2.671974e-01,1.575089e-01,2.161923e-02,1.579798e-01,1.522817e-01,6.969376e-02,2.724269e-02,7.771197e-02,6.876451e-02	0.320865	0.297567	0.071089	-15302.8	34	5	11
DSH009	DSH017	Drasenhofen	Drasenhofen	Drasenhofen	30021	6764	0.22531	DSH009DSH017	Unrelated		-7.63856	5	12	DSH009	DSH017	2521	1	0	0	0	0	0	0	0	0	0	0.000136	2.1e-05	1.4e-05	6.9e-05	3e-06	1e-06	2.3e-05	1e-06	2.4e-05	0.000152	1e-06	-3116.34	70	-3116.35	0.095677	2.950197e-01,1.648800e-01,1.061981e-02,1.355414e-01,1.903717e-01,3.914939e-02,4.502132e-02,5.714951e-02,6.224708e-02	0.292276	0.42084	0.101727	-3715	94	5	12
DSH009	DSH018	Drasenhofen	Drasenhofen	Drasenhofen	24713	5523	0.22349	DSH009DSH018	Unrelated		-5.26638	5	13	DSH009	DSH018	8370	1	0	0	0	0	0	0	0	0	0	8e-06	0	0	4e-06	0	0	0	0	0	8e-06	0	-10800	78	-10800	0.317659	2.585257e-01,1.700731e-01,1.933625e-02,1.451669e-01,1.653130e-01,7.282049e-02,3.184446e-02,6.896597e-02,6.795420e-02	0.309599	0.325287	0.079923	-13077.1	38	5	13
DSH009	DSH019	Drasenhofen	Drasenhofen	Drasenhofen	27582	6217	0.2254	DSH009DSH019	Unrelated		-5.61409	5	14	DSH009	DSH019	10668	1	0	0	0	0	0	0	0	0	0	2e-05	0	0	1e-05	0	0	0	0	0	2e-05	0	-13977.7	74	-13977.7	0.404873	2.632261e-01,1.600906e-01,2.670507e-02,1.594794e-01,1.542165e-01,6.390568e-02,2.851702e-02,7.325554e-02,7.060404e-02	0.358081	0.301232	0.057206	-17001.7	30	5	14
DSH009	DSH020	Drasenhofen	Drasenhofen	Drasenhofen	99984	22531	0.22535	DSH009DSH020	Unrelated		-9.1229	5	15	DSH009	DSH020	10526	1	0	0	0	0	0	0	0	0	0	2.8e-05	1e-06	1e-06	1.4e-05	1e-06	1e-06	0	1e-06	1e-06	2.8e-05	0	-13860	90	-13860	0.399484	2.747493e-01,1.570300e-01,1.869164e-02,1.548574e-01,1.666971e-01,5.670589e-02,3.260250e-02,7.407614e-02,6.459012e-02	0.307709	0.337468	0.082608	-16764.8	34	5	15
DSH009	DSH021	Drasenhofen	Drasenhofen	Drasenhofen	47118	10818	0.22959	DSH009DSH021	Unrelated		-9.02399	5	16	DSH009	DSH021	8864	1	0	0	0	0	0	0	0	0	0	1e-06	0	1.9e-05	1e-06	0	0	0	0	0	1e-05	-9e-06	-11586.2	82	-11586.2	0.336407	2.701255e-01,1.565999e-01,2.494284e-02,1.531676e-01,1.438287e-01,7.898989e-02,3.421877e-02,7.019128e-02,6.793567e-02	0.411334	0.277602	0.034162	-14129.3	30	5	16
DSH009	DSH022	Drasenhofen	Drasenhofen	Drasenhofen	171415	35075	0.20462	DSH009DSH022	Second Degree	0.7593	-12.5024	5	17	DSH009	DSH022	11926	0.620145	0.379767	7.5e-05	0.189959	9e-06	1e-06	0	0	0	3e-06	0.189962	3e-06	1.3e-05	0.094982	3e-06	3e-06	7.5e-05	3e-06	7.8e-05	0.189967	-5e-06	-16049	90	-1	0.452617	2.979336e-01,1.444800e-01,1.010825e-02,1.305184e-01,1.723774e-01,7.125018e-02,1.603909e-02,7.067875e-02,8.661437e-02	0.151687	0.389048	0.157655	-19140.2	30	5	17
DSH009	DSH023	Drasenhofen	Drasenhofen	Drasenhofen	118178	20834	0.17629	DSH009DSH023	First Degree	4.75989	-14.1585	5	18	DSH009	DSH023	12625	0.089432	0.910553	1.4e-05	0.45529	0	0	0	0	1e-06	0	0.455291	1e-06	1e-06	0.227645	0	0	1.5e-05	0	1.5e-05	0.455292	0	-16559.9	86	-1	0.479145	3.353478e-01,1.114376e-01,9.261826e-06,1.179863e-01,1.832928e-01,7.910865e-02,3.937610e-06,6.388469e-02,1.089290e-01	7.2e-05	0.492153	0.247991	-19607.2	39	5	18
DSH009	DSH024	Drasenhofen	Drasenhofen	Drasenhofen	23847	4656	0.19524	DSH009DSH024	Second Degree	2.17265	-4.19533	5	19	DSH009	DSH024	10979	0.63511	0.364821	6.1e-05	0.182472	1e-06	0	3e-06	1e-06	0	3e-06	0.182475	7e-06	4e-06	0.091239	3e-06	3e-06	6.1e-05	3e-06	6.4e-05	0.182477	1e-06	-14476.6	82	-1	0.416676	3.000531e-01,1.363429e-01,1.420250e-02,1.353149e-01,1.697618e-01,7.172551e-02,1.247256e-02,7.735034e-02,8.277632e-02	0.157132	0.379433	0.153121	-17282.7	34	5	19
DSH009	DSH025	Drasenhofen	Drasenhofen	Drasenhofen	148416	29965	0.2019	DSH009DSH025	Second Degree	0.446477	-11.4517	5	20	DSH009	DSH025	10337	0.735118	0.264773	0.000105	0.132492	0	0	2e-06	1e-06	0	1e-06	0.132494	4e-06	1e-06	0.066248	2e-06	1e-06	0.000105	1e-06	0.000107	0.132495	1e-06	-13629.8	106	-1	0.392311	2.928799e-01,1.465091e-01,1.697316e-02,1.408734e-01,1.689226e-01,6.526465e-02,1.846736e-02,6.356464e-02,8.654512e-02	0.209803	0.37401	0.130019	-16312.4	34	5	20
DSH009	DSH026	Drasenhofen	Drasenhofen	Drasenhofen	119948	27809	0.23184	DSH009DSH026	Unrelated		-11.9055	5	21	DSH009	DSH026	12069	1	0	0	0	0	0	0	0	0	0	1.7e-05	0	0	9e-06	0	0	0	0	0	1.7e-05	0	-16402.8	62	-16402.8	0.458044	2.624878e-01,1.565285e-01,2.740092e-02,1.550419e-01,1.593064e-01,7.030132e-02,3.184114e-02,6.691251e-02,7.017954e-02	0.371875	0.313579	0.053196	-19857.9	26	5	21
DSH009	DSH027	Drasenhofen	Drasenhofen	Drasenhofen	9508	2045	0.21508	DSH009DSH027	Unrelated		-3.57147	5	22	DSH009	DSH027	671	1	0	0	0	0	0	0	0	0	0	0	0	1e-05	0	0	0	0	0	0	5e-06	-5e-06	-817.83	226	-817.83	0.025466	2.464230e-01,2.055594e-01,1.486443e-08,1.697563e-01,1.710188e-01,3.966709e-02,7.692864e-04,1.418272e-01,2.497898e-02	0.004498	0.306717	0.188553	-984.222	179	5	22
DSH009	DSH028	Drasenhofen	Drasenhofen	Drasenhofen	26250	5950	0.22667	DSH009DSH028	Unrelated		-7.18531	5	23	DSH009	DSH028	1951	0.923703	9e-06	0.002742	0.0027465	0.05246	0.021085	0	0	0	1e-06	0.018561	1e-06	0.073546	0.011916	1e-06	0.010543	0.002742	1e-06	0.002742	0.050062	-0.02623	-2333.21	294	-1	0.074045	2.951970e-01,1.358264e-01,6.376523e-03,1.846521e-01,1.268728e-01,7.426491e-02,4.243679e-02,5.300468e-02,8.136873e-02	0.384742	0.255503	0.041691	-2829.61	114	5	23
DSH009	DSH029	Drasenhofen	Drasenhofen	Drasenhofen	78294	17888	0.22847	DSH009DSH029	Unrelated		-10.4531	5	24	DSH009	DSH029	11643	1	0	0	0	0	0	0	0	0	0	2e-06	0	0	1e-06	0	0	0	0	0	2e-06	0	-15610.5	70	-15610.5	0.441876	2.673578e-01,1.646165e-01,2.048998e-02,1.564801e-01,1.483122e-01,7.210187e-02,3.004397e-02,7.459080e-02,6.600684e-02	0.340727	0.286138	0.061805	-18841.2	31	5	24
DSH009	DSH030	Drasenhofen	Drasenhofen	Drasenhofen	20442	4605	0.22527	DSH009DSH030	Unrelated		-5.47009	5	25	DSH009	DSH030	1596	1	0	0	0	0	0	0	0	0	0	0	0	0.000119	0	0	0	0	0	0	6e-05	-5.9e-05	-1921.38	118	-1921.38	0.060572	2.986075e-01,1.426619e-01,2.097451e-02,1.684873e-01,1.523945e-01,5.328439e-02,2.664705e-02,1.007943e-01,3.614868e-02	0.312489	0.297152	0.074221	-2312.25	82	5	25
DSH009	DSH031	Drasenhofen	Drasenhofen	Drasenhofen	19267	4304	0.22339	DSH009DSH031	Unrelated		-5.37326	5	26	DSH009	DSH031	1385	0.92379	0.052153	0	0.0260765	1.4e-05	0.024041	0	0	2e-06	0	0.044107	2e-06	0.024057	0.025059	0	0.012021	2e-06	0	2e-06	0.050126	-7e-06	-1686.28	478	-1	0.052564	2.667744e-01,1.823692e-01,7.435023e-05,1.977800e-01,1.145033e-01,9.273724e-02,2.337070e-02,5.732958e-02,6.506122e-02	0.204754	0.206811	0.089056	-2001.26	138	5	26
DSH009	FZH001	Drasenhofen	Franzhausen	Between	107142	23918	0.22324	DSH009FZH001	Unrelated		-9.10867	5	27	DSH009	FZH001	6952	1	0	0	0	0	0	0	0	0	0	1e-06	0	2.8e-05	0	0	0	0	0	0	1.5e-05	-1.4e-05	-8747.69	82	-8747.69	0.263843	2.848210e-01,1.383992e-01,2.140357e-02,1.587430e-01,1.781579e-01,4.926041e-02,4.132007e-02,5.434170e-02,7.355313e-02	0.352068	0.384402	0.069625	-10612.8	51	5	27
DSH009	FZH002	Drasenhofen	Franzhausen	Between	214208	48773	0.22769	DSH009FZH002	Unrelated		-13.8611	5	28	DSH009	FZH002	13321	1	0	0	0	0	0	0	0	0	0	1e-05	0	0	5e-06	0	0	0	0	0	1e-05	0	-18515.9	62	-18515.9	0.50556	2.633843e-01,1.564243e-01,2.866495e-02,1.488028e-01,1.542052e-01,7.334451e-02,3.461692e-02,6.820353e-02,7.235343e-02	0.410374	0.302329	0.036602	-22296.3	27	5	28
DSH009	FZH003	Drasenhofen	Franzhausen	Between	191120	43463	0.22741	DSH009FZH003	Unrelated		-13.0847	5	29	DSH009	FZH003	12241	1	0	0	0	0	0	0	0	0	0	3e-06	0	0	2e-06	0	0	0	0	0	3e-06	0	-16496.2	66	-16496.2	0.464572	2.655116e-01,1.558352e-01,2.502733e-02,1.606568e-01,1.496753e-01,6.952882e-02,2.870852e-02,7.496952e-02,7.008689e-02	0.359016	0.290786	0.055506	-19982	30	5	29
DSH009	PEB004	Drasenhofen	Pottenbrunn	Between	148450	33978	0.22889	DSH009PEB004	Unrelated		-12.4538	5	30	DSH009	PEB004	9777	1	0	0	0	0	0	0	0	0	0	0	0	5e-06	0	0	0	0	0	0	2e-06	-2e-06	-12775.2	70	-12775.2	0.371058	2.658506e-01,1.491803e-01,2.835449e-02,1.629997e-01,1.508285e-01,7.322148e-02,3.368625e-02,7.049053e-02,6.538819e-02	0.411333	0.291213	0.035307	-15458.4	31	5	30
DSH009	PEB005	Drasenhofen	Pottenbrunn	Between	107903	24418	0.2263	DSH009PEB005	Unrelated		-9.98358	5	31	DSH009	PEB005	7568	1	0	0	0	0	0	0	0	0	0	0	0	6e-06	0	0	0	0	0	0	3e-06	-3e-06	-9662.13	150	-9662.13	0.287222	2.750884e-01,1.426616e-01,3.411569e-02,1.630065e-01,1.438179e-01,6.777919e-02,2.202039e-02,8.752462e-02,6.398580e-02	0.390328	0.27812	0.042139	-11757	35	5	31
DSH009	PEB006	Drasenhofen	Pottenbrunn	Between	200927	45951	0.22869	DSH009PEB006	Unrelated		-14.3085	5	32	DSH009	PEB006	12642	1	0	0	0	0	0	0	0	0	0	1.2e-05	4e-06	2e-06	7e-06	2e-06	2e-06	0	2e-06	2e-06	1.3e-05	1e-06	-17167.2	102	-17167.2	0.479791	2.586005e-01,1.581813e-01,3.250148e-02,1.491987e-01,1.588448e-01,6.759427e-02,2.819653e-02,7.544922e-02,7.143313e-02	0.382122	0.310777	0.048754	-20872.5	27	5	32
DSH009	PEB007	Drasenhofen	Pottenbrunn	Between	146914	33526	0.2282	DSH009PEB007	Unrelated		-13.9398	5	33	DSH009	PEB007	9898	1	0	0	0	0	0	0	0	0	0	4.2e-05	1e-06	1e-06	2.1e-05	1e-06	1e-06	0	1e-06	1e-06	4.2e-05	0	-12951.3	90	-12951.3	0.37565	2.622210e-01,1.672945e-01,2.345107e-02,1.476763e-01,1.601994e-01,6.791171e-02,2.967846e-02,7.007852e-02,7.148898e-02	0.331646	0.316543	0.069748	-15667	30	5	33
DSH009	PEB009	Drasenhofen	Pottenbrunn	Between	136977	30970	0.2261	DSH009PEB009	Unrelated		-11.9821	5	34	DSH009	PEB009	9291	1	0	0	0	0	0	0	0	0	0	4e-06	0	0	2e-06	0	0	0	0	0	4e-06	0	-11891	94	-11891	0.352613	2.299119e-01,2.223544e-01,1.814496e-05,1.399878e-01,1.978697e-01,3.891920e-02,8.912368e-03,1.084157e-01,5.361090e-02	0.045133	0.38154	0.198813	-14374.8	55	5	34
DSH009	PEB011	Drasenhofen	Pottenbrunn	Between	144513	32869	0.22745	DSH009PEB011	Unrelated		-11.3885	5	35	DSH009	PEB011	10028	1	0	0	0	0	0	0	0	0	0	1e-05	2e-06	1.5e-05	6e-06	2e-06	2e-06	0	2e-06	3e-06	1.6e-05	-6e-06	-13057.3	58	-13057.3	0.380584	2.725236e-01,1.533992e-01,2.732961e-02,1.524683e-01,1.588206e-01,6.235792e-02,3.555640e-02,6.201244e-02,7.553185e-02	0.395956	0.32207	0.04419	-15818.9	34	5	35
DSH009	PEB012	Drasenhofen	Pottenbrunn	Between	155013	35082	0.22632	DSH009PEB012	Unrelated		-11.2235	5	36	DSH009	PEB012	10384	1	0	0	0	0	0	0	0	0	0	1.4e-05	2e-06	5e-06	8e-06	2e-06	2e-06	0	2e-06	2e-06	1.6e-05	-1e-06	-13625.8	62	-13625.8	0.394095	2.691131e-01,1.534094e-01,2.786571e-02,1.545730e-01,1.526891e-01,7.212947e-02,2.775650e-02,6.680473e-02,7.565887e-02	0.364284	0.303835	0.055091	-16533.2	30	5	36
DSH009	PEB013	Drasenhofen	Pottenbrunn	Between	185397	42049	0.22681	DSH009PEB013	Unrelated		-13.3863	5	37	DSH009	PEB013	12227	1	0	0	0	0	0	0	0	0	0	8e-06	0	0	4e-06	0	0	0	0	0	8e-06	0	-16495.1	98	-16495.1	0.46404	2.638722e-01,1.531254e-01,2.869764e-02,1.526300e-01,1.577899e-01,7.026179e-02,3.135463e-02,6.972054e-02,7.254780e-02	0.380584	0.311967	0.0495	-20009.3	27	5	37
DSH009	PEB014	Drasenhofen	Pottenbrunn	Between	80654	18346	0.22747	DSH009PEB014	Unrelated		-9.01694	5	38	DSH009	PEB014	5799	1	0	0	0	0	0	0	0	0	0	5.3e-05	1e-06	1e-06	2.7e-05	1e-06	1e-06	0	1e-06	1e-06	5.3e-05	0	-7313.26	74	-7313.26	0.220084	2.635170e-01,1.708655e-01,1.665775e-02,1.191150e-01,2.093143e-01,4.798656e-02,3.391828e-02,7.340502e-02,6.522053e-02	0.241627	0.453112	0.130316	-8844.01	54	5	38
DSH009	PEB016	Drasenhofen	Pottenbrunn	Between	77571	17302	0.22305	DSH009PEB016	Unrelated		-8.58699	5	39	DSH009	PEB016	5554	1	0	0	0	0	0	0	0	0	0	0.000158	1e-06	1e-06	7.9e-05	1e-06	1e-06	0	1e-06	1e-06	0.000158	0	-6878.13	106	-6878.13	0.210786	2.825830e-01,1.629133e-01,1.284750e-02,1.371358e-01,1.785963e-01,5.681761e-02,2.762297e-02,7.969547e-02,6.178808e-02	0.226603	0.37439	0.12303	-8341.03	58	5	39
DSH009	PEB018	Drasenhofen	Pottenbrunn	Between	169784	38874	0.22896	DSH009PEB018	Unrelated		-12.7687	5	40	DSH009	PEB018	11056	1	0	0	0	0	0	0	0	0	0	2.4e-05	0	0	1.2e-05	0	0	0	0	0	2.4e-05	0	-14557.3	78	-14557.3	0.419598	2.635433e-01,1.578845e-01,2.834370e-02,1.468734e-01,1.558554e-01,7.228725e-02,2.945517e-02,7.028337e-02,7.547396e-02	0.370849	0.308547	0.053038	-17742.3	30	5	40
DSH009	PEB019	Drasenhofen	Pottenbrunn	Between	148060	33702	0.22762	DSH009PEB019	Unrelated		-12.2772	5	41	DSH009	PEB019	9691	1	0	0	0	0	0	0	0	0	0	3e-06	0	0	2e-06	0	0	0	0	0	3e-06	0	-12604.3	70	-12604.3	0.367794	2.609769e-01,1.625025e-01,2.535336e-02,1.624725e-01,1.438286e-01,6.956889e-02,2.280558e-02,8.036064e-02,7.213115e-02	0.334836	0.274973	0.062304	-15366.4	34	5	41
DSH009	SLB001	Drasenhofen	Schleinbach	Between	116844	26202	0.22425	DSH009SLB001	Unrelated		-10.8459	5	42	DSH009	SLB001	8450	1	0	0	0	0	0	0	0	0	0	5.5e-05	1e-06	1e-06	2.8e-05	1e-06	1e-06	0	1e-06	1e-06	5.5e-05	0	-10621.2	74	-10621.2	0.320695	2.837801e-01,1.461798e-01,2.335672e-02,1.520781e-01,1.593877e-01,6.368738e-02,3.161087e-02,6.877475e-02,7.114464e-02	0.344867	0.328169	0.065981	-12978.4	46	5	42
DSH009	SLB002	Drasenhofen	Schleinbach	Between	229327	52478	0.22883	DSH009SLB002	Unrelated		-14.5054	5	43	DSH009	SLB002	13891	1	0	0	0	0	0	0	0	0	0	3.6e-05	3e-06	3e-06	2e-05	3e-06	3e-06	2.9e-05	3e-06	3.2e-05	3.6e-05	0	-19475.6	70	-19475.6	0.527193	2.627035e-01,1.571012e-01,2.854592e-02,1.439329e-01,1.673697e-01,6.478763e-02,2.990926e-02,7.295907e-02,7.269083e-02	0.349258	0.3366	0.065233	-23474.4	26	5	43
DSH009	SLB003	Drasenhofen	Schleinbach	Between	65546	15114	0.23059	DSH009SLB003	Unrelated		-11.7389	5	44	DSH009	SLB003	4746	1	0	0	0	0	0	0	0	0	0	4.5e-05	1e-06	1e-06	2.3e-05	1e-06	1e-06	0	1e-06	1e-06	4.5e-05	0	-5851.46	78	-5851.47	0.180121	2.508228e-01,1.917156e-01,7.938764e-03,1.158437e-01,2.524014e-01,1.791022e-02,6.143895e-03,1.031158e-01,5.410794e-02	0.055795	0.570182	0.240239	-7103.83	110	5	44
DSH009	SLB005	Drasenhofen	Schleinbach	Between	186679	42783	0.22918	DSH009SLB005	Unrelated		-14.3188	5	45	DSH009	SLB005	12051	1	0	0	0	0	0	0	0	0	0	3.2e-05	1e-06	1e-06	1.7e-05	1e-06	1e-06	0	1e-06	1e-06	3.2e-05	0	-16169.7	62	-16169.7	0.457361	2.689026e-01,1.498450e-01,3.013779e-02,1.432975e-01,1.507496e-01,8.134739e-02,3.253095e-02,6.801801e-02,7.517119e-02	0.415714	0.29841	0.034156	-19739.3	30	5	45
DSH009	SLB006	Drasenhofen	Schleinbach	Between	158688	36063	0.22726	DSH009SLB006	Unrelated		-12.3031	5	46	DSH009	SLB006	10598	1	0	0	0	0	0	0	0	0	0	1.3e-05	1e-06	1e-06	7e-06	1e-06	1e-06	0	1e-06	1e-06	1.3e-05	0	-13898.5	82	-13898.5	0.402216	2.611970e-01,1.668718e-01,2.297898e-02,1.534865e-01,1.567960e-01,6.620426e-02,2.928312e-02,7.773266e-02,6.544971e-02	0.333313	0.30354	0.067197	-16829.5	34	5	46
DSH009	SLB007	Drasenhofen	Schleinbach	Between	160493	35791	0.22301	DSH009SLB007	Unrelated		-10.5702	5	47	DSH009	SLB007	10262	1	0	0	0	0	0	0	0	0	0	9e-06	0	0	5e-06	0	0	0	0	0	9e-06	0	-13452.6	82	-13452.6	0.389464	2.724891e-01,1.561510e-01,2.552378e-02,1.500792e-01,1.678601e-01,5.878395e-02,2.927362e-02,7.479600e-02,6.504323e-02	0.326447	0.33938	0.07513	-16322.2	35	5	47
DSH009	SLB008	Drasenhofen	Schleinbach	Between	186405	42355	0.22722	DSH009SLB008	Unrelated		-12.7165	5	48	DSH009	SLB008	12116	1	0	0	0	0	0	0	0	0	0	2e-06	0	0	1e-06	0	0	0	0	0	2e-06	0	-16240.6	90	-16240.6	0.459828	2.403493e-01,1.882588e-01,1.825238e-02,1.296300e-01,2.061430e-01,4.684743e-02,2.056706e-02,9.087393e-02,5.907797e-02	0.188313	0.416931	0.148064	-19591.3	31	5	48
DSH009	SLB010	Drasenhofen	Schleinbach	Between	241986	55161	0.22795	DSH009SLB010	Unrelated		-14.2353	5	49	DSH009	SLB010	14652	1	0	0	0	0	0	0	0	0	0	1.2e-05	0	0	6e-06	0	0	0	0	0	1.2e-05	0	-20820.7	74	-20820.7	0.556074	2.531461e-01,1.568808e-01,3.186880e-02,1.519413e-01,1.541274e-01,7.702675e-02,2.549277e-02,7.107964e-02,7.843646e-02	0.37217	0.29969	0.051497	-25187.9	22	5	49
DSH009	SLB011	Drasenhofen	Schleinbach	Between	149549	34147	0.22833	DSH009SLB011	Unrelated		-12.9264	5	50	DSH009	SLB011	10124	1	0	0	0	0	0	0	0	0	0	1.4e-05	0	0	7e-06	0	0	0	0	0	1.4e-05	0	-13173.4	90	-13173.4	0.384227	2.622656e-01,1.539183e-01,2.827918e-02,1.475867e-01,1.680843e-01,6.846072e-02,2.776482e-02,6.632716e-02,7.731326e-02	0.333428	0.341401	0.072491	-16083.7	31	5	50
DSH009	SLB012	Drasenhofen	Schleinbach	Between	233691	53664	0.22964	DSH009SLB012	Unrelated		-16.2506	5	51	DSH009	SLB012	14311	1	0	0	0	0	0	0	0	0	0	3e-06	0	0	1e-06	0	0	0	0	0	3e-06	0	-20127.9	62	-20127.9	0.543133	2.548106e-01,1.543980e-01,3.459838e-02,1.448420e-01,1.618798e-01,7.544580e-02,3.165311e-02,6.590772e-02,7.646466e-02	0.409264	0.319387	0.038434	-24455.9	26	5	51
DSH009	SLB013	Drasenhofen	Schleinbach	Between	32261	7352	0.22789	DSH009SLB013	Unrelated		-6.51879	5	52	DSH009	SLB013	2403	1	0	0	0	0	0	0	0	0	0	0	0	4.6e-05	0	0	0	0	0	0	2.3e-05	-2.3e-05	-2869.65	74	-2869.65	0.091199	2.547549e-01,1.941351e-01,1.092006e-04,1.120653e-01,2.202611e-01,4.130879e-02,4.673433e-02,5.702381e-02,7.360744e-02	0.212673	0.487976	0.149782	-3571.5	146	5	52
DSH009	SLB014	Drasenhofen	Schleinbach	Between	156643	35490	0.22657	DSH009SLB014	Unrelated		-12.1065	5	53	DSH009	SLB014	10243	1	0	0	0	0	0	0	0	0	0	3e-06	0	0	1e-06	0	0	0	0	0	3e-06	0	-13506.5	66	-13506.5	0.388743	2.681871e-01,1.605897e-01,2.064383e-02,1.659060e-01,1.506127e-01,6.347300e-02,3.206108e-02,7.527716e-02,6.324935e-02	0.349937	0.290786	0.058975	-16275.7	34	5	53
DSH009	SLB015	Drasenhofen	Schleinbach	Between	225709	51517	0.22825	DSH009SLB015	Unrelated		-15.628	5	54	DSH009	SLB015	13927	1	0	0	0	0	0	0	0	0	0	2.9e-05	1e-06	1e-06	1.5e-05	1e-06	1e-06	0	1e-06	1e-06	2.9e-05	0	-19573.3	122	-19573.3	0.528559	2.585439e-01,1.537034e-01,3.330999e-02,1.448518e-01,1.650194e-01,6.961388e-02,2.653102e-02,7.407394e-02,7.435272e-02	0.36263	0.328669	0.058706	-23571.4	23	5	54
DSH009	SLB016	Drasenhofen	Schleinbach	Between	136762	30830	0.22543	DSH009SLB016	Unrelated		-10.584	5	55	DSH009	SLB016	9073	1	0	0	0	0	0	0	0	0	0	2.1e-05	1e-06	1e-06	1.1e-05	1e-06	1e-06	0	1e-06	1e-06	2.1e-05	0	-11746	94	-11746	0.344339	2.758258e-01,1.421880e-01,3.060708e-02,1.546774e-01,1.603661e-01,5.822509e-02,2.617698e-02,8.618739e-02,6.574624e-02	0.35409	0.32198	0.061414	-14251.8	38	5	55
DSH009	SLB018	Drasenhofen	Schleinbach	Between	229647	52967	0.23065	DSH009SLB018	Unrelated		-16.6911	5	56	DSH009	SLB018	14319	1	0	0	0	0	0	0	0	0	0	1e-06	0	0	1e-06	0	0	0	0	0	2e-06	0	-20173.7	62	-20173.7	0.543436	2.558057e-01,1.564382e-01,3.507144e-02,1.460021e-01,1.556706e-01,7.540867e-02,3.219858e-02,6.880835e-02,7.459639e-02	0.432131	0.302904	0.027877	-24478.4	23	5	56
DSH009	SLB020	Drasenhofen	Schleinbach	Between	206823	47462	0.22948	DSH009SLB020	Unrelated		-15.5479	5	57	DSH009	SLB020	13013	1	0	0	0	0	0	0	0	0	0	1.1e-05	0	0	5e-06	0	0	0	0	0	1.1e-05	0	-18009.1	70	-18009.1	0.493871	2.650728e-01,1.539617e-01,2.805408e-02,1.507051e-01,1.557133e-01,7.472017e-02,2.853186e-02,7.786326e-02,6.537767e-02	0.363398	0.303041	0.055344	-21629.7	31	5	57
DSH009	SLB021	Drasenhofen	Schleinbach	Between	97150	21881	0.22523	DSH009SLB021	Unrelated		-9.96165	5	58	DSH009	SLB021	6617	1	0	0	0	0	0	0	0	0	0	0.000117	0	0	5.9e-05	0	0	6e-06	0	6e-06	0.000117	0	-8365.26	146	-8365.26	0.251129	2.631482e-01,1.764166e-01,8.023021e-03,1.522466e-01,1.772459e-01,5.233352e-02,3.053071e-02,6.618293e-02,7.387248e-02	0.217515	0.364904	0.124912	-10088.5	63	5	58
DSH009	SLB023	Drasenhofen	Schleinbach	Between	190967	43633	0.22848	DSH009SLB023	Unrelated		-14.5996	5	59	DSH009	SLB023	12548	1	0	0	0	0	0	0	0	0	0	3e-06	0	0	2e-06	0	0	0	0	0	3e-06	0	-17083.9	70	-17083.9	0.476223	2.585900e-01,1.580032e-01,2.933017e-02,1.522665e-01,1.520194e-01,7.747173e-02,2.765943e-02,7.513655e-02,6.952309e-02	0.374884	0.292419	0.049601	-20619.8	30	5	59
DSH009	SLB024	Drasenhofen	Schleinbach	Between	231695	53426	0.23059	DSH009SLB024	Unrelated		-16.5336	5	60	DSH009	SLB024	14179	1	0	0	0	0	0	0	0	0	0	1.8e-05	6e-06	5e-06	1.1e-05	5e-06	5e-06	1e-06	5e-06	6e-06	1.9e-05	1e-06	-19800.2	74	-19800.2	0.538123	2.575662e-01,1.495394e-01,3.544968e-02,1.526597e-01,1.615074e-01,6.865131e-02,2.913579e-02,7.255907e-02,7.293153e-02	0.399892	0.317931	0.042191	-24035.3	26	5	60
DSH009	SLB026	Drasenhofen	Schleinbach	Between	184859	42020	0.22731	DSH009SLB026	Unrelated		-12.5015	5	61	DSH009	SLB026	11885	1	0	0	0	0	0	0	0	0	0	9e-06	6e-06	6e-06	5e-06	0	0	6e-06	0	6e-06	1.5e-05	0	-15954.6	238	-15954.6	0.451061	2.613704e-01,1.636777e-01,2.759774e-02,1.501719e-01,1.575501e-01,6.565093e-02,3.185098e-02,7.283168e-02,6.929855e-02	0.377332	0.307847	0.050366	-19311	27	5	61
DSH009	SLB028	Drasenhofen	Schleinbach	Between	228200	52585	0.23043	DSH009SLB028	Unrelated		-15.3231	5	62	DSH009	SLB028	14069	1	0	0	0	0	0	0	0	0	0	1.4e-05	0	0	7e-06	0	0	0	0	0	1.4e-05	0	-19660.9	78	-19660.9	0.533948	2.618690e-01,1.507110e-01,3.407532e-02,1.430985e-01,1.610245e-01,7.337488e-02,2.996420e-02,6.793864e-02,7.794394e-02	0.397701	0.322589	0.043511	-23832.2	26	5	62
DSH009	SLB031	Drasenhofen	Schleinbach	Between	28420	6367	0.22403	DSH009SLB031	Unrelated		-6.24382	5	63	DSH009	SLB031	2139	1	0	0	0	0	0	0	0	0	0	0	0	0.000144	0	0	0	0	0	0	7.2e-05	-7.2e-05	-2624.11	142	-2624.11	0.08118	2.353057e-01,1.936646e-01,1.345486e-02,1.873371e-01,1.012933e-01,9.700660e-02,1.185276e-02,1.111739e-01,4.891111e-02	0.249845	0.164841	0.064006	-3206.23	91	5	63
DSH009	SLB032	Drasenhofen	Schleinbach	Between	236838	53758	0.22698	DSH009SLB032	Unrelated		-14.1861	5	64	DSH009	SLB032	14379	1	0	0	0	0	0	0	0	0	0	3.2e-05	1e-06	1e-06	1.6e-05	1e-06	1e-06	0	1e-06	1e-06	3.2e-05	0	-20337.5	78	-20337.5	0.545713	2.602091e-01,1.556623e-01,3.127918e-02,1.475059e-01,1.598639e-01,7.167043e-02,2.786572e-02,7.238249e-02,7.356096e-02	0.36997	0.315708	0.054207	-24565.6	22	5	64
DSH009	SLB035	Drasenhofen	Schleinbach	Between	123038	27951	0.22717	DSH009SLB035	Unrelated		-10.4886	5	65	DSH009	SLB035	8474	1	0	0	0	0	0	0	0	0	0	0.000209	3e-06	3e-06	0.000106	3e-06	3e-06	0	3e-06	3e-06	0.000209	0	-10787.2	102	-10787.2	0.321606	2.700443e-01,1.463840e-01,3.065512e-02,1.496983e-01,1.652199e-01,6.205328e-02,1.947305e-02,7.598981e-02,8.048225e-02	0.303403	0.341185	0.084968	-13146.1	42	5	65
DSH009	SLB037	Drasenhofen	Schleinbach	Between	121368	27382	0.22561	DSH009SLB037	Unrelated		-10.3608	5	66	DSH009	SLB037	8074	1	0	0	0	0	0	0	0	0	0	1.2e-05	7e-06	3.2e-05	9e-06	7e-06	7e-06	0	7e-06	7e-06	2.5e-05	-1.3e-05	-10435	98	-10435	0.306425	2.701757e-01,1.493854e-01,2.463043e-02,1.698625e-01,1.536972e-01,6.531359e-02,2.852014e-02,7.369384e-02,6.472115e-02	0.345813	0.300539	0.061903	-12516.3	35	5	66
DSH009	SLB041	Drasenhofen	Schleinbach	Between	94708	21579	0.22785	DSH009SLB041	Unrelated		-11.0188	5	67	DSH009	SLB041	6560	0.995935	3.6e-05	0.004024	0.004042	0	0	0	0	0	6e-06	0.004047	6e-06	6e-06	0.002027	6e-06	6e-06	0.004024	6e-06	0.00403	0.004047	0	-8204.07	90	-1	0.248966	2.726260e-01,1.596590e-01,2.104697e-02,1.233006e-01,2.111127e-01,4.119633e-02,3.153883e-02,6.334039e-02,7.617911e-02	0.249089	0.479712	0.130836	-9968.55	51	5	67
DSH009	UZH004	Drasenhofen	Unterhauntztal	Between	142326	32400	0.22765	DSH009UZH004	Unrelated		-11.7114	5	68	DSH009	UZH004	9586	1	0	0	0	0	0	0	0	0	0	9.1e-05	4e-06	4e-06	4.7e-05	4e-06	4e-06	0	4e-06	4e-06	9.1e-05	0	-12505.7	110	-12505.7	0.363809	2.752291e-01,1.534251e-01,2.555658e-02,1.582109e-01,1.515388e-01,6.129158e-02,3.432719e-02,6.248474e-02,7.793595e-02	0.395171	0.305956	0.043022	-15081.3	30	5	68
DSH009	UZH007	Drasenhofen	Unterhauntztal	Between	77971	17483	0.22422	DSH009UZH007	Unrelated		-8.82359	5	69	DSH009	UZH007	5626	1	0	0	0	0	0	0	0	0	0	6e-06	5e-06	5.5e-05	6e-06	5e-06	5e-06	0	5e-06	5e-06	3.1e-05	-2.5e-05	-6907.7	71	-6907.71	0.213519	2.835371e-01,1.403108e-01,2.059506e-02,1.646652e-01,1.581166e-01,5.686731e-02,3.202975e-02,8.224567e-02,6.163258e-02	0.332823	0.318325	0.069532	-8481.5	38	5	69
DSH009	UZH009	Drasenhofen	Unterhauntztal	Between	20209	4414	0.21842	DSH009UZH009	Unrelated		-4.0695	5	70	DSH009	UZH009	1408	0.749255	0.057136	0.005688	0.034256	0.18792	0	0	0	0	1e-06	0.034257	1e-06	0.187921	0.017129	1e-06	1e-06	0.005688	1e-06	0.005689	0.128217	-0.09396	-1659.24	138	-1	0.053437	3.633261e-01,9.683238e-05,7.224616e-02,2.097514e-01,1.356818e-01,7.175474e-02,1.553225e-02,9.128675e-02,4.032390e-02	0.646943	0.294533	-0.061893	-1980.96	130	5	70
DSH009	UZH010	Drasenhofen	Unterhauntztal	Between	125147	28061	0.22422	DSH009UZH010	Unrelated		-9.05784	5	71	DSH009	UZH010	8555	1	0	0	0	0	0	0	0	0	0	2.9e-05	3e-06	3e-06	1.6e-05	3e-06	3e-06	0	3e-06	3e-06	2.9e-05	0	-10979	98	-10979	0.32468	2.760328e-01,1.514772e-01,2.070800e-02,1.657711e-01,1.587800e-01,5.621651e-02,2.976600e-02,7.019673e-02,7.105167e-02	0.317886	0.321329	0.075973	-13291	38	5	71
DSH009	UZH011	Drasenhofen	Unterhauntztal	Between	56597	12975	0.22925	DSH009UZH011	Unrelated		-10.1939	5	72	DSH009	UZH011	4101	1	0	0	0	0	0	0	0	0	0	3.4e-05	2e-06	2e-06	1.8e-05	1e-06	1e-06	0	1e-06	2e-06	3.4e-05	0	-4974.27	143	-4974.27	0.155642	2.383114e-01,2.144294e-01,5.944069e-03,1.087313e-01,2.394078e-01,2.288941e-02,5.945533e-03,1.030545e-01,6.128661e-02	0.049663	0.519329	0.232378	-6111.97	82	5	72
DSH009	UZH012	Drasenhofen	Unterhauntztal	Between	115990	26003	0.22418	DSH009UZH012	Unrelated		-9.56674	5	73	DSH009	UZH012	7684	1	0	0	0	0	0	0	0	0	0	1.2e-05	0	0	6e-06	0	0	0	0	0	1.2e-05	0	-9678.91	90	-9678.91	0.291624	2.556340e-01,2.011644e-01,2.115285e-05,1.342755e-01,2.043998e-01,3.474304e-02,2.241620e-02,9.038450e-02,5.696139e-02	0.109772	0.423184	0.183496	-11701.3	82	5	73
DSH009	UZH013	Drasenhofen	Unterhauntztal	Between	34666	7969	0.22988	DSH009UZH013	Unrelated		-7.94562	5	74	DSH009	UZH013	2711	1	0	0	0	0	0	0	0	0	0	1e-06	1e-06	0.000149	1e-06	1e-06	1e-06	0	1e-06	1e-06	7.5e-05	-7.4e-05	-3286.95	102	-3286.96	0.102888	2.832544e-01,1.446102e-01,2.595224e-02,1.496936e-01,1.746373e-01,6.307826e-02,2.780852e-02,6.543555e-02,6.552983e-02	0.307842	0.36644	0.086927	-3993.95	102	5	74
DSH009	UZH014	Drasenhofen	Unterhauntztal	Between	24945	5681	0.22774	DSH009UZH014	Unrelated		-6.85979	5	75	DSH009	UZH014	1853	1	0	0	0	0	0	0	0	0	0	5e-05	1e-06	5.7e-05	2.5e-05	1e-06	1e-06	0	1e-06	1e-06	7.8e-05	-2.8e-05	-2251.94	90	-2251.94	0.070325	2.642724e-01,1.911135e-01,1.486217e-04,1.489369e-01,1.852404e-01,5.473323e-02,3.280900e-02,5.610112e-02,6.664482e-02	0.177918	0.382853	0.145277	-2702.26	182	5	75
DSH009	UZH015	Drasenhofen	Unterhauntztal	Between	65403	14823	0.22664	DSH009UZH015	Unrelated		-8.36682	5	76	DSH009	UZH015	4854	1	0	0	0	0	0	0	0	0	0	1e-05	0	0	5e-06	0	0	0	0	0	1e-05	0	-5963.3	74	-5963.3	0.18422	2.642236e-01,1.602731e-01,2.453439e-02,1.205018e-01,2.223597e-01,4.639603e-02,2.257713e-02,8.680374e-02,5.233049e-02	0.211871	0.482252	0.149223	-7269.48	59	5	76
DSH009	UZH019	Drasenhofen	Unterhauntztal	Between	186565	42734	0.22906	DSH009UZH019	Unrelated		-13.8846	5	77	DSH009	UZH019	12078	1	0	0	0	0	0	0	0	0	0	1e-06	0	0	1e-06	0	0	0	0	0	1e-06	0	-16300.9	102	-16300.9	0.458386	2.557425e-01,1.616988e-01,3.229917e-02,1.541030e-01,1.476937e-01,7.471468e-02,2.885501e-02,6.644511e-02,7.844805e-02	0.414061	0.285059	0.033741	-19769	26	5	77
DSH009	UZH020	Drasenhofen	Unterhauntztal	Between	47468	10804	0.22761	DSH009UZH020	Unrelated		-9.43017	5	78	DSH009	UZH020	3468	1	0	0	0	0	0	0	0	0	0	1e-05	0	0	5e-06	0	0	0	0	0	1e-05	0	-4261.57	78	-4261.57	0.131618	2.581441e-01,1.791352e-01,8.804686e-03,1.361636e-01,1.988206e-01,5.347734e-02,5.859519e-03,1.151736e-01,4.442136e-02	0.073756	0.398746	0.192257	-5177.3	74	5	78
DSH009	UZH021	Drasenhofen	Unterhauntztal	Between	222840	50747	0.22773	DSH009UZH021	Unrelated		-13.9967	5	79	DSH009	UZH021	13977	0.996689	0.000689	0.002621	0.0029655	0	0	0	0	0	0	0.002965	0	0	0.001483	0	0	0.002621	0	0.002621	0.002966	0	-19539.5	174	-1	0.530457	2.650766e-01,1.556398e-01,2.730997e-02,1.553359e-01,1.535706e-01,6.969325e-02,2.444786e-02,7.494570e-02,7.398031e-02	0.33703	0.302678	0.065624	-23441.5	26	5	79
DSH009	UZH022	Drasenhofen	Unterhauntztal	Between	60388	13604	0.22528	DSH009UZH022	Unrelated		-8.36768	5	80	DSH009	UZH022	4408	0.998089	0.001114	0	0.000557	1e-06	0.000154	0	0	1e-06	0.000641	0.001314	0.000642	0.000797	0.000996	0.000641	0.000718	1e-06	0.000641	0.000642	0.001354	0	-5487.69	83	-1	0.167293	2.811528e-01,1.494233e-01,2.158202e-02,1.735316e-01,1.332590e-01,6.588442e-02,1.915464e-02,8.297979e-02,7.303234e-02	0.305695	0.259989	0.070138	-6613.48	58	5	80
DSH009	UZH023	Drasenhofen	Unterhauntztal	Between	31714	7209	0.22731	DSH009UZH023	Unrelated		-7.31545	5	81	DSH009	UZH023	2479	1	0	0	0	0	0	0	0	0	0	2e-06	3e-06	0.00019	2e-06	2e-06	1e-06	0	1e-06	1e-06	9.7e-05	-9.4e-05	-3012.56	142	-3012.57	0.094083	2.762926e-01,1.451544e-01,2.405358e-02,1.185425e-01,2.068705e-01,6.189899e-02,5.004706e-02,4.812010e-02,6.902032e-02	0.358198	0.461954	0.074505	-3687.89	90	5	81
DSH009	UZH024	Drasenhofen	Unterhauntztal	Between	69776	15734	0.22549	DSH009UZH024	Unrelated		-8.96009	5	82	DSH009	UZH024	5071	1	0	0	0	0	0	0	0	0	0	0.000325	1e-06	1e-06	0.000163	1e-06	1e-06	1e-06	1e-06	2e-06	0.000325	0	-6300.04	114	-6300.05	0.192455	2.768760e-01,1.187942e-01,3.840932e-02,1.603456e-01,1.791978e-01,6.110701e-02,1.937184e-02,7.439563e-02,7.150263e-02	0.322443	0.379316	0.082319	-7675.93	58	5	82
DSH009	UZH025	Drasenhofen	Unterhauntztal	Between	59557	13308	0.22345	DSH009UZH025	Unrelated		-8.65516	5	83	DSH009	UZH025	4243	1	0	0	0	0	0	0	0	0	0	2.9e-05	0	0	1.5e-05	0	0	3e-06	0	4e-06	2.9e-05	0	-5206.77	82	-5206.77	0.161031	2.879606e-01,1.530671e-01,1.948175e-02,1.362171e-01,1.747941e-01,6.418221e-02,2.362156e-02,7.755324e-02,6.312234e-02	0.246595	0.368668	0.113485	-6364.31	50	5	83
DSH009	UZH026	Drasenhofen	Unterhauntztal	Between	82664	18834	0.22784	DSH009UZH026	Unrelated		-10.4771	5	84	DSH009	UZH026	5870	1	0	0	0	0	0	0	0	0	0	0	0	6.3e-05	0	0	0	0	0	0	3.2e-05	-3.1e-05	-7368.94	82	-7368.95	0.222779	2.855519e-01,1.367881e-01,3.685685e-02,1.571885e-01,1.575191e-01,5.963360e-02,3.176414e-02,6.730137e-02,6.739640e-02	0.435636	0.321774	0.027552	-8917.88	38	5	84
DSH009	UZH027	Drasenhofen	Unterhauntztal	Between	234679	53410	0.22759	DSH009UZH027	Unrelated		-13.8959	5	85	DSH009	UZH027	14302	1	0	0	0	0	0	0	0	0	0	2e-05	0	0	1e-05	0	0	0	0	0	2e-05	0	-20057.1	62	-20057.1	0.542791	2.570530e-01,1.565456e-01,3.140634e-02,1.532400e-01,1.508500e-01,7.517315e-02,2.590450e-02,7.414612e-02,7.568123e-02	0.379919	0.29211	0.047618	-24348.7	26	5	85
DSH009	UZH028	Drasenhofen	Unterhauntztal	Between	227393	52026	0.22879	DSH009UZH028	Unrelated		-14.8695	5	86	DSH009	UZH028	14075	1	0	0	0	0	0	0	0	0	0	2.4e-05	0	0	1.2e-05	0	0	0	0	0	2.4e-05	0	-19657.8	74	-19657.9	0.534176	2.628492e-01,1.557032e-01,2.875724e-02,1.456340e-01,1.614658e-01,7.221047e-02,3.121980e-02,6.927360e-02,7.288675e-02	0.371454	0.321134	0.05421	-23782.5	30	5	86
DSH009	UZH029	Drasenhofen	Unterhauntztal	Between	43204	9903	0.22921	DSH009UZH029	Unrelated		-9.27275	5	87	DSH009	UZH029	3102	1	0	0	0	0	0	0	0	0	0	6e-06	0	4.1e-05	3e-06	0	0	0	0	0	2.7e-05	-2.1e-05	-3748.78	98	-3748.78	0.117727	2.752701e-01,1.624421e-01,1.688850e-02,1.661860e-01,1.561142e-01,5.954498e-02,1.839944e-02,8.041560e-02,6.473907e-02	0.226039	0.309826	0.10955	-4575.2	86	5	87
DSH009	UZH030	Drasenhofen	Unterhauntztal	Between	78489	17654	0.22492	DSH009UZH030	Unrelated		-9.12026	5	88	DSH009	UZH030	5590	1	0	0	0	0	0	0	0	0	0	4e-06	0	0	2e-06	0	0	0	0	0	4e-06	0	-6948.16	134	-6948.16	0.212152	2.404813e-01,2.115271e-01,1.199985e-05,1.409938e-01,1.886386e-01,5.429819e-02,9.792303e-03,1.028375e-01,5.141924e-02	0.051974	0.363143	0.190578	-8431.8	66	5	88
DSH009	UZH031	Drasenhofen	Unterhauntztal	Between	136481	30857	0.22609	DSH009UZH031	Unrelated		-11.6089	5	89	DSH009	UZH031	9304	1	0	0	0	0	0	0	0	0	0	1e-05	0	0	5e-06	0	0	0	0	0	1e-05	0	-12145.5	74	-12145.5	0.353106	2.693151e-01,1.575560e-01,2.596937e-02,1.508755e-01,1.525926e-01,7.380807e-02,2.651226e-02,7.510719e-02,6.826395e-02	0.343933	0.299302	0.062462	-14679.8	34	5	89
DSH009	UZH032	Drasenhofen	Unterhauntztal	Between	3458	749	0.2166	DSH009UZH032	Unrelated		-1.65176	5	90	DSH009	UZH032	274	0.992216	0	0	0	0.000181	0	0.003375	0	0.004227	1e-06	1e-06	0.007604	0.004409	1e-06	1e-06	1e-06	0.004227	1e-06	0.004228	0.006006	0.001597	-342.176	322	-1	0.010399	2.442490e-01,2.204185e-01,1.299555e-12,3.635577e-05,3.145528e-01,8.142364e-03,1.288773e-01,3.237247e-12,8.372376e-02	0.409716	0.879931	0.066221	-411.271	895	5	90
DSH009	UZH034	Drasenhofen	Unterhauntztal	Between	210023	48019	0.22864	DSH009UZH034	Unrelated		-15.1294	5	91	DSH009	UZH034	13220	1	0	0	0	0	0	0	0	0	0	1.1e-05	0	0	6e-06	0	0	0	0	0	1.1e-05	0	-18270.2	82	-18270.2	0.501727	2.536054e-01,1.693475e-01,2.429741e-02,1.432193e-01,1.590504e-01,7.486232e-02,2.776434e-02,7.578218e-02,7.207117e-02	0.327329	0.308672	0.070301	-22097	27	5	91
DSH009	UZH036	Drasenhofen	Unterhauntztal	Between	80023	18273	0.22835	DSH009UZH036	Unrelated		-11.5067	5	92	DSH009	UZH036	5745	1	0	0	0	0	0	0	0	0	0	0	0	9e-06	0	0	0	0	0	0	5e-06	-4e-06	-7179.51	70	-7179.51	0.218035	2.690931e-01,1.627981e-01,2.721389e-02,1.301473e-01,1.714933e-01,6.352310e-02,3.509070e-02,6.204061e-02,7.859987e-02	0.363306	0.356673	0.061568	-8796.47	50	5	92
DSH009	UZH038	Drasenhofen	Unterhauntztal	Between	172497	39053	0.2264	DSH009UZH038	Unrelated		-12.4102	5	93	DSH009	UZH038	11366	1	0	0	0	0	0	0	0	0	0	7.2e-05	1e-06	1e-06	3.6e-05	1e-06	1e-06	0	1e-06	1e-06	7.2e-05	0	-15201.7	94	-15201.7	0.431364	2.724624e-01,1.402334e-01,3.433644e-02,1.450313e-01,1.705010e-01,6.473512e-02,2.506748e-02,7.610828e-02,7.152461e-02	0.348408	0.351178	0.067387	-18361	34	5	93
DSH009	UZH039	Drasenhofen	Unterhauntztal	Between	236157	53977	0.22856	DSH009UZH039	Unrelated		-14.5733	5	94	DSH009	UZH039	14447	1	0	0	0	0	0	0	0	0	0	1.4e-05	0	0	7e-06	0	0	0	0	0	1.4e-05	0	-20304.3	62	-20304.3	0.548294	2.507595e-01,1.592712e-01,3.279434e-02,1.471044e-01,1.615722e-01,7.377625e-02,2.619764e-02,7.184197e-02,7.668245e-02	0.365112	0.316197	0.056233	-24670.7	22	5	94
DSH009	UZH040	Drasenhofen	Unterhauntztal	Between	203129	46885	0.23081	DSH009UZH040	Unrelated		-14.7586	5	95	DSH009	UZH040	12885	1	0	0	0	0	0	0	0	0	0	1e-05	1e-06	8e-06	6e-06	1e-06	1e-06	0	1e-06	1e-06	1.4e-05	-4e-06	-17598.1	62	-17598.1	0.489013	2.606080e-01,1.523248e-01,3.578650e-02,1.433998e-01,1.563670e-01,7.921362e-02,3.166010e-02,6.420527e-02,7.643496e-02	0.431335	0.308666	0.02856	-21399.7	30	5	95
DSH009	UZH041	Drasenhofen	Unterhauntztal	Between	162270	36867	0.2272	DSH009UZH041	Unrelated		-12.6057	5	96	DSH009	UZH041	10599	1	0	0	0	0	0	0	0	0	0	1.2e-05	1e-06	1e-06	6e-06	1e-06	1e-06	0	1e-06	1e-06	1.2e-05	0	-13952.2	62	-13952.2	0.402254	2.692630e-01,1.486659e-01,3.284968e-02,1.501056e-01,1.628712e-01,6.176315e-02,2.883430e-02,7.022067e-02,7.542654e-02	0.378729	0.330744	0.052219	-16950.6	30	5	96
DSH009	UZH042	Drasenhofen	Unterhauntztal	Between	26994	6154	0.22798	DSH009UZH042	Unrelated		-7.02435	5	97	DSH009	UZH042	1875	1	0	0	0	0	0	0	0	0	0	0	0	0.000107	0	0	0	0	0	0	5.3e-05	-5.3e-05	-2313.24	142	-2313.24	0.07116	2.782727e-01,1.187655e-01,3.673083e-02,1.697836e-01,1.472232e-01,8.783871e-02,1.396485e-02,9.328893e-02,5.413169e-02	0.344346	0.282919	0.05998	-2823.23	62	5	97
DSH009	UZH043	Drasenhofen	Unterhauntztal	Between	210773	48110	0.22826	DSH009UZH043	Unrelated		-14.1915	5	98	DSH009	UZH043	13249	1	0	0	0	0	0	0	0	0	0	2.4e-05	1e-06	1e-06	1.2e-05	1e-06	1e-06	0	1e-06	1e-06	2.4e-05	0	-18197.1	82	-18197.1	0.502827	2.614852e-01,1.570806e-01,2.803762e-02,1.527538e-01,1.557215e-01,6.880762e-02,3.042178e-02,6.961194e-02,7.607982e-02	0.37541	0.307317	0.051077	-22114.9	26	5	98
DSH009	UZH044	Drasenhofen	Unterhauntztal	Between	224949	51884	0.23065	DSH009UZH044	Unrelated		-15.0893	5	99	DSH009	UZH044	14050	1	0	0	0	0	0	0	0	0	0	9e-06	8e-06	8e-06	8e-06	8e-06	8e-06	0	8e-06	8e-06	9e-06	0	-19617.1	58	-19617.1	0.533227	2.562653e-01,1.517321e-01,3.591502e-02,1.562784e-01,1.520504e-01,7.415656e-02,2.922854e-02,6.903387e-02,7.533981e-02	0.428434	0.294475	0.028814	-23822.4	27	5	99
DSH009	UZH045	Drasenhofen	Unterhauntztal	Between	210930	48673	0.23075	DSH009UZH045	Unrelated		-16.1503	5	100	DSH009	UZH045	13362	1	0	0	0	0	0	0	0	0	0	2.1e-05	0	0	1.1e-05	0	0	0	0	0	2.1e-05	0	-18465.1	102	-18465.1	0.507116	2.631389e-01,1.533177e-01,2.867108e-02,1.445585e-01,1.600768e-01,7.593628e-02,2.855859e-02,7.147075e-02,7.427137e-02	0.357514	0.318553	0.059597	-22294.9	22	5	100
DSH009	UZH046	Drasenhofen	Unterhauntztal	Between	211810	48443	0.22871	DSH009UZH046	Unrelated		-15.0996	5	101	DSH009	UZH046	13164	1	0	0	0	0	0	0	0	0	0	1.6e-05	3e-06	3e-06	9e-06	3e-06	3e-06	0	3e-06	3e-06	1.6e-05	0	-18078.1	66	-18078.1	0.499602	2.581795e-01,1.549219e-01,3.139895e-02,1.511003e-01,1.588118e-01,6.983156e-02,3.073865e-02,6.978676e-02,7.523053e-02	0.391266	0.312758	0.045249	-21916	30	5	101
DSH009	UZH047	Drasenhofen	Unterhauntztal	Between	186691	42892	0.22975	DSH009UZH047	Unrelated		-14.8545	5	102	DSH009	UZH047	12147	1	0	0	0	0	0	0	0	0	0	2e-06	0	0	1e-06	0	0	0	0	0	2e-06	0	-16435.1	74	-16435.1	0.461004	2.628747e-01,1.550850e-01,2.834499e-02,1.490029e-01,1.598081e-01,6.966821e-02,3.007052e-02,7.400512e-02,7.114044e-02	0.365535	0.315716	0.056005	-19829.8	26	5	102
DSH009	ZWD001	Drasenhofen	Zwingendorf	Between	235446	53817	0.22857	DSH009ZWD001	Unrelated		-14.2249	5	103	DSH009	ZWD001	14313	1	0	0	0	0	0	0	0	0	0	1.8e-05	5e-06	5e-06	1.1e-05	5e-06	5e-06	0	5e-06	5e-06	1.8e-05	0	-20108.6	62	-20108.6	0.543208	2.603028e-01,1.464106e-01,3.728761e-02,1.495801e-01,1.540498e-01,7.595499e-02,2.801019e-02,7.185804e-02,7.654588e-02	0.423875	0.302591	0.031193	-24466.6	26	5	103
DSH009	ZWD002	Drasenhofen	Zwingendorf	Between	173784	39821	0.22914	DSH009ZWD002	Unrelated		-12.8332	5	104	DSH009	ZWD002	11415	1	0	0	0	0	0	0	0	0	0	1.7e-05	0	0	9e-06	0	0	0	0	0	1.7e-05	0	-15128.8	70	-15128.8	0.433223	2.731800e-01,1.458458e-01,3.109450e-02,1.497391e-01,1.566741e-01,6.982197e-02,3.025202e-02,6.701020e-02,7.638236e-02	0.391555	0.317306	0.045565	-18431.3	30	5	104
DSH010	DSH011	Drasenhofen	Drasenhofen	Drasenhofen	847	179	0.21133	DSH010DSH011	Unrelated		-0.635845	6	7	DSH010	DSH011	2831	0.937148	0.001754	0	0.000877	0	0.061098	0	0	0	0	0.0467	0	0.061098	0.030987	0	0.030549	0	0	0	0.061975	0	-3360.87	294	-1	0.107442	2.824364e-01,1.444782e-01,1.174262e-02,2.024203e-01,7.716286e-02,1.046667e-01,7.968843e-03,1.106981e-01,5.842602e-02	0.255453	0.132588	0.052666	-4032.63	90	6	7
DSH010	DSH012	Drasenhofen	Drasenhofen	Drasenhofen	3102	624	0.20116	DSH010DSH012	Second Degree	0.259227	-2.46585	6	8	DSH010	DSH012	5775	0.797553	0.202232	0.000214	0.10133	0	0	0	0	0	1e-06	0.101331	1e-06	1e-06	0.050666	1e-06	1e-06	0.000214	1e-06	0.000215	0.101331	0	-7029.14	78	-1	0.219173	2.821362e-01,1.539475e-01,1.464535e-02,1.566777e-01,1.605418e-01,7.764454e-02,8.000967e-03,6.001756e-02,8.638836e-02	0.141062	0.340901	0.149797	-8540.82	62	6	8
DSH010	DSH014	Drasenhofen	Drasenhofen	Drasenhofen	10883	1818	0.16705	DSH010DSH014	First Degree	2.67453	-4.8346	6	9	DSH010	DSH014	7440	0.273673	0.549002	0.177325	0.451826	0	0	0	0	0	0	0.451826	0	0	0.225913	0	0	0.177325	0	0.177325	0.451826	0	-9136.6	126	-1	0.282364	3.449484e-01,9.814912e-02,4.147813e-03,1.058914e-01,2.359578e-01,5.105652e-02,1.928375e-03,4.908086e-02,1.088397e-01	0.025751	0.760531	0.288374	-10776	67	6	9
DSH010	DSH015	Drasenhofen	Drasenhofen	Drasenhofen	968	196	0.20248	DSH010DSH015	Unrelated		-0.297871	6	10	DSH010	DSH015	7801	0.421893	0.448807	0.1293	0.353704	0	0	0	0	0	0	0.353704	0	0	0.176852	0	0	0.1293	0	0.1293	0.353704	0	-9886.57	138	-1	0.296064	3.210860e-01,1.151293e-01,1.053616e-02,1.205534e-01,2.236778e-01,4.683468e-02,7.551171e-05,5.745249e-02,1.046547e-01	0.047442	0.638019	0.257142	-11715.4	91	6	10
DSH010	DSH016	Drasenhofen	Drasenhofen	Drasenhofen	14504	2417	0.16664	DSH010DSH016	First Degree	3.38981	-5.07289	6	11	DSH010	DSH016	6673	0.198772	0.800665	0.000562	0.400894	0	0	0	0	1e-06	0	0.400895	1e-06	1e-06	0.200447	0	0	0.000563	0	0.000563	0.400896	0	-8117.74	166	-1	0.253254	3.312597e-01,1.239357e-01,2.041114e-04,1.356339e-01,1.943443e-01,4.836603e-02,3.150003e-09,5.531584e-02,1.109403e-01	0.00105	0.534713	0.257914	-9677.4	79	6	11
DSH010	DSH017	Drasenhofen	Drasenhofen	Drasenhofen	3480	776	0.22299	DSH010DSH017	Unrelated		-3.57422	6	12	DSH010	DSH017	1846	1	0	0	0	0	0	0	0	0	0	8.6e-05	2e-06	2e-06	4.4e-05	2e-06	2e-06	0	2e-06	2e-06	8.6e-05	0	-2131.73	82	-2131.74	0.07006	3.116313e-01,1.376056e-01,7.952895e-03,1.248049e-01,2.016796e-01,5.954318e-02,3.180653e-02,8.784532e-02,3.713071e-02	0.197142	0.448617	0.15023	-2572.59	87	6	12
DSH010	DSH018	Drasenhofen	Drasenhofen	Drasenhofen	2937	623	0.21212	DSH010DSH018	Unrelated		-1.40639	6	13	DSH010	DSH018	5858	1	0	0	0	0	0	0	0	0	0	3.2e-05	4e-06	1e-06	1.6e-05	1e-06	1e-06	0	1e-06	1e-06	3.3e-05	1e-06	-7283.53	62	-7283.54	0.222323	2.617209e-01,1.614237e-01,1.967278e-02,1.544561e-01,1.719766e-01,6.622853e-02,3.334871e-02,6.329005e-02,6.788254e-02	0.308306	0.345044	0.083529	-8780.71	38	6	13
DSH010	DSH019	Drasenhofen	Drasenhofen	Drasenhofen	3272	732	0.22372	DSH010DSH019	Unrelated		-2.36404	6	14	DSH010	DSH019	7344	1	0	0	0	0	0	0	0	0	0	0.000129	1e-06	1e-06	6.5e-05	1e-06	1e-06	1e-06	1e-06	2e-06	0.000129	0	-9253.29	94	-9253.29	0.27872	2.689837e-01,1.524900e-01,2.491280e-02,1.643502e-01,1.709968e-01,5.749546e-02,2.083573e-02,5.941320e-02,8.052200e-02	0.26754	0.356617	0.102482	-11198.4	38	6	14
DSH010	DSH020	Drasenhofen	Drasenhofen	Drasenhofen	11488	2559	0.22275	DSH010DSH020	Unrelated		-4.34118	6	15	DSH010	DSH020	7305	1	0	0	0	0	0	0	0	0	0	1.1e-05	0	0	5e-06	0	0	0	0	0	1.1e-05	0	-9295.11	114	-9295.11	0.27724	2.756462e-01,1.481158e-01,2.176336e-02,1.624930e-01,1.737870e-01,5.200121e-02,2.899398e-02,7.061249e-02,6.658696e-02	0.292066	0.359079	0.092562	-11141.8	42	6	15
DSH010	DSH021	Drasenhofen	Drasenhofen	Drasenhofen	5486	1259	0.22949	DSH010DSH021	Unrelated		-4.20789	6	16	DSH010	DSH021	6059	1	0	0	0	0	0	0	0	0	0	1.2e-05	0	0	6e-06	0	0	0	0	0	1.2e-05	0	-7559.91	174	-7559.91	0.229952	2.824854e-01,1.388245e-01,2.634743e-02,1.561382e-01,1.744087e-01,6.209690e-02,2.798482e-02,6.162753e-02,7.008653e-02	0.311523	0.368714	0.08566	-9188.39	47	6	16
DSH010	DSH022	Drasenhofen	Drasenhofen	Drasenhofen	18634	4192	0.22497	DSH010DSH022	Unrelated		-4.93803	6	17	DSH010	DSH022	8143	1	0	0	0	0	0	0	0	0	0	6e-06	0	0	3e-06	0	0	0	0	0	6e-06	0	-10638.5	82	-10638.5	0.309044	2.668663e-01,1.523453e-01,2.850558e-02,1.553998e-01,1.657333e-01,6.273410e-02,2.728613e-02,6.617815e-02,7.495143e-02	0.336636	0.336549	0.070496	-12918.1	34	6	17
DSH010	DSH023	Drasenhofen	Drasenhofen	Drasenhofen	13266	3052	0.23006	DSH010DSH023	Unrelated		-6.53326	6	18	DSH010	DSH023	8594	1	0	0	0	0	0	0	0	0	0	1e-06	1.8e-05	1e-06	1e-06	1e-06	1e-06	0	1e-06	1e-06	1e-05	8e-06	-11241	110	-11241	0.32616	2.599334e-01,1.517324e-01,3.379765e-02,1.603140e-01,1.503066e-01,7.661183e-02,2.766419e-02,6.267288e-02,7.696708e-02	0.40891	0.293114	0.036416	-13716.5	42	6	18
DSH010	DSH024	Drasenhofen	Drasenhofen	Drasenhofen	2772	615	0.22186	DSH010DSH024	Unrelated		-1.60906	6	19	DSH010	DSH024	7582	1	0	0	0	0	0	0	0	0	0	4.1e-05	1.1e-05	1.1e-05	2.6e-05	1.1e-05	1.1e-05	4e-06	1.1e-05	1.4e-05	4.1e-05	0	-9595.7	106	-9595.71	0.287753	2.704239e-01,1.486914e-01,2.574166e-02,1.609737e-01,1.655067e-01,6.894541e-02,2.761446e-02,5.632273e-02,7.578005e-02	0.32238	0.338952	0.076761	-11632.2	43	6	19
DSH010	DSH025	Drasenhofen	Drasenhofen	Drasenhofen	16471	3630	0.22039	DSH010DSH025	Unrelated		-4.27499	6	20	DSH010	DSH025	7206	1	0	0	0	0	0	0	0	0	0	5e-06	2e-06	0	3e-06	0	0	0	0	0	6e-06	1e-06	-9174.92	66	-9174.92	0.273483	2.645346e-01,1.563999e-01,2.836755e-02,1.582639e-01,1.700451e-01,6.126922e-02,3.252584e-02,5.441873e-02,7.417505e-02	0.358101	0.346151	0.062637	-11108.2	42	6	20
DSH010	DSH026	Drasenhofen	Drasenhofen	Drasenhofen	13576	3102	0.22849	DSH010DSH026	Unrelated		-5.53686	6	21	DSH010	DSH026	8306	1	0	0	0	0	0	0	0	0	0	1e-06	6e-06	0	1e-06	0	0	0	0	0	4e-06	3e-06	-10868.8	62	-10868.8	0.31523	2.594747e-01,1.581529e-01,2.763218e-02,1.666375e-01,1.532992e-01,6.961060e-02,2.892956e-02,6.779808e-02,6.846538e-02	0.368963	0.29551	0.052258	-13144.5	34	6	21
DSH010	DSH027	Drasenhofen	Drasenhofen	Drasenhofen	1132	218	0.19258	DSH010DSH027	Second Degree	1.01261	-0.818377	6	22	DSH010	DSH027	498	1	0	0	0	0	0	0	0	0	0	1.6e-05	5e-06	1.4e-05	1e-05	5e-06	5e-06	0	5e-06	5e-06	2.1e-05	-4e-06	-560.906	54	-560.906	0.0189	2.792482e-01,1.821138e-01,3.400940e-06,1.158616e-01,2.556544e-01,2.968274e-05,1.833890e-05,1.499962e-01,1.707432e-02	8.5e-05	0.570628	0.266453	-678.831	95	6	22
DSH010	DSH028	Drasenhofen	Drasenhofen	Drasenhofen	3006	677	0.22522	DSH010DSH028	Unrelated		-2.99315	6	23	DSH010	DSH028	1411	0.905948	0.09384	0.000189	0.047109	0	2.1e-05	0	0	0	2e-06	0.047127	2e-06	2.4e-05	0.023567	2e-06	1.3e-05	0.000189	2e-06	0.000191	0.047132	0	-1589.1	78	-1	0.05355	3.070475e-01,1.753487e-01,5.111943e-08,1.976265e-01,9.195387e-02,5.720663e-02,2.131530e-02,8.624790e-02,6.325356e-02	0.231805	0.170999	0.070428	-1908.09	130	6	23
DSH010	DSH029	Drasenhofen	Drasenhofen	Drasenhofen	8879	2058	0.23178	DSH010DSH029	Unrelated		-4.60128	6	24	DSH010	DSH029	7938	1	0	0	0	0	0	0	0	0	0	5e-06	0	0	3e-06	0	0	0	0	0	5e-06	0	-10292.9	70	-10292.9	0.301264	2.640793e-01,1.575469e-01,2.859394e-02,1.738936e-01,1.474796e-01,6.204702e-02,2.356227e-02,7.261647e-02,7.018089e-02	0.35365	0.284567	0.05672	-12384.9	43	6	24
DSH010	DSH030	Drasenhofen	Drasenhofen	Drasenhofen	2538	540	0.21277	DSH010DSH030	Unrelated		-1.17694	6	25	DSH010	DSH030	1123	1	0	0	0	0	0	0	0	0	0	0	0	0.000126	0	0	0	0	0	0	6.3e-05	-6.3e-05	-1248.74	90	-1248.74	0.04262	3.053079e-01,1.504413e-01,1.436486e-08,1.726441e-01,1.614478e-01,7.291550e-02,3.528567e-02,4.962256e-02,5.233511e-02	0.218558	0.335714	0.118249	-1524.23	66	6	25
DSH010	DSH031	Drasenhofen	Drasenhofen	Drasenhofen	2278	519	0.22783	DSH010DSH031	Unrelated		-2.62935	6	26	DSH010	DSH031	981	0.854885	0	0	0	0.145111	0	0	3e-06	0	0	3e-06	3e-06	0.145112	2e-06	2e-06	0	0	0	1e-06	0.072559	-0.072556	-1086.82	126	-1	0.037231	3.046907e-01,1.203242e-01,5.708441e-02,1.505855e-01,1.770308e-01,2.531277e-02,4.883428e-02,2.604061e-02,9.009678e-02	0.598307	0.413448	-0.051464	-1344.88	170	6	26
DSH010	FZH001	Drasenhofen	Franzhausen	Between	11858	2550	0.21504	DSH010FZH001	Unrelated		-2.55863	6	27	DSH010	FZH001	4936	1	0	0	0	0	0	0	0	0	0	4.4e-05	2e-06	3e-06	2.3e-05	2e-06	2e-06	0	2e-06	2e-06	4.4e-05	0	-5960.13	82	-5960.14	0.187332	2.755213e-01,1.550631e-01,1.525912e-02,1.954481e-01,1.452234e-01,5.554737e-02,2.270933e-02,6.637651e-02,6.885168e-02	0.261449	0.284527	0.090822	-7179.05	62	6	27
DSH010	FZH002	Drasenhofen	Franzhausen	Between	22193	4906	0.22106	DSH010FZH002	Unrelated		-5.36452	6	28	DSH010	FZH002	9069	1	0	0	0	0	0	0	0	0	0	2e-06	0	0	1e-06	0	0	0	0	0	2e-06	0	-12192.8	70	-12192.8	0.344188	2.538044e-01,1.577582e-01,3.178334e-02,1.690112e-01,1.599409e-01,6.213537e-02,2.239076e-02,6.900449e-02,7.417123e-02	0.338713	0.312334	0.066332	-14599.4	39	6	28
DSH010	FZH003	Drasenhofen	Franzhausen	Between	20061	4541	0.22636	DSH010FZH003	Unrelated		-5.74478	6	29	DSH010	FZH003	8330	1	0	0	0	0	0	0	0	0	0	2.3e-05	0	0	1.2e-05	0	0	0	0	0	2.3e-05	0	-10796.5	90	-10796.5	0.316141	2.580364e-01,1.583371e-01,2.739756e-02,1.730744e-01,1.590068e-01,5.790497e-02,2.194142e-02,6.590854e-02,7.839279e-02	0.310295	0.315137	0.078021	-13079.2	38	6	29
DSH010	PEB004	Drasenhofen	Pottenbrunn	Between	16129	3497	0.21681	DSH010PEB004	Unrelated		-3.95224	6	30	DSH010	PEB004	6726	1	0	0	0	0	0	0	0	0	0	1.9e-05	2e-06	1.2e-05	1e-05	1e-06	1e-06	0	1e-06	1e-06	2.5e-05	-5e-06	-8437.46	62	-8437.46	0.255266	2.688621e-01,1.464392e-01,2.822172e-02,1.777416e-01,1.384292e-01,7.149967e-02,2.431310e-02,7.662239e-02,6.787102e-02	0.379507	0.263756	0.044529	-10210.6	50	6	30
DSH010	PEB005	Drasenhofen	Pottenbrunn	Between	11664	2601	0.22299	DSH010PEB005	Unrelated		-4.67402	6	31	DSH010	PEB005	5298	1	0	0	0	0	0	0	0	0	0	0.000146	2e-06	2e-06	7.4e-05	2e-06	2e-06	0	2e-06	2e-06	0.000146	0	-6458.36	102	-6458.37	0.20107	2.812072e-01,1.533431e-01,2.121559e-02,1.606257e-01,1.441794e-01,6.805325e-02,2.529778e-02,7.537273e-02,7.070530e-02	0.322608	0.286122	0.068592	-7837.97	50	6	31
DSH010	PEB006	Drasenhofen	Pottenbrunn	Between	20958	4566	0.21786	DSH010PEB006	Unrelated		-4.107	6	32	DSH010	PEB006	8630	1	0	0	0	0	0	0	0	0	0	5e-06	1.7e-05	0	3e-06	0	0	0	0	0	1.3e-05	8e-06	-11350.2	62	-11350.2	0.327527	2.473336e-01,1.667499e-01,3.540753e-02,1.662868e-01,1.656967e-01,5.331566e-02,2.057486e-02,6.720712e-02,7.742777e-02	0.337861	0.325188	0.068452	-13689.4	34	6	32
DSH010	PEB007	Drasenhofen	Pottenbrunn	Between	15906	3563	0.224	DSH010PEB007	Unrelated		-5.56548	6	33	DSH010	PEB007	6808	1	0	0	0	0	0	0	0	0	0	4.7e-05	2e-06	2e-06	2.4e-05	2e-06	2e-06	0	2e-06	2e-06	4.7e-05	0	-8527.04	70	-8527.04	0.258378	2.586131e-01,1.673940e-01,2.010891e-02,1.627516e-01,1.748121e-01,5.756628e-02,2.066745e-02,6.203997e-02,7.604659e-02	0.233258	0.356375	0.116665	-10304.1	43	6	33
DSH010	PEB009	Drasenhofen	Pottenbrunn	Between	14690	3256	0.22165	DSH010PEB009	Unrelated		-5.16837	6	34	DSH010	PEB009	6493	1	0	0	0	0	0	0	0	0	0	0.000337	0	0	0.000168	0	0	0.000175	0	0.000175	0.000337	0	-8057.46	134	-8057.47	0.246423	2.389793e-01,1.994770e-01,2.057633e-03,1.387280e-01,2.381430e-01,2.293853e-02,1.089277e-02,8.849437e-02,6.028945e-02	0.054381	0.514805	0.229222	-9601.38	70	6	34
DSH010	PEB011	Drasenhofen	Pottenbrunn	Between	15296	3347	0.21882	DSH010PEB011	Unrelated		-3.70328	6	35	DSH010	PEB011	6908	1	0	0	0	0	0	0	0	0	0	5e-06	3e-06	6e-05	4e-06	3e-06	3e-06	0	3e-06	3e-06	3.4e-05	-2.9e-05	-8699.73	94	-8699.73	0.262173	2.676539e-01,1.615065e-01,2.356506e-02,1.813615e-01,1.301041e-01,7.447960e-02,2.112110e-02,7.598797e-02,6.422030e-02	0.343465	0.241819	0.054054	-10468.3	34	6	35
DSH010	PEB012	Drasenhofen	Pottenbrunn	Between	16462	3723	0.22616	DSH010PEB012	Unrelated		-6.12705	6	36	DSH010	PEB012	7183	1	0	0	0	0	0	0	0	0	0	1e-06	0	8e-06	1e-06	0	0	0	0	0	5e-06	-4e-06	-9127.17	62	-9127.17	0.27261	2.511435e-01,1.615587e-01,2.727886e-02,1.879512e-01,1.400958e-01,7.303031e-02,2.077977e-02,7.195951e-02,6.620238e-02	0.343041	0.258213	0.056769	-11020.6	38	6	36
DSH010	PEB013	Drasenhofen	Pottenbrunn	Between	19485	4328	0.22212	DSH010PEB013	Unrelated		-5.32783	6	37	DSH010	PEB013	8401	1	0	0	0	0	0	0	0	0	0	3.6e-05	1e-06	0	1.8e-05	0	0	0	0	0	3.6e-05	0	-10824.7	102	-10824.7	0.318836	2.717091e-01,1.498199e-01,2.602073e-02,1.629184e-01,1.499092e-01,7.577486e-02,1.833959e-02,8.402214e-02,6.148607e-02	0.295915	0.290018	0.079224	-13135	42	6	37
DSH010	PEB014	Drasenhofen	Pottenbrunn	Between	8997	2070	0.23008	DSH010PEB014	Unrelated		-4.62454	6	38	DSH010	PEB014	4066	1	0	0	0	0	0	0	0	0	0	1.5e-05	2e-06	1e-06	8e-06	1e-06	1e-06	1e-06	1e-06	2e-06	1.6e-05	0	-4894.08	202	-4894.08	0.154313	2.510304e-01,1.686041e-01,2.939286e-02,1.588487e-01,1.964986e-01,3.663422e-02,1.286198e-02,8.439809e-02,6.173109e-02	0.215039	0.400413	0.133085	-5913.15	70	6	38
DSH010	PEB016	Drasenhofen	Pottenbrunn	Between	8357	1791	0.21431	DSH010PEB016	Unrelated		-0.828251	6	39	DSH010	PEB016	3882	1	0	0	0	0	0	0	0	0	0	1.7e-05	7e-06	8e-06	1.2e-05	7e-06	7e-06	0	7e-06	7e-06	1.8e-05	0	-4613.02	62	-4613.03	0.14733	2.686217e-01,1.615875e-01,1.759256e-02,1.530738e-01,1.781212e-01,5.692555e-02,3.206712e-02,6.682782e-02,6.518264e-02	0.278797	0.364947	0.099165	-5607.21	66	6	39
DSH010	PEB018	Drasenhofen	Pottenbrunn	Between	18029	3999	0.22181	DSH010PEB018	Unrelated		-5.41935	6	40	DSH010	PEB018	7543	1	0	0	0	0	0	0	0	0	0	3.5e-05	4e-06	3e-06	1.9e-05	3e-06	3e-06	0	3e-06	3e-06	3.5e-05	0	-9617.91	86	-9617.91	0.286273	2.563933e-01,1.591002e-01,3.207335e-02,1.749418e-01,1.505457e-01,6.679490e-02,1.367163e-02,7.631709e-02,7.016211e-02	0.303861	0.287906	0.075883	-11623.3	46	6	40
DSH010	PEB019	Drasenhofen	Pottenbrunn	Between	15898	3520	0.22141	DSH010PEB019	Unrelated		-4.9227	6	41	DSH010	PEB019	6767	1	0	0	0	0	0	0	0	0	0	1.8e-05	1e-06	1e-06	1e-05	1e-06	1e-06	0	1e-06	1e-06	1.8e-05	0	-8482.61	70	-8482.62	0.256822	2.608251e-01,1.573912e-01,2.840521e-02,1.707258e-01,1.619743e-01,5.807652e-02,2.110212e-02,6.261792e-02,7.888186e-02	0.305649	0.325042	0.081474	-10237.5	42	6	41
DSH010	SLB001	Drasenhofen	Schleinbach	Between	12447	2729	0.21925	DSH010SLB001	Unrelated		-4.14607	6	42	DSH010	SLB001	5818	1	0	0	0	0	0	0	0	0	0	5e-05	1e-06	1e-06	2.6e-05	1e-06	1e-06	0	1e-06	2e-06	5e-05	0	-7123.6	98	-7123.6	0.220805	2.819667e-01,1.376747e-01,2.907205e-02,1.672952e-01,1.642357e-01,6.218157e-02,1.685194e-02,7.411320e-02,6.660891e-02	0.279623	0.337109	0.094042	-8587.22	51	6	42
DSH010	SLB002	Drasenhofen	Schleinbach	Between	23629	5268	0.22295	DSH010SLB002	Unrelated		-6.27353	6	43	DSH010	SLB002	9389	1	0	0	0	0	0	0	0	0	0	2e-06	0	0	1e-06	0	0	0	0	0	2e-06	0	-12802.1	126	-12802.1	0.356332	2.580035e-01,1.564208e-01,2.941160e-02,1.567568e-01,1.727496e-01,6.384311e-02,2.698072e-02,6.910101e-02,6.673283e-02	0.32644	0.343771	0.07575	-15368.9	38	6	43
DSH010	SLB003	Drasenhofen	Schleinbach	Between	7094	1559	0.21976	DSH010SLB003	Unrelated		-3.51655	6	44	DSH010	SLB003	3396	1	0	0	0	0	0	0	0	0	0	1e-05	2e-06	0	5e-06	0	0	0	0	0	1.1e-05	1e-06	-4021.53	122	-4021.53	0.128885	2.406778e-01,2.149362e-01,1.449452e-05,1.282529e-01,2.351785e-01,3.532053e-02,7.037434e-03,9.660122e-02,4.198098e-02	0.029985	0.487757	0.233826	-4823.11	102	6	44
DSH010	SLB005	Drasenhofen	Schleinbach	Between	19669	4391	0.22324	DSH010SLB005	Unrelated		-6.37925	6	45	DSH010	SLB005	8269	1	0	0	0	0	0	0	0	0	0	5e-06	0	0	3e-06	0	0	0	0	0	6e-06	0	-10588.8	62	-10588.8	0.313826	2.644856e-01,1.498401e-01,3.000923e-02,1.640273e-01,1.567270e-01,7.061208e-02,2.489314e-02,6.393464e-02,7.547092e-02	0.350306	0.311389	0.061588	-12948.3	35	6	45
DSH010	SLB006	Drasenhofen	Schleinbach	Between	16798	3698	0.22015	DSH010SLB006	Unrelated		-4.52597	6	46	DSH010	SLB006	7244	1	0	0	0	0	0	0	0	0	0	2.5e-05	0	0	1.2e-05	0	0	0	0	0	2.5e-05	0	-9146.14	154	-9146.15	0.274925	2.612826e-01,1.564334e-01,2.585467e-02,1.688830e-01,1.698856e-01,5.810282e-02,2.036667e-02,6.539823e-02,7.379293e-02	0.272073	0.343176	0.098204	-11007.5	63	6	46
DSH010	SLB007	Drasenhofen	Schleinbach	Between	17199	3787	0.22019	DSH010SLB007	Unrelated		-4.27351	6	47	DSH010	SLB007	7153	1	0	0	0	0	0	0	0	0	0	8.3e-05	1e-06	1e-06	4.2e-05	1e-06	1e-06	0	1e-06	1e-06	8.3e-05	0	-9022.66	134	-9022.66	0.271471	2.739801e-01,1.632731e-01,1.518521e-02,1.615969e-01,1.558809e-01,6.782055e-02,2.298639e-02,7.308567e-02,6.619123e-02	0.244877	0.30932	0.102294	-10892.2	46	6	47
DSH010	SLB008	Drasenhofen	Schleinbach	Between	19572	4338	0.22164	DSH010SLB008	Unrelated		-4.69782	6	48	DSH010	SLB008	8255	1	0	0	0	0	0	0	0	0	0	1.1e-05	0	0	6e-06	0	0	0	0	0	1.1e-05	0	-10615.7	102	-10615.7	0.313295	2.494254e-01,1.800376e-01,1.923794e-02,1.405810e-01,2.061927e-01,3.770558e-02,1.423611e-02,9.314778e-02,5.943597e-02	0.162344	0.425187	0.161189	-12748.1	38	6	48
DSH010	SLB010	Drasenhofen	Schleinbach	Between	24725	5561	0.22491	DSH010SLB010	Unrelated		-7.09033	6	49	DSH010	SLB010	9866	1	0	0	0	0	0	0	0	0	0	2.2e-05	3e-06	1e-06	1.2e-05	1e-06	1e-06	0	1e-06	1e-06	2.3e-05	1e-06	-13571	70	-13571	0.374435	2.534059e-01,1.583134e-01,3.150286e-02,1.559513e-01,1.641102e-01,7.168859e-02,2.582562e-02,6.088212e-02,7.831993e-02	0.349329	0.32551	0.063806	-16364.3	54	6	49
DSH010	SLB011	Drasenhofen	Schleinbach	Between	16110	3491	0.2167	DSH010SLB011	Unrelated		-3.63961	6	50	DSH010	SLB011	6968	1	0	0	0	0	0	0	0	0	0	1.4e-05	3e-06	3e-06	8e-06	3e-06	3e-06	0	3e-06	3e-06	1.4e-05	0	-8667.9	142	-8667.9	0.26445	2.603735e-01,1.634733e-01,2.794707e-02,1.665196e-01,1.608079e-01,6.267008e-02,1.730910e-02,6.941925e-02,7.148029e-02	0.28143	0.316964	0.089697	-10588.1	42	6	50
DSH010	SLB012	Drasenhofen	Schleinbach	Between	23985	5185	0.21618	DSH010SLB012	Unrelated		-4.32666	6	51	DSH010	SLB012	9656	1	0	0	0	0	0	0	0	0	0	1.3e-05	1.6e-05	3e-06	8e-06	3e-06	3e-06	0	3e-06	3e-06	2e-05	6e-06	-13103.9	78	-13103.9	0.366466	2.585959e-01,1.509963e-01,3.246106e-02,1.474060e-01,1.670530e-01,7.813878e-02,2.809876e-02,6.488844e-02,7.236183e-02	0.362519	0.332782	0.059228	-15918.5	30	6	51
DSH010	SLB013	Drasenhofen	Schleinbach	Between	3713	786	0.21169	DSH010SLB013	Unrelated		-1.47705	6	52	DSH010	SLB013	1677	1	0	0	0	0	0	0	0	0	0	6e-06	0	9e-06	3e-06	0	0	0	0	0	1e-05	-4e-06	-1875.23	70	-1875.23	0.063646	2.666189e-01,1.958554e-01,3.022099e-04,1.507789e-01,2.178610e-01,1.971897e-02,2.677290e-02,4.945723e-02,7.263459e-02	0.124277	0.491913	0.192254	-2317.96	142	6	52
DSH010	SLB014	Drasenhofen	Schleinbach	Between	16843	3757	0.22306	DSH010SLB014	Unrelated		-5.27113	6	53	DSH010	SLB014	7055	1	0	0	0	0	0	0	0	0	0	8.2e-05	2e-06	2e-06	4.2e-05	2e-06	2e-06	0	2e-06	2e-06	8.2e-05	0	-8905.76	110	-8905.77	0.267752	2.692411e-01,1.628937e-01,1.704762e-02,1.774456e-01,1.567561e-01,5.510978e-02,2.396749e-02,6.658151e-02,7.095710e-02	0.261649	0.311614	0.096353	-10671.2	39	6	53
DSH010	SLB015	Drasenhofen	Schleinbach	Between	23322	5285	0.22661	DSH010SLB015	Unrelated		-7.096	6	54	DSH010	SLB015	9389	1	0	0	0	0	0	0	0	0	0	1.2e-05	7e-06	1.1e-05	8e-06	3e-06	4e-06	0	3e-06	4e-06	1.7e-05	-1e-06	-12709.3	74	-12709.3	0.356332	2.499934e-01,1.508556e-01,4.227489e-02,1.636510e-01,1.640480e-01,6.397984e-02,2.505456e-02,7.280558e-02,6.733717e-02	0.410425	0.316315	0.037708	-15397.9	30	6	54
DSH010	SLB016	Drasenhofen	Schleinbach	Between	14656	3243	0.22127	DSH010SLB016	Unrelated		-5.25586	6	55	DSH010	SLB016	6308	1	0	0	0	0	0	0	0	0	0	0.000117	0	0	5.9e-05	0	0	0	0	0	0.000117	0	-7815.27	118	-7815.27	0.239402	2.690158e-01,1.660915e-01,1.632585e-02,1.800009e-01,1.412328e-01,6.732949e-02,1.149064e-02,8.220430e-02,6.630879e-02	0.196955	0.269815	0.110012	-9420.49	43	6	55
DSH010	SLB018	Drasenhofen	Schleinbach	Between	23507	5361	0.22806	DSH010SLB018	Unrelated		-7.14994	6	56	DSH010	SLB018	9634	1	0	0	0	0	0	0	0	0	0	5e-06	1e-06	0	3e-06	0	0	0	0	0	6e-06	0	-13031.7	74	-13031.7	0.365631	2.587473e-01,1.585979e-01,3.033199e-02,1.527936e-01,1.599336e-01,7.400436e-02,2.947424e-02,5.827732e-02,7.783977e-02	0.373944	0.317657	0.052808	-15808.7	30	6	56
DSH010	SLB020	Drasenhofen	Schleinbach	Between	21542	4823	0.22389	DSH010SLB020	Unrelated		-6.02452	6	57	DSH010	SLB020	8874	1	0	0	0	0	0	0	0	0	0	7e-06	0	0	4e-06	0	0	0	0	0	7e-06	0	-11826.1	70	-11826.1	0.336787	2.589418e-01,1.524512e-01,3.183347e-02,1.588648e-01,1.742853e-01,6.188781e-02,2.927876e-02,6.098831e-02,7.146855e-02	0.350645	0.351875	0.066509	-14223.1	35	6	57
DSH010	SLB021	Drasenhofen	Schleinbach	Between	10751	2280	0.21207	DSH010SLB021	Unrelated		-1.04839	6	58	DSH010	SLB021	4672	1	0	0	0	0	0	0	0	0	0	3.5e-05	1e-06	1e-06	1.8e-05	1e-06	1e-06	0	1e-06	1e-06	3.5e-05	0	-5648.78	114	-5648.79	0.177312	2.544230e-01,1.937227e-01,7.824036e-03,1.688857e-01,1.508536e-01,5.943391e-02,2.212928e-02,7.959004e-02,6.313770e-02	0.198559	0.28378	0.113211	-6819.77	70	6	58
DSH010	SLB023	Drasenhofen	Schleinbach	Between	19862	4467	0.2249	DSH010SLB023	Unrelated		-6.2222	6	59	DSH010	SLB023	8545	1	0	0	0	0	0	0	0	0	0	3.7e-05	1e-06	1e-06	1.9e-05	1e-06	1e-06	1e-06	1e-06	2e-06	3.7e-05	0	-11170.2	74	-11170.2	0.324301	2.742123e-01,1.405404e-01,3.159512e-02,1.427614e-01,1.733421e-01,7.136059e-02,2.858089e-02,6.580583e-02,7.180137e-02	0.347152	0.360645	0.069074	-13482.9	34	6	59
DSH010	SLB024	Drasenhofen	Schleinbach	Between	23840	5351	0.22445	DSH010SLB024	Unrelated		-5.59114	6	60	DSH010	SLB024	9568	1	0	0	0	0	0	0	0	0	0	2.7e-05	6e-06	0	1.4e-05	0	0	0	0	0	3e-05	3e-06	-12936.4	86	-12936.4	0.363126	2.589005e-01,1.534990e-01,3.155016e-02,1.596791e-01,1.579784e-01,7.283897e-02,2.288828e-02,7.388382e-02,6.878174e-02	0.344594	0.307148	0.063287	-15648.8	34	6	60
DSH010	SLB026	Drasenhofen	Schleinbach	Between	19354	4338	0.22414	DSH010SLB026	Unrelated		-6.11141	6	61	DSH010	SLB026	8108	1	0	0	0	0	0	0	0	0	0	1.3e-05	0	0	6e-06	0	0	0	0	0	1.3e-05	0	-10572.9	70	-10572.9	0.307716	2.570924e-01,1.527521e-01,2.990807e-02,1.722055e-01,1.635967e-01,5.838910e-02,1.856906e-02,7.590523e-02,7.158184e-02	0.296321	0.322213	0.084739	-12691.7	42	6	61
DSH010	SLB028	Drasenhofen	Schleinbach	Between	23535	5254	0.22324	DSH010SLB028	Unrelated		-5.92039	6	62	DSH010	SLB028	9478	0.990267	0.009629	0.000101	0.0049155	0	0	0	0	0	2e-06	0.004918	2e-06	2e-06	0.00246	2e-06	2e-06	0.000101	2e-06	0.000103	0.004918	0	-12752.4	118	-1	0.35971	2.662595e-01,1.519701e-01,2.445734e-02,1.460168e-01,1.659005e-01,8.237731e-02,2.462956e-02,6.488238e-02,7.350649e-02	0.295882	0.335604	0.087159	-15456.4	30	6	62
DSH010	SLB031	Drasenhofen	Schleinbach	Between	3185	720	0.22606	DSH010SLB031	Unrelated		-2.68896	6	63	DSH010	SLB031	1533	0.994378	3e-06	0	1.5e-06	0	2.5e-05	0.000671	0.004918	0	5e-06	0.003713	0.005594	2.9e-05	0.002477	0.002464	1.7e-05	0	5e-06	5e-06	0.005285	0.000336	-1778.01	102	-1	0.058181	2.696468e-01,1.749260e-01,2.323603e-02,1.079156e-01,1.989009e-01,3.320026e-02,2.532313e-02,9.163133e-02,7.521995e-02	0.244138	0.435964	0.126363	-2165.5	99	6	63
DSH010	SLB032	Drasenhofen	Schleinbach	Between	24252	5395	0.22246	DSH010SLB032	Unrelated		-5.27705	6	64	DSH010	SLB032	9661	1	0	0	0	0	0	0	0	0	0	1e-06	2e-06	0	0	0	0	0	0	0	2e-06	1e-06	-13140.1	70	-13140.1	0.366655	2.668182e-01,1.455250e-01,3.321435e-02,1.529026e-01,1.652929e-01,7.034823e-02,3.007354e-02,6.832925e-02,6.749605e-02	0.382883	0.330326	0.050433	-15961.7	34	6	64
DSH010	SLB035	Drasenhofen	Schleinbach	Between	13202	2970	0.22497	DSH010SLB035	Unrelated		-4.43301	6	65	DSH010	SLB035	5905	1	0	0	0	0	0	0	0	0	0	0	5e-06	0	0	0	0	0	0	0	3e-06	3e-06	-7195.05	110	-7195.05	0.224107	2.729340e-01,1.449018e-01,3.847782e-02,1.348528e-01,1.786530e-01,5.803482e-02,3.058200e-02,7.389126e-02,6.767257e-02	0.386559	0.37162	0.05271	-8829.67	50	6	65
DSH010	SLB037	Drasenhofen	Schleinbach	Between	13218	2914	0.22046	DSH010SLB037	Unrelated		-4.46679	6	66	DSH010	SLB037	5657	1	0	0	0	0	0	0	0	0	0	4e-06	3.9e-05	2e-06	3e-06	1e-06	1e-06	0	1e-06	1e-06	2.4e-05	1.9e-05	-6969.75	110	-6969.76	0.214695	2.693491e-01,1.580326e-01,2.364226e-02,1.702512e-01,1.569600e-01,6.158422e-02,3.320671e-02,6.598506e-02,6.098887e-02	0.362188	0.306143	0.056201	-8399.66	50	6	66
DSH010	SLB041	Drasenhofen	Schleinbach	Between	10285	2274	0.2211	DSH010SLB041	Unrelated		-4.25338	6	67	DSH010	SLB041	4581	1	0	0	0	0	0	0	0	0	0	3e-05	3e-06	3e-06	1.6e-05	3e-06	3e-06	0	3e-06	3e-06	3e-05	0	-5453.01	70	-5453.01	0.173859	2.568331e-01,1.811091e-01,1.147298e-02,1.561502e-01,1.769124e-01,5.845035e-02,2.240095e-02,6.902678e-02,6.764414e-02	0.191473	0.354811	0.133362	-6661.8	82	6	67
DSH010	UZH004	Drasenhofen	Unterhauntztal	Between	15278	3368	0.22045	DSH010UZH004	Unrelated		-4.52888	6	68	DSH010	UZH004	6570	1	0	0	0	0	0	0	0	0	0	4.4e-05	1e-06	2e-06	2.2e-05	1e-06	1e-06	0	1e-06	1e-06	4.5e-05	-1e-06	-8251.33	94	-8251.33	0.249345	2.765114e-01,1.422331e-01,2.946827e-02,1.644914e-01,1.660497e-01,5.937477e-02,2.923160e-02,6.331604e-02,6.932369e-02	0.353508	0.340186	0.063886	-9910.17	46	6	68
DSH010	UZH007	Drasenhofen	Unterhauntztal	Between	8614	1892	0.21964	DSH010UZH007	Unrelated		-2.98937	6	69	DSH010	UZH007	3953	1	0	0	0	0	0	0	0	0	0	1.3e-05	1e-06	5e-06	7e-06	1e-06	1e-06	0	1e-06	1e-06	1.5e-05	-2e-06	-4631.27	98	-4631.27	0.150025	2.702183e-01,1.633179e-01,7.264542e-03,1.848650e-01,1.602217e-01,6.064535e-02,2.399947e-02,7.020887e-02,5.925892e-02	0.19513	0.313975	0.122196	-5649.29	114	6	69
DSH010	UZH009	Drasenhofen	Unterhauntztal	Between	2265	440	0.19426	DSH010UZH009	Second Degree	0.596462	-1.79988	6	70	DSH010	UZH009	976	0.946402	0	0	0	0.053594	0	0	0	0	4e-06	4e-06	4e-06	0.053598	4e-06	4e-06	4e-06	0	4e-06	4e-06	0.026801	-0.026797	-1097.25	122	-1	0.037041	3.148469e-01,7.846949e-02,4.694404e-02,2.280657e-01,1.175797e-01,4.305558e-02,1.038189e-08,1.167556e-01,5.428307e-02	0.399253	0.229071	0.033772	-1312.37	122	6	70
DSH010	UZH010	Drasenhofen	Unterhauntztal	Between	13400	3016	0.22507	DSH010UZH010	Unrelated		-5.40152	6	71	DSH010	UZH010	5925	1	0	0	0	0	0	0	0	0	0	2.4e-05	1e-06	1e-06	1.2e-05	1e-06	1e-06	0	1e-06	1e-06	2.4e-05	0	-7212.15	74	-7212.15	0.224866	2.960335e-01,1.281630e-01,2.811716e-02,1.548481e-01,1.898509e-01,4.185535e-02,3.750001e-02,5.009885e-02,7.353310e-02	0.345625	0.430909	0.077672	-8735.6	46	6	71
DSH010	UZH011	Drasenhofen	Unterhauntztal	Between	6184	1371	0.2217	DSH010UZH011	Unrelated		-2.80731	6	72	DSH010	UZH011	2868	1	0	0	0	0	0	0	0	0	0	1.4e-05	0	0	7e-06	0	0	0	0	0	1.4e-05	0	-3364.36	110	-3364.36	0.108847	2.262731e-01,2.131795e-01,7.804185e-10,1.254313e-01,2.296541e-01,3.318768e-02,5.903217e-03,1.035698e-01,6.280129e-02	0.025705	0.477182	0.233073	-4107.92	111	6	72
DSH010	UZH012	Drasenhofen	Unterhauntztal	Between	12656	2729	0.21563	DSH010UZH012	Unrelated		-5.26925	6	73	DSH010	UZH012	5384	1	0	0	0	0	0	0	0	0	0	8.7e-05	0	1e-06	4.3e-05	0	0	1e-06	0	1e-06	8.7e-05	0	-6514.45	158	-6514.45	0.204334	2.685225e-01,1.856678e-01,4.912514e-03,1.308759e-01,2.197792e-01,2.594792e-02,1.700386e-02,8.834470e-02,5.894555e-02	0.09972	0.485429	0.202146	-7808.46	70	6	73
DSH010	UZH013	Drasenhofen	Unterhauntztal	Between	3691	773	0.20943	DSH010UZH013	Unrelated		-1.90632	6	74	DSH010	UZH013	1898	1	0	0	0	0	0	0	0	0	0	1e-06	1e-06	0.000433	1e-06	1e-06	1e-06	0	1e-06	1e-06	0.000217	-0.000216	-2214.42	154	-2214.42	0.072033	2.519243e-01,1.953859e-01,8.237320e-06,1.799993e-01,1.226158e-01,7.707843e-02,5.475877e-02,3.244560e-02,8.578371e-02	0.446655	0.227202	0.017917	-2666.01	70	6	74
DSH010	UZH014	Drasenhofen	Unterhauntztal	Between	2889	659	0.22811	DSH010UZH014	Unrelated		-3.43178	6	75	DSH010	UZH014	1327	1	0	0	0	0	0	0	0	0	0	0.000101	6e-06	7e-06	5.4e-05	6e-06	6e-06	0	6e-06	6e-06	0.000101	0	-1519.02	94	-1519.02	0.050362	3.266194e-01,9.264084e-02,4.676897e-02,1.572786e-01,1.930445e-01,3.559341e-02,4.033631e-06,1.221078e-01,2.594250e-02	0.242291	0.42484	0.125359	-1821.57	114	6	75
DSH010	UZH015	Drasenhofen	Unterhauntztal	Between	7106	1613	0.22699	DSH010UZH015	Unrelated		-3.91326	6	76	DSH010	UZH015	3420	1	0	0	0	0	0	0	0	0	0	0.000244	9e-06	9e-06	0.000125	6e-06	6e-06	0.000222	6e-06	0.000228	0.000247	0	-4099.47	126	-4099.48	0.129796	2.639525e-01,1.632900e-01,2.995316e-02,1.253282e-01,2.325772e-01,2.297560e-02,2.498082e-02,5.877307e-02,7.816944e-02	0.236197	0.546853	0.146865	-4913.67	106	6	76
DSH010	UZH019	Drasenhofen	Unterhauntztal	Between	19663	4398	0.22367	DSH010UZH019	Unrelated		-5.46922	6	77	DSH010	UZH019	8198	1	0	0	0	0	0	0	0	0	0	3.1e-05	6e-06	6e-06	1.9e-05	6e-06	6e-06	0	6e-06	6e-06	3.1e-05	0	-10627.9	66	-10627.9	0.311131	2.617673e-01,1.542590e-01,2.953718e-02,1.507091e-01,1.673150e-01,6.697953e-02,2.844053e-02,6.001080e-02,8.098159e-02	0.346518	0.341504	0.066998	-12893.4	39	6	77
DSH010	UZH020	Drasenhofen	Unterhauntztal	Between	5341	1185	0.22187	DSH010UZH020	Unrelated		-3.95595	6	78	DSH010	UZH020	2494	0.952729	0.000349	0.046921	0.0470955	0	0	0	0	0	1e-06	0.047097	1e-06	1e-06	0.023549	1e-06	1e-06	0.046921	1e-06	0.046922	0.047097	0	-2933.95	166	-1	0.094653	2.639522e-01,1.912155e-01,7.202943e-03,8.817080e-02,2.644327e-01,9.304264e-03,4.681128e-02,4.028278e-02,8.862750e-02	0.204265	0.690447	0.182324	-3526.7	160	6	78
DSH010	UZH021	Drasenhofen	Unterhauntztal	Between	22743	4992	0.2195	DSH010UZH021	Unrelated		-5.19665	6	79	DSH010	UZH021	9434	1	0	0	0	0	0	0	0	0	0	2e-05	0	0	1e-05	0	0	0	0	0	2e-05	0	-12710.1	70	-12710.1	0.35804	2.663020e-01,1.486204e-01,3.080026e-02,1.563922e-01,1.652577e-01,6.861759e-02,2.709577e-02,6.695107e-02,6.996304e-02	0.350338	0.331525	0.06415	-15288.7	34	6	79
DSH010	UZH022	Drasenhofen	Unterhauntztal	Between	6726	1490	0.22153	DSH010UZH022	Unrelated		-3.83125	6	80	DSH010	UZH022	3119	1	0	0	0	0	0	0	0	0	0	1e-06	1e-06	0.002951	1e-06	0	0	0	0	1e-06	0.001476	-0.001475	-3706.82	162	-3706.82	0.118373	2.750715e-01,1.345305e-01,3.182505e-02,1.731033e-01,1.693940e-01,6.867860e-02,3.304020e-02,4.825796e-02,6.609890e-02	0.382925	0.346101	0.051959	-4461.99	62	6	80
DSH010	UZH023	Drasenhofen	Unterhauntztal	Between	3499	792	0.22635	DSH010UZH023	Unrelated		-3.31476	6	81	DSH010	UZH023	1747	1	0	0	0	0	0	0	0	0	0	6.9e-05	2.2e-05	4.1e-05	4.5e-05	2.2e-05	2.2e-05	0	2.2e-05	2.2e-05	7.8e-05	-9e-06	-1998.93	74	-1998.93	0.066302	2.929370e-01,1.376275e-01,2.379664e-02,1.354801e-01,1.536592e-01,8.726593e-02,2.593531e-02,8.580888e-02,5.748947e-02	0.323651	0.30985	0.071925	-2446.74	142	6	81
DSH010	UZH024	Drasenhofen	Unterhauntztal	Between	7780	1708	0.21954	DSH010UZH024	Unrelated		-3.41873	6	82	DSH010	UZH024	3563	1	0	0	0	0	0	0	0	0	0	1.4e-05	1e-06	2.2e-05	7e-06	1e-06	1e-06	0	1e-06	1e-06	2.5e-05	-1.1e-05	-4192.7	78	-4192.7	0.135223	2.757344e-01,1.434218e-01,2.163318e-02,1.667997e-01,1.821788e-01,5.564885e-02,3.149287e-02,4.014006e-02,8.295033e-02	0.291615	0.396786	0.098559	-5113.03	62	6	82
DSH010	UZH025	Drasenhofen	Unterhauntztal	Between	6709	1451	0.21628	DSH010UZH025	Unrelated		-2.45645	6	83	DSH010	UZH025	3042	0.986057	0.013914	2.1e-05	0.006978	0	0	0	0	0	9e-06	0.006986	9e-06	9e-06	0.003497	9e-06	9e-06	2.1e-05	9e-06	2.9e-05	0.006986	0	-3519.97	102	-1	0.11545	2.890509e-01,1.651297e-01,1.169129e-02,1.317804e-01,1.791160e-01,5.704164e-02,1.576660e-02,8.802874e-02,6.239471e-02	0.153297	0.381554	0.155209	-4323.09	62	6	83
DSH010	UZH026	Drasenhofen	Unterhauntztal	Between	9063	1959	0.21615	DSH010UZH026	Unrelated		-3.27284	6	84	DSH010	UZH026	4133	1	0	0	0	0	0	0	0	0	0	1e-06	1e-06	0.000454	1e-06	1e-06	1e-06	0	1e-06	1e-06	0.000227	-0.000227	-4943.99	102	-4944	0.156856	2.804514e-01,1.360235e-01,2.980227e-02,1.705280e-01,1.648729e-01,5.817782e-02,3.676172e-02,4.901194e-02,7.437045e-02	0.403729	0.343267	0.042697	-5964.9	54	6	84
DSH010	UZH027	Drasenhofen	Unterhauntztal	Between	24115	5405	0.22413	DSH010UZH027	Unrelated		-5.67659	6	85	DSH010	UZH027	9631	1	0	0	0	0	0	0	0	0	0	4e-06	4e-06	0	2e-06	0	0	0	0	0	6e-06	2e-06	-13050.8	82	-13050.8	0.365517	2.587056e-01,1.527382e-01,3.227909e-02,1.606902e-01,1.563280e-01,7.504763e-02,2.426356e-02,6.599113e-02,7.395660e-02	0.361692	0.30592	0.05637	-15878.1	30	6	85
DSH010	UZH028	Drasenhofen	Unterhauntztal	Between	23364	5270	0.22556	DSH010UZH028	Unrelated		-7.08698	6	86	DSH010	UZH028	9496	1	0	0	0	0	0	0	0	0	0	1e-06	0	0	1e-06	0	0	0	0	0	2e-06	0	-12794.8	82	-12794.8	0.360393	2.554196e-01,1.579053e-01,3.172863e-02,1.700166e-01,1.520438e-01,6.653299e-02,2.066392e-02,7.330482e-02,7.238433e-02	0.344589	0.292306	0.061228	-15485	30	6	86
DSH010	UZH029	Drasenhofen	Unterhauntztal	Between	4826	1068	0.2213	DSH010UZH029	Unrelated		-3.93205	6	87	DSH010	UZH029	2228	1	0	0	0	0	0	0	0	0	0	1.1e-05	6e-06	0.000107	9e-06	6e-06	6e-06	0	6e-06	6e-06	6.1e-05	-5e-05	-2579.95	98	-2579.96	0.084557	2.673195e-01,1.584446e-01,2.097698e-02,1.695304e-01,1.815555e-01,4.409646e-02,1.569964e-02,7.188195e-02,7.049489e-02	0.202013	0.377745	0.134069	-3140.42	66	6	87
DSH010	UZH030	Drasenhofen	Unterhauntztal	Between	8533	1930	0.22618	DSH010UZH030	Unrelated		-5.08891	6	88	DSH010	UZH030	3862	1	0	0	0	0	0	0	0	0	0	0	2e-05	0	0	0	0	0	0	0	1e-05	1e-05	-4548.23	114	-4548.23	0.146571	2.303991e-01,2.140029e-01,2.932125e-03,1.385998e-01,2.291368e-01,1.168563e-02,2.059834e-02,7.839297e-02,7.425231e-02	0.102692	0.491486	0.202092	-5552.62	70	6	88
DSH010	UZH031	Drasenhofen	Unterhauntztal	Between	14550	3231	0.22206	DSH010UZH031	Unrelated		-4.90405	6	89	DSH010	UZH031	6444	1	0	0	0	0	0	0	0	0	0	1.2e-05	1.8e-05	8e-06	1e-05	8e-06	8e-06	0	8e-06	8e-06	1.7e-05	5e-06	-8062.55	74	-8062.56	0.244563	2.652622e-01,1.582043e-01,3.043388e-02,1.587830e-01,1.639960e-01,5.659662e-02,2.421653e-02,7.156128e-02,7.094628e-02	0.333242	0.328126	0.070744	-9738.99	51	6	89
DSH010	UZH032	Drasenhofen	Unterhauntztal	Between	357	83	0.23249	DSH010UZH032	Unrelated		-1.2783	6	90	DSH010	UZH032	194	1	0	0	0	0	0	0	0	0	0	3e-06	4e-06	0.000164	3e-06	3e-06	2e-06	0	2e-06	2e-06	8.5e-05	-8.1e-05	-236.543	174	-236.543	0.007363	3.164548e-01,4.474460e-04,9.373637e-02,2.376824e-01,5.651711e-13,1.672838e-01,1.861982e-36,1.598061e-01,2.458900e-02	1.65855e+11	0	-0.331681	-279.424	482	6	90
DSH010	UZH034	Drasenhofen	Unterhauntztal	Between	21702	4870	0.2244	DSH010UZH034	Unrelated		-6.57452	6	91	DSH010	UZH034	8938	1	0	0	0	0	0	0	0	0	0	1.4e-05	0	0	7e-06	0	0	0	0	0	1.4e-05	0	-11859.2	98	-11859.2	0.339216	2.612629e-01,1.593787e-01,2.671091e-02,1.526094e-01,1.668209e-01,6.499834e-02,2.414530e-02,7.205450e-02,7.201914e-02	0.304855	0.333711	0.083186	-14336.8	34	6	91
DSH010	UZH036	Drasenhofen	Unterhauntztal	Between	8710	1933	0.22193	DSH010UZH036	Unrelated		-3.92024	6	92	DSH010	UZH036	4076	1	0	0	0	0	0	0	0	0	0	6.2e-05	1e-06	2e-06	3.2e-05	1e-06	1e-06	0	1e-06	1e-06	6.2e-05	-1e-06	-4947.92	75	-4947.92	0.154693	2.620113e-01,1.545546e-01,2.413204e-02,1.464854e-01,1.742491e-01,6.706050e-02,3.181155e-02,5.813785e-02,8.155751e-02	0.321055	0.361376	0.080494	-6005.71	62	6	92
DSH010	UZH038	Drasenhofen	Unterhauntztal	Between	18172	4085	0.2248	DSH010UZH038	Unrelated		-5.87821	6	93	DSH010	UZH038	7795	1	0	0	0	0	0	0	0	0	0	2.4e-05	5e-06	5e-06	1.4e-05	5e-06	5e-06	0	5e-06	5e-06	2.4e-05	0	-9985.32	66	-9985.32	0.295837	2.585535e-01,1.539799e-01,3.051282e-02,1.692389e-01,1.593868e-01,6.748433e-02,2.006404e-02,6.590695e-02,7.487269e-02	0.317321	0.314257	0.075102	-12137.7	38	6	93
DSH010	UZH039	Drasenhofen	Unterhauntztal	Between	24158	5355	0.22167	DSH010UZH039	Unrelated		-5.62106	6	94	DSH010	UZH039	9723	1	0	0	0	0	0	0	0	0	0	4e-06	1e-06	0	2e-06	0	0	0	0	0	4e-06	0	-13223.6	70	-13223.6	0.369008	2.530540e-01,1.552988e-01,3.474933e-02,1.467787e-01,1.733107e-01,6.764333e-02,2.470294e-02,6.703012e-02,7.743206e-02	0.343039	0.349274	0.069451	-16061.3	34	6	94
DSH010	UZH040	Drasenhofen	Unterhauntztal	Between	21064	4674	0.2219	DSH010UZH040	Unrelated		-6.58449	6	95	DSH010	UZH040	8772	1	0	0	0	0	0	0	0	0	0	1.5e-05	1.3e-05	0	8e-06	0	0	0	0	0	2.1e-05	6e-06	-11497.9	62	-11497.9	0.332916	2.533431e-01,1.570193e-01,3.510051e-02,1.635301e-01,1.474981e-01,7.279506e-02,2.143973e-02,7.108203e-02,7.819205e-02	0.383329	0.283124	0.045321	-14010.8	39	6	95
DSH010	UZH041	Drasenhofen	Unterhauntztal	Between	17309	3812	0.22023	DSH010UZH041	Unrelated		-5.20683	6	96	DSH010	UZH041	7344	1	0	0	0	0	0	0	0	0	0	2.2e-05	0	0	1.1e-05	0	0	0	0	0	2.2e-05	0	-9262	86	-9262	0.27872	2.711202e-01,1.424665e-01,3.427194e-02,1.610840e-01,1.666999e-01,6.405568e-02,1.761144e-02,7.005826e-02,7.263206e-02	0.311238	0.340518	0.081619	-11250.3	51	6	96
DSH010	UZH042	Drasenhofen	Unterhauntztal	Between	3095	678	0.21906	DSH010UZH042	Unrelated		-2.20782	6	97	DSH010	UZH042	1355	1	0	0	0	0	0	0	0	0	0	0	0	0.000133	0	0	0	0	0	0	6.7e-05	-6.6e-05	-1568.22	110	-1568.22	0.051425	2.854874e-01,1.372987e-01,4.353527e-02,1.517183e-01,1.628910e-01,4.918656e-02,1.935599e-02,8.144922e-02,6.907767e-02	0.386094	0.337567	0.049781	-1920.64	82	6	97
DSH010	UZH043	Drasenhofen	Unterhauntztal	Between	21868	4833	0.22101	DSH010UZH043	Unrelated		-6.09937	6	98	DSH010	UZH043	9005	1	0	0	0	0	0	0	0	0	0	2.1e-05	6e-06	6e-06	1.1e-05	1e-06	1e-06	5e-06	1e-06	6e-06	2.6e-05	0	-11891.9	98	-11891.9	0.341759	2.572314e-01,1.529127e-01,3.055072e-02,1.762718e-01,1.534637e-01,6.192399e-02,1.934114e-02,7.556390e-02,7.274064e-02	0.325105	0.297085	0.06939	-14461.3	35	6	98
DSH010	UZH044	Drasenhofen	Unterhauntztal	Between	23059	5161	0.22382	DSH010UZH044	Unrelated		-5.9963	6	99	DSH010	UZH044	9430	1	0	0	0	0	0	0	0	0	0	1e-06	3.7e-05	0	1e-06	0	0	0	0	0	1.9e-05	1.8e-05	-12638.5	106	-12638.5	0.357888	2.599676e-01,1.484121e-01,3.814146e-02,1.586989e-01,1.629810e-01,6.449439e-02,2.700678e-02,6.625247e-02,7.404541e-02	0.399729	0.324014	0.042791	-15396	43	6	99
DSH010	UZH045	Drasenhofen	Unterhauntztal	Between	21958	5036	0.22935	DSH010UZH045	Unrelated		-8.08105	6	100	DSH010	UZH045	9083	1	0	0	0	0	0	0	0	0	0	1.6e-05	0	0	8e-06	0	0	0	0	1e-06	1.6e-05	0	-12134.2	130	-12134.2	0.344719	2.586675e-01,1.459617e-01,3.434859e-02,1.558399e-01,1.791825e-01,6.367738e-02,2.441476e-02,6.039014e-02,7.751752e-02	0.327952	0.369729	0.078619	-14648.1	46	6	100
DSH010	UZH046	Drasenhofen	Unterhauntztal	Between	22076	4919	0.22282	DSH010UZH046	Unrelated		-5.7288	6	101	DSH010	UZH046	8979	1	0	0	0	0	0	0	0	0	0	1.9e-05	1e-06	1e-06	1e-05	1e-06	1e-06	0	1e-06	1e-06	1.9e-05	0	-11912.8	62	-11912.8	0.340772	2.579207e-01,1.512602e-01,3.160314e-02,1.680095e-01,1.574191e-01,7.310105e-02,2.343193e-02,6.626684e-02,7.098757e-02	0.349609	0.306458	0.061216	-14399.7	34	6	101
DSH010	UZH047	Drasenhofen	Unterhauntztal	Between	19538	4399	0.22515	DSH010UZH047	Unrelated		-6.39612	6	102	DSH010	UZH047	8324	1	0	0	0	0	0	0	0	0	0	2.2e-05	2e-06	2e-06	1.2e-05	2e-06	2e-06	0	2e-06	2e-06	2.2e-05	0	-10839.9	138	-10839.9	0.315913	2.561236e-01,1.569768e-01,2.974781e-02,1.648542e-01,1.675083e-01,5.915059e-02,2.399340e-02,6.686297e-02,7.478241e-02	0.320827	0.333957	0.076675	-13073.8	38	6	102
DSH010	ZWD001	Drasenhofen	Zwingendorf	Between	24171	5385	0.22279	DSH010ZWD001	Unrelated		-6.45763	6	103	DSH010	ZWD001	9666	1	0	0	0	0	0	0	0	0	0	5.1e-05	2e-06	2e-06	2.7e-05	2e-06	2e-06	0	2e-06	2e-06	5.1e-05	0	-13113	78	-13113	0.366845	2.608509e-01,1.551555e-01,2.765151e-02,1.529103e-01,1.523405e-01,8.375768e-02,2.443229e-02,6.754912e-02,7.535219e-02	0.341891	0.297856	0.063049	-15901.8	30	6	103
DSH010	ZWD002	Drasenhofen	Zwingendorf	Between	18535	4209	0.22708	DSH010ZWD002	Unrelated		-6.44139	6	104	DSH010	ZWD002	7830	1	0	0	0	0	0	0	0	0	0	3.2e-05	2e-06	2e-06	1.7e-05	1e-06	1e-06	0	1e-06	1e-06	3.3e-05	0	-10071.8	62	-10071.8	0.297165	2.681745e-01,1.409041e-01,3.784287e-02,1.671058e-01,1.577721e-01,6.470024e-02,2.253421e-02,6.911390e-02,7.185230e-02	0.382685	0.314161	0.048877	-12225.2	42	6	104
DSH011	DSH012	Drasenhofen	Drasenhofen	Drasenhofen	1373	262	0.19082	DSH011DSH012	Second Degree	0.26251	-1.66351	7	8	DSH011	DSH012	2882	0.618218	0.333796	0	0.166898	1.8e-05	0	0.045021	0.002938	0	9e-06	0.169111	0.047968	2.7e-05	0.084927	0.001478	9e-06	0	9e-06	9e-06	0.192365	0.022501	-3398.4	178	-1	0.109378	3.065668e-01,1.827552e-01,2.127468e-03,1.390654e-01,9.372874e-02,9.894379e-02,1.335506e-02,8.600969e-02,7.744781e-02	0.165184	0.179469	0.090407	-4060.59	98	7	8
DSH011	DSH014	Drasenhofen	Drasenhofen	Drasenhofen	4910	1002	0.20407	DSH011DSH014	Unrelated		-0.0197628	7	9	DSH011	DSH014	3610	0.83462	0.127118	0.038245	0.101804	0	1.1e-05	0	0	0	6e-06	0.101818	6e-06	1.7e-05	0.050913	6e-06	1.1e-05	0.038245	6e-06	0.038251	0.101821	0	-4370.5	370	-1	0.137007	3.060596e-01,1.492063e-01,1.846675e-02,1.198742e-01,1.671524e-01,7.958016e-02,2.364186e-02,6.325493e-02,7.276384e-02	0.251918	0.368157	0.11114	-5254.96	75	7	9
DSH011	DSH015	Drasenhofen	Drasenhofen	Drasenhofen	459	104	0.22658	DSH011DSH015	Unrelated		-1.20082	7	10	DSH011	DSH015	3768	0.859167	0.138422	0.00035	0.069561	0	0	0.002058	3e-06	0	0	0.069563	0.00206	0	0.034782	1e-06	0	0.00035	0	0.00035	0.070593	0.001029	-4650.93	5486	-1	0.143004	2.900322e-01,1.800909e-01,1.337900e-02,1.328395e-01,1.450275e-01,7.456489e-02,1.638384e-02,8.119092e-02,6.649125e-02	0.205222	0.290957	0.112689	-5583.47	54	7	10
DSH011	DSH016	Drasenhofen	Drasenhofen	Drasenhofen	6610	1302	0.19697	DSH011DSH016	Second Degree	0.649775	-3.08626	7	11	DSH011	DSH016	3242	0.627586	0.359501	0.00015	0.1799	0	0	6e-06	0.012756	0	2e-06	0.189469	0.012764	2e-06	0.09633	0.00638	2e-06	0.00015	2e-06	0.000152	0.192661	3e-06	-3897.57	118	-1	0.123041	2.951929e-01,1.710313e-01,1.118066e-02,1.495828e-01,1.555663e-01,5.762435e-02,4.282939e-05,6.821761e-02,9.156127e-02	0.072146	0.339902	0.175714	-4673.79	134	7	11
DSH011	DSH017	Drasenhofen	Drasenhofen	Drasenhofen	1558	359	0.23042	DSH011DSH017	Unrelated		-3.05644	7	12	DSH011	DSH017	942	0.941829	0	0	0	0	0	0.05817	0	0	0	0	0.058171	0	0	0	0	0	0	0	0.029085	0.029085	-1010.59	106	-1	0.035751	3.597417e-01,1.290786e-01,3.733030e-02,5.527952e-02,2.617959e-01,4.441048e-05,4.268208e-02,9.010896e-02,2.393848e-02	0.305629	0.738444	0.127516	-1216.24	163	7	12
DSH011	DSH018	Drasenhofen	Drasenhofen	Drasenhofen	1338	289	0.21599	DSH011DSH018	Unrelated		-1.63352	7	13	DSH011	DSH018	2859	1	0	0	0	0	0	0	0	0	0	0	6.9e-05	0	0	0	0	0	0	0	3.5e-05	3.4e-05	-3385.58	86	-3385.58	0.108505	2.629769e-01,1.909609e-01,3.003657e-02,1.770051e-01,1.053925e-01,7.644057e-02,1.394987e-02,7.492252e-02,6.831496e-02	0.417358	0.187093	0.023859	-4065.76	82	7	13
DSH011	DSH019	Drasenhofen	Drasenhofen	Drasenhofen	1514	347	0.22919	DSH011DSH019	Unrelated		-2.12851	7	14	DSH011	DSH019	3605	1	0	0	0	0	0	0	0	0	0	0	0.000438	0	0	0	0	0	0	0	0.000219	0.000219	-4407.65	234	-4407.65	0.136817	2.479552e-01,1.803259e-01,4.411622e-02,1.588820e-01,1.612010e-01,3.300808e-02,2.605430e-02,6.492078e-02,8.353658e-02	0.435298	0.317758	0.027464	-5334.91	62	7	14
DSH011	DSH020	Drasenhofen	Drasenhofen	Drasenhofen	5237	1170	0.22341	DSH011DSH020	Unrelated		-3.32995	7	15	DSH011	DSH020	3571	1	0	0	0	0	0	0	0	0	0	1e-06	0.000241	1e-06	1e-06	1e-06	1e-06	0	1e-06	1e-06	0.000121	0.00012	-4342.23	114	-4342.23	0.135527	2.898669e-01,1.741719e-01,1.242121e-02,1.498353e-01,1.284759e-01,7.927803e-02,3.537555e-02,7.430661e-02,5.626859e-02	0.372029	0.244535	0.044766	-5228.89	63	7	15
DSH011	DSH021	Drasenhofen	Drasenhofen	Drasenhofen	2585	594	0.22979	DSH011DSH021	Unrelated		-2.73978	7	16	DSH011	DSH021	3033	1	0	0	0	0	0	0	0	0	0	1e-06	0.000755	1e-06	1e-06	1e-06	1e-06	0	1e-06	1e-06	0.000378	0.000377	-3663.75	126	-3663.75	0.115109	2.872608e-01,1.632263e-01,3.158105e-02,1.422891e-01,1.465661e-01,6.558893e-02,3.240038e-02,6.650382e-02,6.458352e-02	0.436536	0.292203	0.025458	-4406.07	86	7	16
DSH011	DSH022	Drasenhofen	Drasenhofen	Drasenhofen	8247	1835	0.22251	DSH011DSH022	Unrelated		-3.28805	7	17	DSH011	DSH022	4024	1	0	0	0	0	0	0	0	0	0	1e-06	0.000228	1e-06	1e-06	1e-06	1e-06	0	1e-06	1e-06	0.000115	0.000114	-5090.29	134	-5090.29	0.152719	2.760540e-01,1.710943e-01,2.591831e-02,1.319717e-01,1.533964e-01,7.790267e-02,3.611418e-02,6.240523e-02,6.514328e-02	0.404393	0.303511	0.0391	-6143.29	51	7	17
DSH011	DSH023	Drasenhofen	Drasenhofen	Drasenhofen	6007	1310	0.21808	DSH011DSH023	Unrelated		-1.85745	7	18	DSH011	DSH023	4196	1	0	0	0	0	0	0	0	0	0	1e-06	0.000823	1e-06	1e-06	1e-06	1e-06	0	1e-06	1e-06	0.000412	0.000411	-5259.34	150	-5259.34	0.159247	2.812304e-01,1.540801e-01,3.834778e-02,1.473472e-01,1.469324e-01,6.194994e-02,3.525377e-02,5.696376e-02,7.789464e-02	0.500921	0.297468	-0.000379	-6415.75	63	7	18
DSH011	DSH024	Drasenhofen	Drasenhofen	Drasenhofen	1256	268	0.21338	DSH011DSH024	Unrelated		-1.03917	7	19	DSH011	DSH024	3725	0.994399	0.002284	0	0.001142	0	0	1e-06	0	3e-06	0.003312	0.004455	0.003317	0.003316	0.003883	0.003312	0.003312	3e-06	0.003312	0.003316	0.004458	0	-4565.31	94	-1	0.141372	2.902392e-01,1.613584e-01,2.742007e-02,1.538324e-01,1.291493e-01,7.537808e-02,2.100218e-02,7.464062e-02,6.697971e-02	0.374932	0.251443	0.04465	-5484.31	62	7	19
DSH011	DSH025	Drasenhofen	Drasenhofen	Drasenhofen	7356	1645	0.22363	DSH011DSH025	Unrelated		-2.62852	7	20	DSH011	DSH025	3485	1	0	0	0	0	0	0	0	0	0	1e-06	0.00015	1e-06	1e-06	1e-06	1e-06	0	1e-06	1e-06	7.5e-05	7.4e-05	-4289.5	114	-4289.5	0.132263	2.763118e-01,1.566695e-01,4.434432e-02,1.310854e-01,1.732229e-01,5.442507e-02,3.633010e-02,4.374241e-02,8.386845e-02	0.465726	0.371248	0.016213	-5175.49	70	7	20
DSH011	DSH026	Drasenhofen	Drasenhofen	Drasenhofen	6022	1324	0.21986	DSH011DSH026	Unrelated		-2.82782	7	21	DSH011	DSH026	4026	0.994206	0.000155	0.005418	0.0054955	0	0	0.00022	0	0	1e-06	0.005496	0.000221	1e-06	0.002749	1e-06	1e-06	0.005418	1e-06	0.005419	0.005606	0.00011	-5065.69	114	-1	0.152795	2.900774e-01,1.450584e-01,3.905667e-02,1.407608e-01,1.661063e-01,4.918881e-02,3.031421e-02,6.050974e-02,7.892752e-02	0.417629	0.357303	0.037603	-6089.97	54	7	21
DSH011	DSH027	Drasenhofen	Drasenhofen	Drasenhofen	532	102	0.19173	DSH011DSH027	Second Degree	0.690738	-0.590077	7	22	DSH011	DSH027	250	0.846878	0.004318	0	0.002159	0	0	1e-06	0.148802	0	0	0.113761	0.148803	0	0.075481	0.074401	0	0	0	0	0.150962	0	-278.244	246	-1	0.009488	2.942125e-01,2.317361e-01,1.131008e-04,1.591926e-01,1.195585e-01,2.128445e-11,2.546435e-10,1.543040e-01,4.088320e-02	0.000946	0.219234	0.152142	-314.833	190	7	22
DSH011	DSH028	Drasenhofen	Drasenhofen	Drasenhofen	1365	306	0.22418	DSH011DSH028	Unrelated		-1.98168	7	23	DSH011	DSH028	706	0.807807	0	0	0	0.192129	0	1e-06	0	6.3e-05	0	0	6.4e-05	0.192192	0	0	0	6.3e-05	0	6.3e-05	0.096128	-0.096064	-761.239	70	-1	0.026794	3.396690e-01,4.570058e-02,8.276230e-02,1.614823e-01,2.231332e-01,7.929260e-05,5.818555e-02,1.014774e-05,8.897765e-02	0.631676	0.640782	-0.089914	-919.486	147	7	23
DSH011	DSH029	Drasenhofen	Drasenhofen	Drasenhofen	4068	913	0.22443	DSH011DSH029	Unrelated		-3.19109	7	24	DSH011	DSH029	3875	1	0	0	0	0	0	0	0	0	0	0.000153	1e-05	1e-06	7.7e-05	1e-06	1e-06	2.3e-05	1e-06	2.4e-05	0.000157	5e-06	-4850.87	110	-4850.87	0.147064	2.908260e-01,1.522189e-01,2.815550e-02,1.409120e-01,1.712493e-01,6.432942e-02,3.218550e-02,5.170960e-02,6.841371e-02	0.352358	0.36474	0.067273	-5774.82	74	7	24
DSH011	DSH030	Drasenhofen	Drasenhofen	Drasenhofen	1211	287	0.23699	DSH011DSH030	Unrelated		-2.60869	7	25	DSH011	DSH030	561	0.932036	0.067797	0.000167	0.0340655	0	0	0	0	0	0	0.034065	0	0	0.017033	0	0	0.000167	0	0.000167	0.034065	0	-578.689	3531	-1	0.021291	2.848593e-01,2.030292e-01,5.467109e-03,1.974758e-01,8.210263e-02,5.374215e-02,3.104555e-11,9.832765e-02,7.499618e-02	0.066589	0.147126	0.099289	-721.022	230	7	25
DSH011	DSH031	Drasenhofen	Drasenhofen	Drasenhofen	1039	213	0.205	DSH011DSH031	Unrelated		-0.180071	7	26	DSH011	DSH031	482	0.926478	0.000677	0.072688	0.0730265	0.000154	0	0	0	0	3e-06	0.07303	3e-06	0.000157	0.036516	3e-06	3e-06	0.072688	3e-06	0.072691	0.073107	-7.7e-05	-510.961	162	-1	0.018293	4.015567e-01,9.252684e-05,4.807741e-02,3.898467e-02,3.314456e-01,6.740960e-02,6.650887e-02,3.781979e-03,4.214262e-02	0.345717	1.47404	0.132279	-618.947	266	7	26
DSH011	FZH001	Drasenhofen	Franzhausen	Between	5232	1118	0.21369	DSH011FZH001	Unrelated		-2.00857	7	27	DSH011	FZH001	2383	0.946581	0.000137	0	6.85e-05	1e-06	0.028434	0.017905	0	0	0.006942	0.028336	0.024846	0.035377	0.021193	0.006942	0.021159	0	0.006942	0.006942	0.044398	0.008952	-2737.22	94	-1	0.09044	3.238129e-01,1.717159e-01,7.463460e-03,1.264845e-01,1.406890e-01,6.414555e-02,5.597982e-02,2.526790e-02,8.444091e-02	0.450947	0.311909	0.020632	-3275.57	91	7	27
DSH011	FZH002	Drasenhofen	Franzhausen	Between	9812	2228	0.22707	DSH011FZH002	Unrelated		-4.1172	7	28	DSH011	FZH002	4361	1	0	0	0	0	0	0	0	0	0	3.9e-05	0.000428	3.9e-05	3.9e-05	3.9e-05	3.9e-05	0	3.9e-05	3.9e-05	0.000234	0.000195	-5661.5	90	-5661.51	0.165509	2.722716e-01,1.553063e-01,4.137443e-02,1.543941e-01,1.462446e-01,6.329937e-02,2.470965e-02,6.030435e-02,8.209564e-02	0.451874	0.292847	0.019395	-6781.56	62	7	28
DSH011	FZH003	Drasenhofen	Franzhausen	Between	8900	2034	0.22854	DSH011FZH003	Unrelated		-5.36423	7	29	DSH011	FZH003	4003	1	0	0	0	0	0	0	0	0	0	1e-06	0.001186	1e-06	1e-06	1e-06	1e-06	0	1e-06	1e-06	0.000594	0.000592	-5029.01	162	-5029.01	0.151922	2.720001e-01,1.666916e-01,4.048465e-02,1.650091e-01,1.293332e-01,5.264835e-02,2.612081e-02,6.382141e-02,8.389079e-02	0.514991	0.251242	-0.005486	-6059.1	71	7	29
DSH011	PEB004	Drasenhofen	Pottenbrunn	Between	7250	1653	0.228	DSH011PEB004	Unrelated		-3.98586	7	30	DSH011	PEB004	3299	1	0	0	0	0	0	0	0	0	0	1e-06	0.000295	1e-06	1e-06	1e-06	1e-06	0	1e-06	1e-06	0.000148	0.000147	-4007.39	118	-4007.39	0.125204	2.820389e-01,1.743535e-01,2.392742e-02,1.681673e-01,9.575748e-02,9.242811e-02,2.540629e-02,8.628372e-02,5.163726e-02	0.515194	0.167829	-0.004083	-4795.35	71	7	30
DSH011	PEB005	Drasenhofen	Pottenbrunn	Between	5218	1172	0.22461	DSH011PEB005	Unrelated		-4.44309	7	31	DSH011	PEB005	2561	0.981888	0	0	0	0	0	0.01811	0	0	1e-06	1e-06	0.018112	1e-06	1e-06	1e-06	1e-06	0	1e-06	1e-06	0.009056	0.009055	-3000.37	118	-1	0.097195	3.025879e-01,1.410321e-01,3.930708e-02,1.221441e-01,1.674856e-01,6.494845e-02,3.134575e-02,7.515618e-02,5.599276e-02	0.421844	0.353395	0.035462	-3628.84	102	7	31
DSH011	PEB006	Drasenhofen	Pottenbrunn	Between	9135	2038	0.2231	DSH011PEB006	Unrelated		-3.2162	7	32	DSH011	PEB006	4173	1	0	0	0	0	0	0	0	0	0	1e-06	0.001375	1e-06	1e-06	1e-06	1e-06	0	1e-06	1e-06	0.000688	0.000687	-5275.87	138	-5275.87	0.158374	2.701184e-01,1.626772e-01,4.178888e-02,1.443029e-01,1.495644e-01,6.052533e-02,2.350708e-02,7.628163e-02,7.123420e-02	0.436574	0.293792	0.025538	-6384.56	62	7	32
DSH011	PEB007	Drasenhofen	Pottenbrunn	Between	7005	1534	0.21899	DSH011PEB007	Unrelated		-2.32196	7	33	DSH011	PEB007	3274	1	0	0	0	0	0	0	0	0	0	2.5e-05	0.000368	1e-06	1.3e-05	1e-06	1e-06	0	1e-06	1e-06	0.000208	0.000183	-3928.93	122	-3928.93	0.124255	2.770721e-01,1.909891e-01,1.064807e-02,1.366198e-01,1.338385e-01,8.981228e-02,2.482424e-02,8.226903e-02,5.392683e-02	0.265038	0.250089	0.081961	-4743.96	70	7	33
DSH011	PEB009	Drasenhofen	Pottenbrunn	Between	6608	1480	0.22397	DSH011PEB009	Unrelated		-2.80792	7	34	DSH011	PEB009	3071	1	0	0	0	0	0	0	0	0	0	0	0.000451	0	0	0	0	0	0	0	0.000226	0.000225	-3658.34	167	-3658.34	0.116551	2.329073e-01,2.475355e-01,5.101027e-05,1.353547e-01,1.766883e-01,4.367759e-02,9.631936e-03,1.180892e-01,3.606446e-02	0.054802	0.318736	0.175185	-4350.87	114	7	34
DSH011	PEB011	Drasenhofen	Pottenbrunn	Between	6927	1571	0.22679	DSH011PEB011	Unrelated		-3.40682	7	35	DSH011	PEB011	3379	1	0	0	0	0	0	0	0	0	0	0.001031	4e-06	2e-06	0.000517	2e-06	2e-06	7.3e-05	2e-06	7.5e-05	0.001032	1e-06	-4078.79	122	-4078.79	0.12824	2.833168e-01,1.618529e-01,2.737877e-02,1.425634e-01,1.705928e-01,5.502970e-02,3.222703e-02,5.210225e-02,7.493645e-02	0.349404	0.362074	0.068259	-4896.62	74	7	35
DSH011	PEB012	Drasenhofen	Pottenbrunn	Between	7237	1664	0.22993	DSH011PEB012	Unrelated		-4.19848	7	36	DSH011	PEB012	3514	1	0	0	0	0	0	0	0	0	0	3.9e-05	0.000201	3.9e-05	3.8e-05	3.8e-05	3.8e-05	0	3.8e-05	3.8e-05	0.00012	8.1e-05	-4257.21	70	-4257.22	0.133364	2.614593e-01,1.752700e-01,2.530503e-02,1.801827e-01,1.074035e-01,8.516737e-02,9.346425e-03,9.434491e-02,6.152069e-02	0.322629	0.188554	0.050816	-5162.6	59	7	36
DSH011	PEB013	Drasenhofen	Pottenbrunn	Between	8524	1959	0.22982	DSH011PEB013	Unrelated		-4.7042	7	37	DSH011	PEB013	4036	1	0	0	0	0	0	0	0	0	0	0	0.000267	0	0	0	0	0	0	0	0.000134	0.000133	-5053.77	134	-5053.77	0.153175	2.694118e-01,1.643511e-01,3.720501e-02,1.463724e-01,1.553653e-01,6.007806e-02,3.505026e-02,5.810613e-02,7.406004e-02	0.465067	0.31001	0.014676	-6125	63	7	37
DSH011	PEB014	Drasenhofen	Pottenbrunn	Between	4049	913	0.22549	DSH011PEB014	Unrelated		-3.13018	7	38	DSH011	PEB014	2008	1	0	0	0	0	0	0	0	0	0	0.000274	8.4e-05	1e-06	0.000137	1e-06	1e-06	0	1e-06	1e-06	0.000316	4.2e-05	-2338.57	142	-2338.57	0.076208	2.537954e-01,2.143947e-01,1.308140e-05,1.681685e-01,1.323706e-01,6.536373e-02,1.782933e-02,1.049125e-01,4.315222e-02	0.134791	0.231952	0.118258	-2764.58	151	7	38
DSH011	PEB016	Drasenhofen	Pottenbrunn	Between	3837	865	0.22544	DSH011PEB016	Unrelated		-3.19496	7	39	DSH011	PEB016	1898	0.96537	0.032945	6e-06	0.0164785	0	0	0.001677	0	0	2e-06	0.016481	0.001679	2e-06	0.008241	2e-06	2e-06	6e-06	2e-06	8e-06	0.017319	0.000839	-2120.3	142	-1	0.072033	3.356220e-01,1.378638e-01,3.015693e-02,1.118217e-01,1.648480e-01,7.143113e-02,5.300687e-03,1.205165e-01,2.243915e-02	0.215093	0.345528	0.12178	-2544.74	122	7	39
DSH011	PEB018	Drasenhofen	Pottenbrunn	Between	7998	1788	0.22356	DSH011PEB018	Unrelated		-3.4023	7	40	DSH011	PEB018	3734	1	0	0	0	0	0	0	0	0	0	0	0.000207	0	0	0	0	0	0	0	0.000104	0.000103	-4541.2	98	-4541.2	0.141713	2.660916e-01,1.641198e-01,3.964649e-02,1.525583e-01,1.426307e-01,7.240108e-02,2.033009e-02,6.654950e-02,7.567257e-02	0.420503	0.276628	0.030608	-5558.37	58	7	40
DSH011	PEB019	Drasenhofen	Pottenbrunn	Between	7158	1681	0.23484	DSH011PEB019	Unrelated		-5.09596	7	41	DSH011	PEB019	3324	1	0	0	0	0	0	0	0	0	0	0	0.000235	0	0	0	0	0	0	0	0.000118	0.000117	-4030.48	122	-4030.48	0.126153	2.718655e-01,1.768278e-01,3.055101e-02,1.341065e-01,1.549971e-01,6.256750e-02,3.012674e-02,6.622326e-02,7.273466e-02	0.391477	0.309745	0.044872	-4839.59	74	7	41
DSH011	SLB001	Drasenhofen	Schleinbach	Between	5598	1205	0.21526	DSH011SLB001	Unrelated		-1.69618	7	42	DSH011	SLB001	2868	0.956367	0.000629	0.043003	0.0433175	0	0	0	0	0	1e-06	0.043318	1e-06	1e-06	0.02166	1e-06	1e-06	0.043003	1e-06	0.043004	0.043318	0	-3302.84	166	-1	0.108847	3.162375e-01,1.308476e-01,2.427268e-02,1.270532e-01,2.170767e-01,4.171312e-02,3.440403e-02,4.132560e-02,6.706956e-02	0.270304	0.543213	0.12866	-3962.65	83	7	42
DSH011	SLB002	Drasenhofen	Schleinbach	Between	10303	2298	0.22304	DSH011SLB002	Unrelated		-4.46282	7	43	DSH011	SLB002	4516	1	0	0	0	0	0	0	0	0	0	1e-06	0.000912	1e-06	1e-06	1e-06	1e-06	0	1e-06	1e-06	0.000456	0.000455	-5945.33	150	-5945.33	0.171392	2.650290e-01,1.678098e-01,4.036660e-02,1.500081e-01,1.437923e-01,6.200233e-02,2.589256e-02,7.008824e-02,7.501105e-02	0.460798	0.278577	0.015287	-7134.33	51	7	43
DSH011	SLB003	Drasenhofen	Schleinbach	Between	3237	740	0.22861	DSH011SLB003	Unrelated		-2.62622	7	44	DSH011	SLB003	1682	0.880331	0	0	0	0	0	0.119669	0	0	0	0	0.119669	0	0	0	0	0	0	0	0.059834	0.059834	-1912.28	126	-1	0.063835	2.229037e-01,2.421878e-01,2.443679e-02,1.748823e-01,1.490134e-01,8.282249e-03,7.882192e-03,9.730313e-02,7.310847e-02	0.216886	0.268505	0.102811	-2295.75	98	7	44
DSH011	SLB005	Drasenhofen	Schleinbach	Between	8605	1925	0.22371	DSH011SLB005	Unrelated		-3.59687	7	45	DSH011	SLB005	4011	0.991731	0.008009	0	0.0040045	0	0	0.000253	0	0	6e-06	0.004011	0.00026	6e-06	0.002008	6e-06	6e-06	0	6e-06	6e-06	0.004137	0.000127	-5022.47	118	-1	0.152226	2.638785e-01,1.688860e-01,3.223660e-02,1.676096e-01,1.249240e-01,7.002891e-02,1.895376e-02,7.107934e-02,8.240329e-02	0.409772	0.236243	0.030989	-6052.95	62	7	45
DSH011	SLB006	Drasenhofen	Schleinbach	Between	7498	1670	0.22273	DSH011SLB006	Unrelated		-2.57365	7	46	DSH011	SLB006	3536	1	0	0	0	0	0	0	0	0	0	0	7.5e-05	0	0	0	0	0	0	0	3.7e-05	3.7e-05	-4331.45	98	-4331.45	0.134199	2.697306e-01,1.594278e-01,2.606448e-02,1.363271e-01,1.992903e-01,4.779242e-02,3.668074e-02,4.995398e-02,7.473258e-02	0.314843	0.436804	0.093172	-5171.48	67	7	46
DSH011	SLB007	Drasenhofen	Schleinbach	Between	7517	1692	0.22509	DSH011SLB007	Unrelated		-3.09358	7	47	DSH011	SLB007	3487	1	0	0	0	0	0	0	0	0	0	0	0.000189	0	0	0	0	0	0	0	9.4e-05	9.4e-05	-4266.73	142	-4266.73	0.132339	2.741056e-01,1.767279e-01,3.440673e-02,1.591667e-01,1.573596e-01,4.989256e-02,2.254728e-02,6.305316e-02,6.274042e-02	0.361935	0.311114	0.056907	-5089.76	78	7	47
DSH011	SLB008	Drasenhofen	Schleinbach	Between	8699	1994	0.22922	DSH011SLB008	Unrelated		-4.14332	7	48	DSH011	SLB008	3985	1	0	0	0	0	0	0	0	0	0	0	0.000168	0	0	0	0	0	0	0	8.4e-05	8.4e-05	-4979.24	174	-4979.24	0.151239	2.385176e-01,2.110295e-01,1.665430e-02,1.534100e-01,1.778747e-01,3.901961e-02,1.245938e-02,8.422725e-02,6.680766e-02	0.163675	0.344185	0.141857	-5944.48	59	7	48
DSH011	SLB010	Drasenhofen	Schleinbach	Between	10748	2441	0.22711	DSH011SLB010	Unrelated		-3.99941	7	49	DSH011	SLB010	4712	1	0	0	0	0	0	0	0	0	0	0	0.001216	1e-06	0	0	0	1e-06	0	1e-06	0.000608	0.000607	-6242.22	150	-6242.23	0.17883	2.689486e-01,1.760017e-01,3.079023e-02,1.464581e-01,1.187375e-01,8.594775e-02,1.989401e-02,8.786604e-02,6.535606e-02	0.42686	0.217087	0.023672	-7526.32	46	7	49
DSH011	SLB011	Drasenhofen	Schleinbach	Between	7088	1548	0.2184	DSH011SLB011	Unrelated		-3.08641	7	50	DSH011	SLB011	3396	1	0	0	0	0	0	0	0	0	0	0	0.000164	0	0	0	0	0	0	0	8.2e-05	8.2e-05	-4061.21	110	-4061.21	0.128885	2.759507e-01,1.658298e-01,3.234058e-02,1.351838e-01,1.527744e-01,7.286380e-02,2.523003e-02,7.556095e-02,6.426594e-02	0.376834	0.301325	0.049846	-4985.52	74	7	50
DSH011	SLB012	Drasenhofen	Schleinbach	Between	10500	2386	0.22724	DSH011SLB012	Unrelated		-4.29255	7	51	DSH011	SLB012	4632	1	0	0	0	0	0	0	0	0	0	1e-06	0.00039	1e-06	1e-06	1e-06	1e-06	0	1e-06	1e-06	0.000195	0.000194	-6050.89	146	-6050.89	0.175794	2.733135e-01,1.670101e-01,3.395416e-02,1.394079e-01,1.400128e-01,7.966945e-02,2.513160e-02,7.420215e-02,6.729841e-02	0.422003	0.269579	0.029503	-7335.06	46	7	51
DSH011	SLB013	Drasenhofen	Schleinbach	Between	1663	378	0.2273	DSH011SLB013	Unrelated		-2.07778	7	52	DSH011	SLB013	855	0.991078	0	0	0	0	3e-06	0.008919	0	0	0	2e-06	0.008919	3e-06	1e-06	0	1e-06	0	0	0	0.004462	0.00446	-949.072	74	-1	0.032449	2.247270e-01,2.392522e-01,8.523477e-07,2.080949e-01,1.356997e-01,2.899094e-02,1.224498e-06,1.019300e-01,6.130316e-02	1.5e-05	0.234665	0.159704	-1133.65	94	7	52
DSH011	SLB014	Drasenhofen	Schleinbach	Between	7457	1695	0.2273	DSH011SLB014	Unrelated		-3.68285	7	53	DSH011	SLB014	3450	1	0	0	0	0	0	0	0	0	0	7.1e-05	0.000464	1.4e-05	4e-05	1.2e-05	5e-06	4e-06	0	4e-06	0.000302	0.000218	-4207.88	110	-4207.88	0.130935	2.899084e-01,1.726107e-01,2.533309e-02,1.559807e-01,1.355949e-01,6.456510e-02,1.895801e-02,8.070559e-02,5.634352e-02	0.326643	0.261689	0.0631	-4984.51	50	7	53
DSH011	SLB015	Drasenhofen	Schleinbach	Between	10172	2318	0.22788	DSH011SLB015	Unrelated		-4.30487	7	54	DSH011	SLB015	4511	1	0	0	0	0	0	0	0	0	0	1e-06	0.00049	1e-06	1e-06	1e-06	1e-06	0	1e-06	1e-06	0.000246	0.000245	-5883.25	130	-5883.25	0.171202	2.595393e-01,1.695611e-01,3.710110e-02,1.595197e-01,1.509972e-01,5.465268e-02,1.634788e-02,7.431437e-02,7.796664e-02	0.353973	0.295206	0.058022	-7098.71	47	7	54
DSH011	SLB016	Drasenhofen	Schleinbach	Between	6565	1481	0.22559	DSH011SLB016	Unrelated		-2.969	7	55	DSH011	SLB016	3102	1	0	0	0	0	0	0	0	0	0	3e-06	0.000458	3e-06	3e-06	3e-06	3e-06	0	3e-06	3e-06	0.000231	0.000228	-3725.03	94	-3725.03	0.117727	3.015260e-01,1.452389e-01,2.947282e-02,1.146049e-01,1.801521e-01,6.024710e-02,4.801907e-02,6.044490e-02,6.029409e-02	0.430147	0.393321	0.033973	-4468.6	66	7	55
DSH011	SLB018	Drasenhofen	Schleinbach	Between	10329	2401	0.23245	DSH011SLB018	Unrelated		-4.98403	7	56	DSH011	SLB018	4638	1	0	0	0	0	0	0	0	0	0	1e-06	0.000637	1e-06	1e-06	1e-06	1e-06	0	1e-06	1e-06	0.000319	0.000318	-6043.43	158	-6043.43	0.176022	2.690093e-01,1.678521e-01,3.193446e-02,1.373214e-01,1.439656e-01,8.069174e-02,3.748238e-02,6.548588e-02,6.625721e-02	0.482177	0.276449	0.006942	-7352.94	42	7	56
DSH011	SLB020	Drasenhofen	Schleinbach	Between	9499	2222	0.23392	DSH011SLB020	Unrelated		-5.56418	7	57	DSH011	SLB020	4241	1	0	0	0	0	0	0	0	0	0	1e-05	8e-05	0	5e-06	0	0	0	0	0	5e-05	4e-05	-5434.87	122	-5434.87	0.160955	2.524449e-01,1.841709e-01,2.307797e-02,1.882680e-01,1.019171e-01,8.692798e-02,5.654486e-03,9.781465e-02,5.972397e-02	0.28192	0.173946	0.058412	-6511.62	86	7	57
DSH011	SLB021	Drasenhofen	Schleinbach	Between	4733	1071	0.22628	DSH011SLB021	Unrelated		-3.2697	7	58	DSH011	SLB021	2296	1	0	0	0	0	0	0	0	0	0	8.2e-05	1.6e-05	1.6e-05	4.9e-05	1.6e-05	1.6e-05	0	1.6e-05	1.6e-05	8.2e-05	0	-2619.71	70	-2619.71	0.087138	2.800849e-01,1.524312e-01,1.919869e-02,1.825763e-01,1.346589e-01,7.575362e-02,1.821584e-02,7.766848e-02,5.941214e-02	0.277847	0.256081	0.078957	-3176.36	86	7	58
DSH011	SLB023	Drasenhofen	Schleinbach	Between	8741	2008	0.22972	DSH011SLB023	Unrelated		-4.73204	7	59	DSH011	SLB023	4137	1	0	0	0	0	0	0	0	0	0	1e-06	0.002939	1e-06	1e-06	1e-06	1e-06	0	1e-06	1e-06	0.00147	0.001469	-5244.94	170	-5244.95	0.157008	2.688115e-01,1.888013e-01,2.234905e-02,1.422818e-01,1.264526e-01,8.580314e-02,3.152792e-02,7.515800e-02,5.881469e-02	0.426065	0.231632	0.025101	-6289.3	58	7	59
DSH011	SLB024	Drasenhofen	Schleinbach	Between	10433	2328	0.22314	DSH011SLB024	Unrelated		-4.06121	7	60	DSH011	SLB024	4597	1	0	0	0	0	0	0	0	0	0	0.000124	0.000231	4e-06	6.7e-05	2e-05	0	4e-06	0	4e-06	0.000232	9.4e-05	-6045.72	122	-6045.72	0.174466	2.683784e-01,1.691495e-01,3.304117e-02,1.502392e-01,1.413097e-01,7.375878e-02,1.949643e-02,7.417218e-02,7.045461e-02	0.37179	0.271824	0.048317	-7255.7	54	7	60
DSH011	SLB026	Drasenhofen	Schleinbach	Between	8604	1930	0.22431	DSH011SLB026	Unrelated		-4.07971	7	61	DSH011	SLB026	3953	0.984619	0	0	0	0	0	0.01538	0	0	1e-06	1e-06	0.015381	1e-06	1e-06	1e-06	1e-06	0	1e-06	1e-06	0.007691	0.00769	-4955.11	158	-1	0.150025	2.764207e-01,1.763412e-01,2.958944e-02,1.324892e-01,1.490592e-01,5.870269e-02,3.486862e-02,7.165963e-02,7.086933e-02	0.432433	0.295957	0.02732	-5959.75	62	7	61
DSH011	SLB028	Drasenhofen	Schleinbach	Between	10210	2291	0.22439	DSH011SLB028	Unrelated		-4.72547	7	62	DSH011	SLB028	4563	1	0	0	0	0	0	0	0	0	0	9e-06	0.000389	1e-05	5e-06	0	5e-06	1e-06	0	1e-06	0.000206	0.000194	-5963.54	114	-5963.54	0.173175	2.711664e-01,1.649113e-01,3.481488e-02,1.434491e-01,1.348696e-01,8.003246e-02,2.156107e-02,7.737833e-02,7.181693e-02	0.418004	0.258298	0.030071	-7197.62	54	7	62
DSH011	SLB031	Drasenhofen	Schleinbach	Between	1446	311	0.21508	DSH011SLB031	Unrelated		-0.717628	7	63	DSH011	SLB031	773	0.958161	0	0	0	0.041838	0	0	0	0	0	0	0	0.041839	0	0	0	0	0	0	0.02092	-0.020919	-856.327	166	-1	0.029337	1.985348e-01,2.784145e-01,3.285711e-05,2.543411e-01,1.480448e-07,1.257656e-01,2.406004e-05,8.025697e-02,6.262992e-02	384.459	0	-0.000154	-1028.97	402	7	63
DSH011	SLB032	Drasenhofen	Schleinbach	Between	10555	2385	0.22596	DSH011SLB032	Unrelated		-3.95724	7	64	DSH011	SLB032	4688	1	0	0	0	0	0	0	0	0	0	1e-06	0.000804	1e-06	1e-06	1e-06	1e-06	0	1e-06	1e-06	0.000403	0.000401	-6194.82	170	-6194.82	0.177919	2.656658e-01,1.743377e-01,3.236756e-02,1.571274e-01,1.328744e-01,6.827302e-02,1.875271e-02,8.223421e-02,6.836729e-02	0.384726	0.249252	0.04097	-7444.71	46	7	64
DSH011	SLB035	Drasenhofen	Schleinbach	Between	5897	1348	0.22859	DSH011SLB035	Unrelated		-4.46062	7	65	DSH011	SLB035	2882	0.948356	0.051562	6e-06	0.025787	0	0	6.8e-05	0	0	7e-06	0.025794	7.6e-05	7e-06	0.012901	7e-06	7e-06	6e-06	7e-06	1.3e-05	0.025828	3.4e-05	-3370.32	254	-1	0.109378	2.906486e-01,1.716822e-01,1.177907e-02,1.293132e-01,1.434760e-01,9.198457e-02,3.097163e-02,7.239744e-02,5.774733e-02	0.297964	0.282362	0.07706	-4078.74	74	7	65
DSH011	SLB037	Drasenhofen	Schleinbach	Between	5958	1386	0.23263	DSH011SLB037	Unrelated		-4.88427	7	66	DSH011	SLB037	2781	1	0	0	0	0	0	0	0	0	0	0.000148	1e-06	1e-06	7.5e-05	1e-06	1e-06	0	1e-06	1e-06	0.000148	0	-3321.38	106	-3321.38	0.105545	2.839427e-01,1.544642e-01,2.368671e-02,1.714447e-01,1.331189e-01,7.505064e-02,2.045892e-02,8.642849e-02,5.140478e-02	0.331626	0.250443	0.059483	-3937.93	86	7	66
DSH011	SLB041	Drasenhofen	Schleinbach	Between	4555	986	0.21647	DSH011SLB041	Unrelated		-2.18094	7	67	DSH011	SLB041	2227	1	0	0	0	0	0	0	0	0	0	0.000148	2e-06	2e-06	7.5e-05	2e-06	2e-06	0	2e-06	2e-06	0.000148	0	-2503.76	122	-2503.76	0.084519	2.622349e-01,2.119849e-01,1.009139e-05,1.406699e-01,1.696309e-01,6.542840e-02,2.541529e-02,4.100792e-02,8.361767e-02	0.149886	0.350104	0.148782	-3068.93	86	7	67
DSH011	UZH004	Drasenhofen	Unterhauntztal	Between	6883	1502	0.21822	DSH011UZH004	Unrelated		-3.33498	7	68	DSH011	UZH004	3187	1	0	0	0	0	0	0	0	0	0	2e-06	0.001019	2e-06	2e-06	2e-06	2e-06	0	2e-06	2e-06	0.000511	0.000508	-3837.81	126	-3837.82	0.120953	2.892620e-01,1.464306e-01,4.572892e-02,1.416758e-01,1.766317e-01,3.619497e-02,2.631316e-02,5.751625e-02,8.024660e-02	0.407866	0.389177	0.044277	-4590.71	87	7	68
DSH011	UZH007	Drasenhofen	Unterhauntztal	Between	3878	874	0.22537	DSH011UZH007	Unrelated		-2.84612	7	69	DSH011	UZH007	1937	0.979051	2e-06	0	1e-06	0	2.4e-05	0.020917	0	0	6e-06	2.5e-05	0.020923	3e-05	1.8e-05	6e-06	1.8e-05	0	6e-06	6e-06	0.010489	0.010459	-2177.86	110	-1	0.073513	3.060862e-01,1.634708e-01,3.609822e-02,1.295719e-01,1.714443e-01,2.463104e-02,4.328646e-02,3.771327e-02,8.769780e-02	0.463035	0.394332	0.018152	-2626.04	66	7	69
DSH011	UZH009	Drasenhofen	Unterhauntztal	Between	1025	200	0.19512	DSH011UZH009	Second Degree	0.121743	-1.57883	7	70	DSH011	UZH009	475	0.808018	0.000632	0.127157	0.127473	0	0	0.058699	0	0.005493	1e-06	0.127474	0.064193	0.005494	0.063738	1e-06	1e-06	0.13265	1e-06	0.132651	0.162317	0.02935	-505.241	254	-1	0.018027	3.692098e-01,1.153697e-01,2.442565e-07,5.240212e-02,2.778038e-01,4.975011e-05,1.010724e-01,2.258957e-04,8.386625e-02	0.363828	1.03227	0.10455	-598.064	223	7	70
DSH011	UZH010	Drasenhofen	Unterhauntztal	Between	6136	1379	0.22474	DSH011UZH010	Unrelated		-3.56161	7	71	DSH011	UZH010	2873	1	0	0	0	0	0	0	0	0	0	0	2.6e-05	0	0	0	0	0	0	0	1.3e-05	1.3e-05	-3367.86	86	-3367.86	0.109036	2.806298e-01,1.464080e-01,3.284136e-02,1.995704e-01,1.406348e-01,6.458523e-02,1.236357e-02,6.607993e-02,5.688692e-02	0.321435	0.269494	0.066267	-4067.07	98	7	71
DSH011	UZH011	Drasenhofen	Unterhauntztal	Between	2840	651	0.22923	DSH011UZH011	Unrelated		-2.6936	7	72	DSH011	UZH011	1466	0.960293	0.000458	0.039248	0.039477	0	0	0	0	0	0	0.039478	0	0	0.019739	0	0	0.039248	0	0.039249	0.039478	0	-1662.01	194	-1	0.055638	2.188115e-01,2.137207e-01,1.058535e-11,1.196995e-01,2.900074e-01,1.460597e-05,2.103528e-02,3.961944e-02,9.709141e-02	0.072534	0.735892	0.260146	-1987.3	126	7	72
DSH011	UZH012	Drasenhofen	Unterhauntztal	Between	5635	1276	0.22644	DSH011UZH012	Unrelated		-2.76982	7	73	DSH011	UZH012	2657	0.873009	1e-06	0	5e-07	0	0	0.12699	0	0	0	1e-06	0.12699	0	0	0	0	0	0	0	0.063496	0.063495	-3075.46	186	-1	0.100839	2.796741e-01,2.354447e-01,1.631262e-04,1.301705e-01,1.392007e-01,3.611440e-02,8.494437e-03,1.404490e-01,3.028901e-02	0.062195	0.252708	0.148536	-3653.01	118	7	73
DSH011	UZH013	Drasenhofen	Unterhauntztal	Between	1750	382	0.21829	DSH011UZH013	Unrelated		-1.49686	7	74	DSH011	UZH013	949	0.863524	1.1e-05	0.0207	0.0207055	0.115662	1e-06	5.3e-05	2e-06	4.2e-05	5e-06	0.020713	0.000101	0.11571	0.010359	6e-06	5e-06	0.020742	5e-06	0.020747	0.078613	-0.057804	-1093.27	170	-1	0.036017	3.337462e-01,2.151475e-02,9.332637e-02,1.183717e-01,2.570985e-01,1.280142e-02,5.396512e-02,1.089344e-02,9.828251e-02	0.572899	0.827022	-0.055305	-1285.54	270	7	74
DSH011	UZH014	Drasenhofen	Unterhauntztal	Between	1333	324	0.24306	DSH011UZH014	Unrelated		-3.68113	7	75	DSH011	UZH014	649	0.935392	6e-06	0	3e-06	0	0	0.013948	0.050653	0	2e-06	0.037995	0.064603	2e-06	0.02533	0.025329	2e-06	0	2e-06	2e-06	0.057632	0.006974	-704.812	142	-1	0.024631	3.619485e-01,8.332299e-02,6.811093e-02,7.404357e-02,2.379338e-01,1.188370e-05,1.656815e-02,1.105894e-01,4.747074e-02	0.355893	0.674708	0.092192	-842.038	94	7	75
DSH011	UZH015	Drasenhofen	Unterhauntztal	Between	3289	755	0.22955	DSH011UZH015	Unrelated		-3.64792	7	76	DSH011	UZH015	1647	1	0	0	0	0	0	0	0	0	0	0	0.000144	0	0	0	0	0	0	0	7.2e-05	7.2e-05	-1884.41	190	-1884.41	0.062507	2.373472e-01,2.414882e-01,3.948764e-06,1.749934e-01,1.054188e-01,7.448075e-02,2.009312e-05,1.267387e-01,3.950900e-02	0.000228	0.170656	0.127177	-2234.01	90	7	76
DSH011	UZH019	Drasenhofen	Unterhauntztal	Between	8730	1953	0.22371	DSH011UZH019	Unrelated		-3.41731	7	77	DSH011	UZH019	4036	1	0	0	0	0	0	0	0	0	0	1.4e-05	0.000338	1.4e-05	1.4e-05	1.4e-05	1.4e-05	0	1.4e-05	1.4e-05	0.000176	0.000162	-5008.98	106	-5008.99	0.153175	2.831314e-01,1.678887e-01,2.607168e-02,1.426718e-01,1.217048e-01,9.027898e-02,2.901001e-02,6.861874e-02,7.062382e-02	0.452584	0.232022	0.01619	-6089.73	50	7	77
DSH011	UZH020	Drasenhofen	Unterhauntztal	Between	2332	515	0.22084	DSH011UZH020	Unrelated		-1.52276	7	78	DSH011	UZH020	1218	1	0	0	0	0	0	0	0	0	0	6e-06	0	0	3e-06	0	0	0	0	0	6e-06	0	-1373.77	82	-1373.77	0.046226	2.771762e-01,1.855991e-01,5.512754e-06,9.347792e-02,2.289928e-01,9.237567e-02,3.048593e-02,6.447594e-02,2.741092e-02	0.133155	0.490958	0.187949	-1629.02	78	7	78
DSH011	UZH021	Drasenhofen	Unterhauntztal	Between	10020	2306	0.23014	DSH011UZH021	Unrelated		-6.17119	7	79	DSH011	UZH021	4546	1	0	0	0	0	0	0	0	0	0	0	0.000631	0	0	0	0	0	0	0	0.000316	0.000315	-5978.68	174	-5978.69	0.17253	2.607919e-01,1.595366e-01,5.324272e-02,1.594154e-01,1.634271e-01,3.296107e-02,2.161279e-02,6.268839e-02,8.632404e-02	0.458036	0.333895	0.018499	-7161.92	58	7	79
DSH011	UZH022	Drasenhofen	Unterhauntztal	Between	3002	672	0.22385	DSH011UZH022	Unrelated		-3.60452	7	80	DSH011	UZH022	1555	0.948861	0.000278	0.007116	0.007255	0	0	0.043475	1e-06	0.000269	0	0.007255	0.043745	0.000269	0.003628	0	0	0.007385	0	0.007385	0.029262	0.021738	-1760.32	1158	-1	0.059016	3.459511e-01,8.580385e-02,6.753495e-02,9.248146e-02,2.213745e-01,1.388234e-02,4.090562e-02,6.640264e-02,6.566350e-02	0.489851	0.603182	0.006407	-2100.99	118	7	80
DSH011	UZH023	Drasenhofen	Unterhauntztal	Between	1607	351	0.21842	DSH011UZH023	Unrelated		-1.95779	7	81	DSH011	UZH023	875	1	0	0	0	0	0	0	0	0	0	0	0	4.3e-05	0	0	0	0	0	0	2.2e-05	-2.1e-05	-956.486	90	-956.486	0.033208	2.532411e-01,1.867324e-01,3.687656e-02,2.213000e-01,7.919646e-02,6.793703e-02,1.206409e-13,1.123401e-01,4.237635e-02	0.465634	0.126677	0.00729	-1165.88	274	7	81
DSH011	UZH024	Drasenhofen	Unterhauntztal	Between	3392	745	0.21963	DSH011UZH024	Unrelated		-2.46728	7	82	DSH011	UZH024	1738	1	0	0	0	0	0	0	0	0	0	2.9e-05	1e-05	1.1e-05	2e-05	1e-05	1e-05	0	1e-05	1e-05	2.9e-05	0	-1984.82	62	-1984.82	0.065961	2.520533e-01,2.171955e-01,1.327334e-02,1.985548e-01,1.047276e-01,8.128130e-02,1.488963e-02,4.713270e-02,7.089176e-02	0.268916	0.182986	0.064226	-2359.77	78	7	82
DSH011	UZH025	Drasenhofen	Unterhauntztal	Between	2988	648	0.21687	DSH011UZH025	Unrelated		-1.66433	7	83	DSH011	UZH025	1494	0.914921	0.000127	0	6.35e-05	0	1.2e-05	0.084548	0.000391	0	0	0.000367	0.084939	1.3e-05	0.000234	0.000196	6e-06	0	0	0	0.042742	0.042274	-1641.83	54	-1	0.0567	3.057162e-01,1.908347e-01,1.177056e-02,1.005366e-01,1.563063e-01,5.447328e-02,3.707251e-02,7.921269e-02,6.407719e-02	0.312483	0.329829	0.079467	-2012.29	122	7	83
DSH011	UZH026	Drasenhofen	Unterhauntztal	Between	4070	930	0.2285	DSH011UZH026	Unrelated		-4.06826	7	84	DSH011	UZH026	2016	1	0	0	0	0	0	0	0	0	0	0	0.000414	0	0	0	0	0	0	0	0.000207	0.000207	-2256.76	110	-2256.76	0.076511	3.037873e-01,1.380127e-01,4.393035e-02,1.627211e-01,1.651334e-01,3.197541e-02,2.949041e-02,6.147283e-02,6.347648e-02	0.444615	0.353149	0.025249	-2724.29	110	7	84
DSH011	UZH027	Drasenhofen	Unterhauntztal	Between	10511	2412	0.22947	DSH011UZH027	Unrelated		-5.28528	7	85	DSH011	UZH027	4609	1	0	0	0	0	0	0	0	0	0	0.000199	0.000168	1e-06	0.0001	1e-06	1e-06	0	1e-06	1e-06	0.000282	8.4e-05	-6043.06	158	-6043.06	0.174921	2.678485e-01,1.760727e-01,2.856182e-02,1.465981e-01,1.386368e-01,7.743112e-02,2.549983e-02,6.587367e-02,7.347746e-02	0.389952	0.26659	0.041054	-7300.69	47	7	85
DSH011	UZH028	Drasenhofen	Unterhauntztal	Between	10249	2381	0.23232	DSH011UZH028	Unrelated		-5.61129	7	86	DSH011	UZH028	4543	1	0	0	0	0	0	0	0	0	0	1e-06	0.00033	1e-06	0	0	0	0	0	0	0.000166	0.000165	-5933.16	186	-5933.16	0.172416	2.676784e-01,1.558746e-01,4.728442e-02,1.619006e-01,1.603068e-01,4.129260e-02,1.883284e-02,7.043419e-02,7.639560e-02	0.412442	0.323447	0.037424	-7116.03	74	7	86
DSH011	UZH029	Drasenhofen	Unterhauntztal	Between	2217	503	0.22688	DSH011UZH029	Unrelated		-2.3619	7	87	DSH011	UZH029	1111	0.921622	0.078228	7e-05	0.039184	6e-06	2e-06	6.8e-05	0	0	5e-06	0.03919	7.3e-05	1.2e-05	0.019598	5e-06	6e-06	7e-05	5e-06	7.5e-05	0.039227	3.1e-05	-1237.29	114	-1	0.042165	3.033723e-01,1.729744e-01,6.801395e-03,1.502985e-01,1.274651e-01,9.102814e-02,2.790228e-02,7.246566e-02,4.769227e-02	0.27226	0.244434	0.078277	-1471.15	102	7	87
DSH011	UZH030	Drasenhofen	Unterhauntztal	Between	3943	910	0.23079	DSH011UZH030	Unrelated		-3.32163	7	88	DSH011	UZH030	1957	1	0	0	0	0	0	0	0	0	0	0.000169	1e-06	1e-06	8.5e-05	1e-06	1e-06	0	1e-06	2e-06	0.000169	0	-2212.47	106	-2212.47	0.074272	2.609641e-01,2.050538e-01,3.453677e-06,1.209017e-01,2.155671e-01,5.765910e-02,2.444763e-02,6.746385e-02,4.793925e-02	0.113427	0.45332	0.188917	-2665.09	106	7	88
DSH011	UZH031	Drasenhofen	Unterhauntztal	Between	6483	1422	0.21934	DSH011UZH031	Unrelated		-3.19994	7	89	DSH011	UZH031	3157	1	0	0	0	0	0	0	0	0	0	1e-06	0.000228	1e-06	1e-06	1e-06	1e-06	0	1e-06	1e-06	0.000115	0.000114	-3792.81	110	-3792.81	0.119815	2.840653e-01,1.592558e-01,2.790827e-02,1.363220e-01,1.664323e-01,6.964179e-02,3.080644e-02,6.819263e-02,5.737543e-02	0.352784	0.33819	0.063949	-4572.03	78	7	89
DSH011	UZH032	Drasenhofen	Unterhauntztal	Between	174	32	0.18391	DSH011UZH032	Second Degree	0.34222	-0.389919	7	90	DSH011	UZH032	98	4e-06	0	0	0	0.698086	0.211855	0	0	0.090056	0	0.158891	0.090056	0.999996	0.105927	0	0.105927	0.090056	0	0.090056	0.650954	-0.349043	-104.166	94	-1	0.003719	2.464143e-01,2.381413e-01,7.322603e-05,1.939670e-01,2.705156e-17,1.547173e-01,2.197768e-02,2.409698e-20,1.447091e-01	815143660820360	0	-0.075153	-126.848	274	7	90
DSH011	UZH034	Drasenhofen	Unterhauntztal	Between	9608	2138	0.22252	DSH011UZH034	Unrelated		-3.56826	7	91	DSH011	UZH034	4303	1	0	0	0	0	0	0	0	0	0	0	0.000222	0	0	0	0	0	0	0	0.000111	0.000111	-5591.51	122	-5591.51	0.163308	2.711589e-01,1.691557e-01,3.234555e-02,1.317385e-01,1.504609e-01,7.516354e-02,3.345813e-02,7.139970e-02,6.511914e-02	0.437348	0.293147	0.025192	-6716.04	42	7	91
DSH011	UZH036	Drasenhofen	Unterhauntztal	Between	3895	889	0.22824	DSH011UZH036	Unrelated		-2.96918	7	92	DSH011	UZH036	1960	1	0	0	0	0	0	0	0	0	0	0	0.0002	0	0	0	0	0	0	0	0.0001	0.0001	-2322.13	106	-2322.13	0.074386	2.902950e-01,1.279855e-01,4.594992e-02,1.090101e-01,2.061675e-01,5.755960e-02,3.759256e-02,6.924060e-02,5.619913e-02	0.405216	0.460876	0.050356	-2749.21	106	7	92
DSH011	UZH038	Drasenhofen	Unterhauntztal	Between	8064	1760	0.21825	DSH011UZH038	Unrelated		-3.16323	7	93	DSH011	UZH038	3775	0.987298	0.002093	0.010597	0.0116435	0	0	1e-05	0	0	1e-06	0.011645	1.2e-05	1e-06	0.005823	1e-06	1e-06	0.010597	1e-06	0.010598	0.01165	5e-06	-4664.99	114	-1	0.143269	2.819849e-01,1.520368e-01,3.261290e-02,1.454190e-01,1.571549e-01,7.162086e-02,2.065246e-02,6.965976e-02,6.885835e-02	0.338935	0.319419	0.067226	-5620.38	62	7	93
DSH011	UZH039	Drasenhofen	Unterhauntztal	Between	10503	2337	0.22251	DSH011UZH039	Unrelated		-2.90554	7	94	DSH011	UZH039	4681	1	0	0	0	0	0	0	0	0	0	0	0.000293	0	0	0	0	0	0	0	0.000146	0.000146	-6138.96	142	-6138.96	0.177654	2.647232e-01,1.629705e-01,3.982854e-02,1.411957e-01,1.575651e-01,6.473652e-02,2.487717e-02,7.230843e-02,7.179486e-02	0.41066	0.311445	0.037224	-7477	58	7	94
DSH011	UZH040	Drasenhofen	Unterhauntztal	Between	9334	2115	0.22659	DSH011UZH040	Unrelated		-3.32239	7	95	DSH011	UZH040	4238	1	0	0	0	0	0	0	0	0	0	0	0.000136	0	0	0	0	0	0	0	6.8e-05	6.8e-05	-5394.17	114	-5394.17	0.160841	2.725210e-01,1.654191e-01,3.046431e-02,1.387746e-01,1.409440e-01,9.003050e-02,3.223797e-02,6.718547e-02,6.242313e-02	0.444874	0.26892	0.020906	-6515.81	67	7	95
DSH011	UZH041	Drasenhofen	Unterhauntztal	Between	7557	1741	0.23038	DSH011UZH041	Unrelated		-4.02582	7	96	DSH011	UZH041	3641	0.980811	0	0	0	0	0	0.019189	0	0	0	0	0.019189	0	0	0	0	0	0	0	0.009595	0.009594	-4381.64	162	-1	0.138184	2.680893e-01,1.730014e-01,4.272311e-02,1.511959e-01,1.497919e-01,4.147285e-02,1.935892e-02,7.517739e-02,7.918928e-02	0.414455	0.297839	0.034612	-5337.39	82	7	96
DSH011	UZH042	Drasenhofen	Unterhauntztal	Between	1420	322	0.22676	DSH011UZH042	Unrelated		-1.68317	7	97	DSH011	UZH042	655	0.878129	0.000197	0	9.85e-05	3.3e-05	0	0.121634	0	0	7e-06	0.000106	0.121642	4e-05	5.7e-05	8e-06	7e-06	0	7e-06	8e-06	0.06094	0.060801	-722.199	62	-1	0.024859	3.494042e-01,8.820592e-02,7.878914e-02,1.283396e-01,1.261801e-01,5.323937e-02,4.361557e-08,1.255377e-01,5.030396e-02	0.624419	0.26614	-0.048478	-864.511	170	7	97
DSH011	UZH043	Drasenhofen	Unterhauntztal	Between	9619	2202	0.22892	DSH011UZH043	Unrelated		-4.02195	7	98	DSH011	UZH043	4322	1	0	0	0	0	0	0	0	0	0	0	0.000521	0	0	0	0	0	0	0	0.000261	0.00026	-5591.45	174	-5591.46	0.164029	2.604428e-01,1.788887e-01,3.240963e-02,1.633098e-01,1.228859e-01,7.424073e-02,2.999583e-02,7.998214e-02,5.784455e-02	0.507832	0.2199	-0.002594	-6727.42	46	7	98
DSH011	UZH044	Drasenhofen	Unterhauntztal	Between	10067	2246	0.22311	DSH011UZH044	Unrelated		-2.87476	7	99	DSH011	UZH044	4554	1	0	0	0	0	0	0	0	0	0	1e-06	0.000612	1e-06	1e-06	1e-06	1e-06	0	1e-06	1e-06	0.000306	0.000306	-5979.5	134	-5979.5	0.172834	2.560925e-01,1.827127e-01,3.052574e-02,1.630594e-01,1.009233e-01,9.406421e-02,2.326927e-02,9.097181e-02,5.838100e-02	0.533028	0.172636	-0.009099	-7200.43	46	7	99
DSH011	UZH045	Drasenhofen	Unterhauntztal	Between	9625	2257	0.23449	DSH011UZH045	Unrelated		-5.08346	7	100	DSH011	UZH045	4361	1	0	0	0	0	0	0	0	0	0	3e-06	0.000414	3e-06	3e-06	3e-06	3e-06	0	3e-06	3e-06	0.000208	0.000206	-5655.3	106	-5655.3	0.165509	2.815551e-01,1.482265e-01,3.959737e-02,1.342240e-01,1.545926e-01,7.791237e-02,3.131300e-02,6.950934e-02,6.306964e-02	0.458692	0.308702	0.017281	-6767.18	58	7	100
DSH011	UZH046	Drasenhofen	Unterhauntztal	Between	9616	2190	0.22775	DSH011UZH046	Unrelated		-4.13869	7	101	DSH011	UZH046	4275	1	0	0	0	0	0	0	0	0	0	0	0.000351	0	0	0	0	0	0	0	0.000175	0.000175	-5475.8	134	-5475.81	0.162245	2.529268e-01,1.778841e-01,3.580260e-02,1.548180e-01,1.386004e-01,6.874835e-02,2.536871e-02,7.820604e-02,6.764503e-02	0.44135	0.256275	0.021481	-6636.71	46	7	101
DSH011	UZH047	Drasenhofen	Unterhauntztal	Between	8697	1934	0.22238	DSH011UZH047	Unrelated		-4.28088	7	102	DSH011	UZH047	4026	0.988362	0.011562	7.2e-05	0.005853	0	0	0	1e-06	0	2e-06	0.005856	4e-06	2e-06	0.002929	3e-06	2e-06	7.2e-05	2e-06	7.4e-05	0.005857	0	-5058.09	106	-1	0.152795	2.745976e-01,1.612012e-01,2.948407e-02,1.510148e-01,1.522164e-01,7.195113e-02,2.107786e-02,6.775487e-02,7.070214e-02	0.332171	0.302928	0.067551	-6072.51	82	7	102
DSH011	ZWD001	Drasenhofen	Zwingendorf	Between	10530	2398	0.22773	DSH011ZWD001	Unrelated		-4.84152	7	103	DSH011	ZWD001	4628	1	0	0	0	0	0	0	0	0	0	1e-06	0.000362	1e-06	1e-06	1e-06	1e-06	0	1e-06	1e-06	0.000181	0.000181	-6148.8	130	-6148.81	0.175642	2.722439e-01,1.481700e-01,4.692035e-02,1.423568e-01,1.466855e-01,7.245511e-02,3.171238e-02,6.486400e-02,7.459193e-02	0.536064	0.289618	-0.01467	-7434.62	54	7	103
DSH011	ZWD002	Drasenhofen	Zwingendorf	Between	8222	1886	0.22938	DSH011ZWD002	Unrelated		-5.0497	7	104	DSH011	ZWD002	3840	1	0	0	0	0	0	0	0	0	0	3e-06	0.000145	1e-06	2e-06	1e-06	1e-06	0	1e-06	1e-06	7.5e-05	7.2e-05	-4712.92	98	-4712.92	0.145736	2.880256e-01,1.472286e-01,3.579992e-02,1.383128e-01,1.557684e-01,6.903843e-02,3.207585e-02,5.980213e-02,7.394826e-02	0.435748	0.322998	0.027574	-5723.86	55	7	104
DSH012	DSH014	Drasenhofen	Drasenhofen	Drasenhofen	17642	3744	0.21222	DSH012DSH014	Unrelated		-1.71113	8	9	DSH012	DSH014	7647	0.817128	0.182701	0.000153	0.0915035	1e-05	2e-06	3e-06	1e-06	0	1e-06	0.091507	6e-06	1.4e-05	0.045755	2e-06	2e-06	0.000153	1e-06	0.000155	0.091515	-3e-06	-9627.27	70	-1	0.29022	2.908643e-01,1.400042e-01,1.971118e-02,1.431841e-01,1.566854e-01,7.293986e-02,1.701876e-02,7.709417e-02,8.249800e-02	0.234418	0.333407	0.111474	-11653.3	38	8	9
DSH012	DSH015	Drasenhofen	Drasenhofen	Drasenhofen	1570	318	0.20255	DSH012DSH015	Second Degree	0.53145	-1.51685	8	10	DSH012	DSH015	8016	0.798061	0.201806	0.000133	0.101036	0	0	0	0	0	0	0.101036	0	0	0.050518	0	0	0.000133	0	0.000133	0.101036	0	-10287.2	3562	-1	0.304224	2.813772e-01,1.495259e-01,1.474059e-02,1.436162e-01,1.671717e-01,6.723891e-02,1.504969e-02,7.590580e-02,8.537399e-02	0.178202	0.358678	0.139614	-12462.8	39	8	10
DSH012	DSH016	Drasenhofen	Drasenhofen	Drasenhofen	23533	4617	0.19619	DSH012DSH016	Second Degree	2.9679	-3.49469	8	11	DSH012	DSH016	6761	0.55152	0.448467	3e-06	0.224237	0	0	7e-06	2e-06	0	0	0.224238	9e-06	0	0.112119	1e-06	0	3e-06	0	4e-06	0.224243	4e-06	-8452.27	238	-1	0.256594	3.044366e-01,1.465472e-01,5.996037e-04,1.465166e-01,1.581431e-01,6.083417e-02,9.365972e-03,7.674101e-02,9.681575e-02	0.063016	0.358923	0.185041	-10135.9	86	8	11
DSH012	DSH017	Drasenhofen	Drasenhofen	Drasenhofen	5318	1165	0.21907	DSH012DSH017	Unrelated		-1.97267	8	12	DSH012	DSH017	1879	0.992571	0	0	0	0	0	0.007428	0	0	1e-06	1e-06	0.007429	1e-06	1e-06	1e-06	1e-06	0	1e-06	1e-06	0.003715	0.003714	-2160.59	90	-1	0.071312	3.166826e-01,1.522721e-01,2.290881e-02,1.236228e-01,1.854000e-01,2.761178e-02,4.623920e-02,6.218404e-02,6.307873e-02	0.372967	0.426365	0.063957	-2615.05	98	8	12
DSH012	DSH018	Drasenhofen	Drasenhofen	Drasenhofen	4641	1010	0.21763	DSH012DSH018	Unrelated		-2.77423	8	13	DSH012	DSH018	5991	0.994238	9e-06	0.005752	0.0057565	0	0	0	0	0	1e-06	0.005757	1e-06	1e-06	0.002879	1e-06	1e-06	0.005752	1e-06	0.005753	0.005757	0	-7359.65	118	-1	0.227371	2.733200e-01,1.570242e-01,2.351653e-02,1.326948e-01,1.972833e-01,4.116742e-02,2.850116e-02,6.183059e-02,8.466207e-02	0.26367	0.443598	0.118443	-8930.85	46	8	13
DSH012	DSH019	Drasenhofen	Drasenhofen	Drasenhofen	5235	1187	0.22674	DSH012DSH019	Unrelated		-5.02246	8	14	DSH012	DSH019	7527	1	0	0	0	0	0	0	0	0	0	2e-06	1.2e-05	0	1e-06	0	0	0	0	0	8e-06	6e-06	-9454.66	78	-9454.66	0.285665	2.764880e-01,1.606402e-01,1.896583e-02,1.406440e-01,1.539080e-01,6.829881e-02,3.874228e-02,7.016103e-02,7.215192e-02	0.374952	0.309392	0.05149	-11527.4	42	8	14
DSH012	DSH020	Drasenhofen	Drasenhofen	Drasenhofen	18326	4013	0.21898	DSH012DSH020	Unrelated		-4.08263	8	15	DSH012	DSH020	7523	1	0	0	0	0	0	0	0	0	0	1e-06	5.3e-05	1e-06	1e-06	1e-06	1e-06	0	1e-06	1e-06	2.7e-05	2.6e-05	-9597.73	146	-9597.73	0.285514	2.802461e-01,1.612891e-01,1.897697e-02,1.362388e-01,1.662694e-01,5.695797e-02,4.238997e-02,7.142457e-02,6.620718e-02	0.369081	0.341221	0.057401	-11600	42	8	15
DSH012	DSH021	Drasenhofen	Drasenhofen	Drasenhofen	9109	2081	0.22846	DSH012DSH021	Unrelated		-4.09877	8	16	DSH012	DSH021	6362	1	0	0	0	0	0	0	0	0	0	5.3e-05	7e-06	7e-06	3e-05	7e-06	7e-06	0	7e-06	7e-06	5.3e-05	0	-7974.96	74	-7974.96	0.241451	2.746757e-01,1.538285e-01,2.660166e-02,1.503555e-01,1.517224e-01,7.293752e-02,3.080298e-02,6.350697e-02,7.556879e-02	0.378353	0.304643	0.04961	-9684.55	46	8	16
DSH012	DSH022	Drasenhofen	Drasenhofen	Drasenhofen	29580	6600	0.22312	DSH012DSH022	Unrelated		-5.47982	8	17	DSH012	DSH022	8401	1	0	0	0	0	0	0	0	0	0	0.000776	1e-06	1e-06	0.000388	1e-06	1e-06	0	1e-06	1e-06	0.000776	0	-10919	134	-10919	0.318836	2.743723e-01,1.597723e-01,1.539206e-02,1.414144e-01,1.603115e-01,7.346858e-02,3.150812e-02,6.928514e-02,7.447556e-02	0.292557	0.326606	0.086992	-13267.4	38	8	17
DSH012	DSH023	Drasenhofen	Drasenhofen	Drasenhofen	21105	4742	0.22469	DSH012DSH023	Unrelated		-5.68958	8	18	DSH012	DSH023	8796	1	0	0	0	0	0	0	0	0	0	0.000109	1.5e-05	1.5e-05	6.2e-05	1.5e-05	1.5e-05	0	1.5e-05	1.5e-05	0.000109	0	-11462.1	102	-11462.1	0.333827	2.784094e-01,1.409216e-01,2.883310e-02,1.459206e-01,1.541777e-01,7.434030e-02,2.805692e-02,6.938849e-02,7.995195e-02	0.36899	0.316287	0.054671	-14015.9	30	8	18
DSH012	DSH024	Drasenhofen	Drasenhofen	Drasenhofen	4337	880	0.20291	DSH012DSH024	Unrelated		-0.331887	8	19	DSH012	DSH024	7772	0.993383	0.000727	0.00589	0.0062535	0	0	0	0	0	1e-06	0.006254	1e-06	1e-06	0.003127	1e-06	1e-06	0.00589	1e-06	0.005891	0.006254	0	-9913.89	122	-1	0.294964	2.817232e-01,1.452002e-01,2.714527e-02,1.358927e-01,1.649872e-01,6.344182e-02,3.509786e-02,6.614086e-02,8.037081e-02	0.37726	0.34887	0.054683	-12047.4	31	8	19
DSH012	DSH025	Drasenhofen	Drasenhofen	Drasenhofen	26057	5867	0.22516	DSH012DSH025	Unrelated		-5.45676	8	20	DSH012	DSH025	7347	1	0	0	0	0	0	0	0	0	0	0	2.1e-05	0	0	0	0	0	0	0	1.1e-05	1e-05	-9348.18	70	-9348.18	0.278834	2.627529e-01,1.728115e-01,1.958963e-02,1.596670e-01,1.344652e-01,7.366686e-02,3.057596e-02,7.126256e-02,7.520845e-02	0.373075	0.254875	0.045735	-11386.3	38	8	20
DSH012	DSH026	Drasenhofen	Drasenhofen	Drasenhofen	21601	4913	0.22744	DSH012DSH026	Unrelated		-5.73704	8	21	DSH012	DSH026	8495	1	0	0	0	0	0	0	0	0	0	4e-06	1e-06	0	2e-06	0	0	0	0	0	5e-06	1e-06	-11091	74	-11091	0.322403	2.712788e-01,1.577855e-01,1.895241e-02,1.550545e-01,1.386916e-01,8.219421e-02,3.084732e-02,7.835655e-02,6.683913e-02	0.359068	0.265088	0.052069	-13473.1	34	8	21
DSH012	DSH027	Drasenhofen	Drasenhofen	Drasenhofen	1769	364	0.20577	DSH012DSH027	Unrelated		-0.847197	8	22	DSH012	DSH027	512	0.807922	0	0.157979	0.157979	0	4.2e-05	0.033769	3.8e-05	0.000246	5e-06	0.158043	0.034058	0.000292	0.079034	2.4e-05	2.5e-05	0.158224	5e-06	0.158229	0.175194	0.016885	-568.395	114	-1	0.019431	3.662647e-01,1.122516e-01,3.623320e-02,1.292791e-01,1.877744e-01,3.563829e-09,2.828053e-02,6.429604e-02,7.562050e-02	0.34357	0.507032	0.086218	-669.076	110	8	22
DSH012	DSH028	Drasenhofen	Drasenhofen	Drasenhofen	4729	1064	0.22499	DSH012DSH028	Unrelated		-2.64504	8	23	DSH012	DSH028	1444	1	0	0	0	0	0	0	0	0	0	0	1e-06	0.000397	0	0	0	0	0	1e-06	0.000199	-0.000198	-1612.28	154	-1612.28	0.054803	3.287112e-01,7.923571e-02,5.175686e-02,1.461150e-01,1.992159e-01,1.888956e-07,5.326120e-02,4.842354e-02,9.328031e-02	0.527157	0.525924	-0.016097	-1986.2	107	8	23
DSH012	DSH029	Drasenhofen	Drasenhofen	Drasenhofen	14429	3304	0.22898	DSH012DSH029	Unrelated		-5.26726	8	24	DSH012	DSH029	8147	1	0	0	0	0	0	0	0	0	0	0.000102	1e-06	1e-06	5.2e-05	1e-06	1e-06	0	1e-06	1e-06	0.000102	0	-10523.7	150	-10523.7	0.309196	2.782232e-01,1.526824e-01,2.279883e-02,1.476118e-01,1.694805e-01,5.764666e-02,3.373115e-02,6.308791e-02,7.473762e-02	0.333549	0.354889	0.074239	-12701	34	8	24
DSH012	DSH030	Drasenhofen	Drasenhofen	Drasenhofen	3967	886	0.22334	DSH012DSH030	Unrelated		-2.6625	8	25	DSH012	DSH030	1190	1	0	0	0	0	0	0	0	0	0	0.001161	2e-06	2e-06	0.000581	2e-06	2e-06	0.000667	2e-06	0.000668	0.001161	0	-1368.94	122	-1368.94	0.045163	2.958901e-01,1.505795e-01,7.730499e-03,1.596007e-01,2.225086e-01,3.000148e-02,7.631771e-03,9.502936e-02,3.102806e-02	0.069041	0.493834	0.21788	-1629.28	170	8	25
DSH012	DSH031	Drasenhofen	Drasenhofen	Drasenhofen	3600	822	0.22833	DSH012DSH031	Unrelated		-3.46142	8	26	DSH012	DSH031	1008	0.98056	0	0	0	0.019439	0	0	0	0	1e-06	1e-06	1e-06	0.01944	1e-06	1e-06	1e-06	0	1e-06	1e-06	0.00972	-0.009719	-1150.51	258	-1	0.038256	2.474267e-01,1.704333e-01,7.936479e-13,2.772147e-01,5.265903e-04,1.210353e-01,2.298343e-02,1.091514e-01,5.122857e-02	43.6458	0.000751	-0.066933	-1397.46	302	8	26
DSH012	FZH001	Drasenhofen	Franzhausen	Between	18470	4087	0.22128	DSH012FZH001	Unrelated		-4.38608	8	27	DSH012	FZH001	5075	1	0	0	0	0	0	0	0	0	0	9e-06	9e-06	9.7e-05	9e-06	9e-06	9e-06	0	9e-06	9e-06	5.3e-05	-4.4e-05	-6057.47	70	-6057.47	0.192607	2.942129e-01,1.456496e-01,1.547103e-02,1.719265e-01,1.340569e-01,6.465626e-02,3.506199e-02,7.167721e-02,6.728763e-02	0.376952	0.265752	0.045692	-7400.92	63	8	27
DSH012	FZH002	Drasenhofen	Franzhausen	Between	34713	7789	0.22438	DSH012FZH002	Unrelated		-5.88446	8	28	DSH012	FZH002	9294	1	0	0	0	0	0	0	0	0	0	3.7e-05	1e-06	1e-06	1.9e-05	1e-06	1e-06	0	1e-06	1e-06	3.7e-05	0	-12484.5	66	-12484.6	0.352727	2.620436e-01,1.563532e-01,2.743139e-02,1.591422e-01,1.448336e-01,7.161443e-02,2.576454e-02,8.149944e-02,7.131759e-02	0.36729	0.277563	0.050696	-15039.6	30	8	28
DSH012	FZH003	Drasenhofen	Franzhausen	Between	31446	7130	0.22674	DSH012FZH003	Unrelated		-6.87673	8	29	DSH012	FZH003	8590	1	0	0	0	0	0	0	0	0	0	7e-06	0	0	4e-06	0	0	0	0	0	7e-06	0	-11152.7	74	-11152.7	0.326009	2.696562e-01,1.480893e-01,2.759743e-02,1.561261e-01,1.563230e-01,6.517853e-02,2.714333e-02,7.922620e-02,7.065990e-02	0.350177	0.310559	0.061531	-13571.1	34	8	29
DSH012	PEB004	Drasenhofen	Pottenbrunn	Between	25038	5707	0.22793	DSH012PEB004	Unrelated		-6.65273	8	30	DSH012	PEB004	6851	1	0	0	0	0	0	0	0	0	0	2.1e-05	1e-05	2e-05	1.1e-05	2e-06	2e-06	0	2e-06	2e-06	3.5e-05	-5e-06	-8571.42	62	-8571.42	0.26001	2.657751e-01,1.566266e-01,2.397319e-02,1.685467e-01,1.359532e-01,6.937260e-02,3.587846e-02,6.845546e-02,7.541862e-02	0.440237	0.260022	0.022111	-10432	35	8	30
DSH012	PEB005	Drasenhofen	Pottenbrunn	Between	18652	4158	0.22293	DSH012PEB005	Unrelated		-5.08255	8	31	DSH012	PEB005	5393	1	0	0	0	0	0	0	0	0	0	2.4e-05	4e-06	4e-06	1.4e-05	4e-06	4e-06	0	4e-06	4e-06	2.5e-05	0	-6629.62	74	-6629.62	0.204676	2.635577e-01,1.590629e-01,2.493481e-02,1.536036e-01,1.592141e-01,6.641352e-02,2.127796e-02,8.015205e-02,7.178334e-02	0.290255	0.314998	0.085884	-8080.49	50	8	31
DSH012	PEB006	Drasenhofen	Pottenbrunn	Between	32623	7387	0.22644	DSH012PEB006	Unrelated		-5.97689	8	32	DSH012	PEB006	8871	1	0	0	0	0	0	0	0	0	0	2e-06	2.8e-05	0	1e-06	0	0	0	0	0	1.6e-05	1.4e-05	-11668.4	94	-11668.4	0.336673	2.590529e-01,1.601581e-01,2.903006e-02,1.493626e-01,1.601652e-01,6.522113e-02,2.672613e-02,7.373822e-02,7.654563e-02	0.348117	0.317639	0.063283	-14181	35	8	32
DSH012	PEB007	Drasenhofen	Pottenbrunn	Between	24776	5512	0.22247	DSH012PEB007	Unrelated		-5.61868	8	33	DSH012	PEB007	6954	0.987604	0.000205	0.012191	0.0122935	0	0	0	0	0	0	0.012293	0	0	0.006147	0	0	0.012191	0	0.012191	0.012293	0	-8706.75	886	-1	0.263919	2.767740e-01,1.536993e-01,2.453204e-02,1.372592e-01,1.809519e-01,5.138705e-02,3.139687e-02,6.593443e-02,7.806527e-02	0.309082	0.389807	0.089711	-10562.8	43	8	33
DSH012	PEB009	Drasenhofen	Pottenbrunn	Between	23220	5256	0.22636	DSH012PEB009	Unrelated		-6.19043	8	34	DSH012	PEB009	6601	1	0	0	0	0	0	0	0	0	0	9e-06	4.6e-05	0	5e-06	0	0	0	0	0	3.2e-05	2.3e-05	-8166.95	86	-8166.95	0.250522	2.425383e-01,2.038519e-01,2.081249e-06,1.207601e-01,2.222390e-01,3.307752e-02,2.469806e-02,1.008698e-01,5.196320e-02	0.111142	0.459875	0.191397	-9817.22	50	8	34
DSH012	PEB011	Drasenhofen	Pottenbrunn	Between	24160	5472	0.22649	DSH012PEB011	Unrelated		-5.61351	8	35	DSH012	PEB011	7043	1	0	0	0	0	0	0	0	0	0	1e-06	2.2e-05	1e-06	1e-06	0	0	0	0	0	1.1e-05	1e-05	-8849.45	74	-8849.45	0.267297	2.750704e-01,1.547524e-01,2.566025e-02,1.490016e-01,1.566522e-01,6.275530e-02,4.137816e-02,6.308149e-02,7.164817e-02	0.427944	0.315431	0.030388	-10725.4	42	8	35
DSH012	PEB012	Drasenhofen	Pottenbrunn	Between	25787	5973	0.23163	DSH012PEB012	Unrelated		-7.34893	8	36	DSH012	PEB012	7337	1	0	0	0	0	0	0	0	0	0	3.2e-05	1.3e-05	1.3e-05	2.2e-05	1.3e-05	1.3e-05	0	1.3e-05	1.3e-05	3.2e-05	0	-9267.54	66	-9267.55	0.278455	2.771381e-01,1.401274e-01,3.085354e-02,1.466763e-01,1.605840e-01,6.898446e-02,2.922438e-02,7.330099e-02,7.311084e-02	0.374122	0.32828	0.053886	-11283.8	67	8	36
DSH012	PEB013	Drasenhofen	Pottenbrunn	Between	30445	6903	0.22674	DSH012PEB013	Unrelated		-7.43383	8	37	DSH012	PEB013	8466	1	0	0	0	0	0	0	0	0	0	0.000139	1.4e-05	1.4e-05	7.6e-05	1.3e-05	1.3e-05	3e-06	1.3e-05	1.6e-05	0.00014	0	-11015.7	90	-11015.7	0.321303	2.697647e-01,1.461776e-01,2.732439e-02,1.588124e-01,1.544899e-01,6.491233e-02,3.022563e-02,6.574929e-02,8.254385e-02	0.372516	0.313239	0.052899	-13327.4	34	8	37
DSH012	PEB014	Drasenhofen	Pottenbrunn	Between	13995	3189	0.22787	DSH012PEB014	Unrelated		-5.13613	8	38	DSH012	PEB014	4143	1	0	0	0	0	0	0	0	0	0	1e-05	2.6e-05	1e-06	6e-06	1e-06	1e-06	0	1e-06	1e-06	2.2e-05	1.2e-05	-4945.44	118	-4945.44	0.157236	2.576019e-01,1.998500e-01,1.010199e-02,1.370957e-01,1.629821e-01,5.184445e-02,3.436893e-02,7.641641e-02,6.973849e-02	0.272858	0.319775	0.093583	-6010.22	62	8	38
DSH012	PEB016	Drasenhofen	Pottenbrunn	Between	13603	2950	0.21686	DSH012PEB016	Unrelated		-2.98562	8	39	DSH012	PEB016	3940	1	0	0	0	0	0	0	0	0	0	0.000125	2.6e-05	1.5e-05	6.8e-05	1.3e-05	8e-06	1e-05	1e-06	1.2e-05	0.000134	0	-4693.04	90	-4693.05	0.149531	2.990466e-01,1.344915e-01,2.218386e-02,1.343876e-01,1.874662e-01,4.447400e-02,3.666409e-02,7.230477e-02,6.898132e-02	0.313912	0.421741	0.091732	-5663.04	78	8	39
DSH012	PEB018	Drasenhofen	Pottenbrunn	Between	28224	6425	0.22764	DSH012PEB018	Unrelated		-6.35736	8	40	DSH012	PEB018	7770	1	0	0	0	0	0	0	0	0	0	2.8e-05	2.1e-05	1e-05	1.9e-05	1e-05	1e-05	0	1e-05	1e-05	3.3e-05	6e-06	-9807.97	58	-9807.98	0.294888	2.734609e-01,1.570705e-01,2.638766e-02,1.381448e-01,1.623562e-01,6.380675e-02,3.173523e-02,6.168218e-02,8.535578e-02	0.357996	0.339071	0.061859	-11992.1	39	8	40
DSH012	PEB019	Drasenhofen	Pottenbrunn	Between	24901	5695	0.22871	DSH012PEB019	Unrelated		-6.36986	8	41	DSH012	PEB019	6959	1	0	0	0	0	0	0	0	0	0	1.6e-05	3.4e-05	7e-06	1.2e-05	7e-06	7e-06	0	7e-06	7e-06	2.9e-05	1.3e-05	-8745.54	66	-8745.55	0.264109	2.697130e-01,1.542714e-01,2.807826e-02,1.463937e-01,1.552493e-01,6.594891e-02,3.410925e-02,6.977416e-02,7.646202e-02	0.400566	0.311386	0.041337	-10629	42	8	41
DSH012	SLB001	Drasenhofen	Schleinbach	Between	19732	4344	0.22015	DSH012SLB001	Unrelated		-3.94789	8	42	DSH012	SLB001	6035	1	0	0	0	0	0	0	0	0	0	0.000229	2e-06	2e-06	0.000116	2e-06	2e-06	0	2e-06	2e-06	0.000229	0	-7368.77	102	-7368.77	0.229041	2.868695e-01,1.510507e-01,2.099627e-02,1.518813e-01,1.370901e-01,7.514519e-02,2.774143e-02,8.597230e-02,6.325326e-02	0.355516	0.267343	0.053662	-8923.75	42	8	42
DSH012	SLB002	Drasenhofen	Schleinbach	Between	36663	8326	0.2271	DSH012SLB002	Unrelated		-7.15253	8	43	DSH012	SLB002	9565	1	0	0	0	0	0	0	0	0	0	2.7e-05	8e-06	0	1.4e-05	0	0	0	0	0	3.1e-05	4e-06	-13000.8	90	-13000.8	0.363012	2.662796e-01,1.531243e-01,2.664247e-02,1.472476e-01,1.625521e-01,6.921352e-02,3.021423e-02,7.505588e-02,6.967030e-02	0.349775	0.324133	0.063448	-15707.4	30	8	43
DSH012	SLB003	Drasenhofen	Schleinbach	Between	11314	2462	0.21761	DSH012SLB003	Unrelated		-2.09659	8	44	DSH012	SLB003	3438	1	0	0	0	0	0	0	0	0	0	2e-06	1.6e-05	0	1e-06	0	0	0	0	0	1e-05	8e-06	-4050.15	134	-4050.15	0.130479	2.556595e-01,1.972507e-01,7.963822e-03,9.687578e-02,2.589795e-01,1.370549e-02,1.832643e-02,9.935208e-02,5.188672e-02	0.101515	0.597451	0.2231	-4915.84	98	8	44
DSH012	SLB005	Drasenhofen	Schleinbach	Between	30549	6959	0.2278	DSH012SLB005	Unrelated		-7.50839	8	45	DSH012	SLB005	8411	1	0	0	0	0	0	0	0	0	0	6.6e-05	6e-06	6e-06	3.6e-05	6e-06	6e-06	0	6e-06	6e-06	6.6e-05	0	-10903.6	94	-10903.7	0.319215	2.621934e-01,1.546089e-01,2.673200e-02,1.572077e-01,1.471953e-01,7.554987e-02,2.591579e-02,6.842571e-02,8.217127e-02	0.357673	0.289504	0.055853	-13279	34	8	45
DSH012	SLB006	Drasenhofen	Schleinbach	Between	26387	5915	0.22416	DSH012SLB006	Unrelated		-5.3606	8	46	DSH012	SLB006	7427	1	0	0	0	0	0	0	0	0	0	1.1e-05	5e-06	1e-06	6e-06	1e-06	1e-06	0	1e-06	1e-06	1.3e-05	2e-06	-9411.9	78	-9411.9	0.28187	2.595353e-01,1.695183e-01,2.570281e-02,1.618408e-01,1.512559e-01,6.189245e-02,2.295676e-02,7.772487e-02,6.957289e-02	0.321704	0.29108	0.069732	-11374.6	50	8	46
DSH012	SLB007	Drasenhofen	Schleinbach	Between	26807	6126	0.22852	DSH012SLB007	Unrelated		-6.46185	8	47	DSH012	SLB007	7294	1	0	0	0	0	0	0	0	0	0	1.5e-05	1e-05	2e-06	8e-06	2e-06	2e-06	0	2e-06	2e-06	1.9e-05	4e-06	-9189.25	86	-9189.25	0.276823	2.785503e-01,1.559887e-01,1.902460e-02,1.441830e-01,1.654126e-01,6.428219e-02,3.440288e-02,7.406969e-02,6.408600e-02	0.322995	0.336238	0.076113	-11156.6	39	8	47
DSH012	SLB008	Drasenhofen	Schleinbach	Between	30630	6909	0.22556	DSH012SLB008	Unrelated		-7.12607	8	48	DSH012	SLB008	8440	1	0	0	0	0	0	0	0	0	0	5e-06	5e-06	0	3e-06	0	0	0	0	0	8e-06	3e-06	-10877.6	110	-10877.6	0.320316	2.451942e-01,1.839223e-01,1.412184e-02,1.314432e-01,1.944673e-01,5.144073e-02,1.793344e-02,9.814587e-02,6.333111e-02	0.164836	0.391277	0.152663	-13155.3	35	8	48
DSH012	SLB010	Drasenhofen	Schleinbach	Between	38340	8747	0.22814	DSH012SLB010	Unrelated		-7.53332	8	49	DSH012	SLB010	10021	1	0	0	0	0	0	0	0	0	0	3.9e-05	1e-06	1e-06	2e-05	1e-06	1e-06	0	1e-06	1e-06	3.9e-05	0	-13762.7	102	-13762.7	0.380318	2.601571e-01,1.615960e-01,2.229865e-02,1.471340e-01,1.512914e-01,7.989350e-02,2.729046e-02,7.580843e-02,7.453049e-02	0.327772	0.294329	0.067943	-16686.1	34	8	49
DSH012	SLB011	Drasenhofen	Schleinbach	Between	25105	5678	0.22617	DSH012SLB011	Unrelated		-5.37009	8	50	DSH012	SLB011	7137	1	0	0	0	0	0	0	0	0	0	0.000117	7e-06	7e-06	6.2e-05	7e-06	7e-06	0	7e-06	7e-06	0.000117	0	-8992.94	86	-8992.94	0.270864	2.705413e-01,1.516318e-01,2.845335e-02,1.429084e-01,1.636174e-01,6.231859e-02,2.448475e-02,7.887852e-02,7.716592e-02	0.323548	0.334818	0.075679	-10907.1	42	8	50
DSH012	SLB012	Drasenhofen	Schleinbach	Between	37129	8523	0.22955	DSH012SLB012	Unrelated		-7.7078	8	51	DSH012	SLB012	9847	1	0	0	0	0	0	0	0	0	0	4e-06	1.4e-05	1e-06	2e-06	1e-06	1e-06	0	1e-06	1e-06	1.1e-05	7e-06	-13334.3	70	-13334.3	0.373714	2.603782e-01,1.575190e-01,2.658931e-02,1.464126e-01,1.485458e-01,8.188002e-02,3.128660e-02,7.111276e-02,7.627581e-02	0.389617	0.28855	0.043492	-16255.9	38	8	51
DSH012	SLB013	Drasenhofen	Schleinbach	Between	5916	1331	0.22498	DSH012SLB013	Unrelated		-3.64868	8	52	DSH012	SLB013	1735	1	0	0	0	0	0	0	0	0	0	0.000615	1e-06	1e-06	0.000308	1e-06	1e-06	0	1e-06	1e-06	0.000615	0	-1989.18	130	-1989.18	0.065847	2.777001e-01,1.712106e-01,1.360758e-11,1.085122e-01,2.221446e-01,4.681719e-02,1.651737e-02,1.022764e-01,5.482160e-02	0.074354	0.498827	0.216595	-2443.09	110	8	52
DSH012	SLB014	Drasenhofen	Schleinbach	Between	26250	6025	0.22952	DSH012SLB014	Unrelated		-6.00797	8	53	DSH012	SLB014	7233	1	0	0	0	0	0	0	0	0	0	3.3e-05	3e-06	1e-06	1.7e-05	1e-06	1e-06	0	1e-06	1e-06	3.4e-05	1e-06	-9130.49	82	-9130.49	0.274508	2.724568e-01,1.624017e-01,1.691589e-02,1.691241e-01,1.407560e-01,7.012653e-02,2.870632e-02,7.846279e-02,6.104983e-02	0.324123	0.267731	0.065008	-11005.3	35	8	53
DSH012	SLB015	Drasenhofen	Schleinbach	Between	36146	8358	0.23123	DSH012SLB015	Unrelated		-9.03428	8	54	DSH012	SLB015	9614	1	0	0	0	0	0	0	0	0	0	1.3e-05	0	0	7e-06	0	0	0	0	0	1.3e-05	0	-13045.8	110	-13045.8	0.364872	2.616688e-01,1.586662e-01,2.694285e-02,1.432876e-01,1.528182e-01,7.824920e-02,3.008848e-02,7.562185e-02,7.265677e-02	0.373197	0.297975	0.050896	-15783.8	30	8	54
DSH012	SLB016	Drasenhofen	Schleinbach	Between	23404	5223	0.22317	DSH012SLB016	Unrelated		-4.78892	8	55	DSH012	SLB016	6526	1	0	0	0	0	0	0	0	0	0	1.5e-05	1.8e-05	4e-06	1e-05	4e-06	4e-06	0	4e-06	4e-06	2.2e-05	7e-06	-8112.69	58	-8112.7	0.247675	2.750482e-01,1.510372e-01,2.629462e-02,1.517059e-01,1.628710e-01,5.879179e-02,2.760029e-02,7.977159e-02,6.687946e-02	0.330905	0.328899	0.071809	-9855.92	47	8	55
DSH012	SLB018	Drasenhofen	Schleinbach	Between	36572	8434	0.23061	DSH012SLB018	Unrelated		-9.19101	8	56	DSH012	SLB018	9861	1	0	0	0	0	0	0	0	0	0	5e-06	3.7e-05	4e-06	5e-06	4e-06	4e-06	0	4e-06	4e-06	2.2e-05	1.6e-05	-13399.1	62	-13399.1	0.374246	2.561978e-01,1.578690e-01,3.177008e-02,1.432366e-01,1.568664e-01,7.770659e-02,3.266218e-02,6.969004e-02,7.400138e-02	0.410746	0.305821	0.036736	-16306.6	30	8	56
DSH012	SLB020	Drasenhofen	Schleinbach	Between	33574	7515	0.22383	DSH012SLB020	Unrelated		-5.25683	8	57	DSH012	SLB020	9002	1	0	0	0	0	0	0	0	0	0	2.1e-05	0	0	1.1e-05	0	0	0	0	0	2.1e-05	0	-12009.1	90	-12009.1	0.341645	2.717662e-01,1.577943e-01,2.485797e-02,1.424282e-01,1.484051e-01,7.592630e-02,3.197872e-02,7.914523e-02,6.769801e-02	0.382983	0.28978	0.046179	-14437.5	34	8	57
DSH012	SLB021	Drasenhofen	Schleinbach	Between	16671	3815	0.22884	DSH012SLB021	Unrelated		-5.06947	8	58	DSH012	SLB021	4753	0.96831	0.000701	0.030988	0.0313385	0	0	0	0	0	0	0.031339	0	0	0.015669	0	0	0.030988	0	0.030988	0.031339	0	-5733.53	162	-1	0.180386	2.886984e-01,1.576077e-01,1.512478e-02,1.436301e-01,1.743234e-01,5.055613e-02,2.119307e-02,8.413930e-02,6.472705e-02	0.208336	0.369133	0.129608	-6892.39	50	8	58
DSH012	SLB023	Drasenhofen	Schleinbach	Between	31233	7076	0.22656	DSH012SLB023	Unrelated		-6.53161	8	59	DSH012	SLB023	8736	1	0	0	0	0	0	0	0	0	0	2.8e-05	1e-06	0	1.4e-05	0	0	0	0	0	2.8e-05	0	-11437.2	78	-11437.2	0.33155	2.624668e-01,1.590933e-01,2.883422e-02,1.500046e-01,1.498951e-01,6.823071e-02,2.785831e-02,8.015369e-02,7.346320e-02	0.378215	0.291526	0.048213	-13875.1	34	8	59
DSH012	SLB024	Drasenhofen	Schleinbach	Between	36980	8455	0.22864	DSH012SLB024	Unrelated		-8.25843	8	60	DSH012	SLB024	9785	1	0	0	0	0	0	0	0	0	0	1e-06	5e-06	0	1e-06	0	0	0	0	0	4e-06	2e-06	-13288.2	78	-13288.2	0.371361	2.625082e-01,1.513827e-01,3.234482e-02,1.412740e-01,1.686298e-01,6.500077e-02,3.123704e-02,7.195413e-02,7.566855e-02	0.37705	0.341914	0.054072	-16116.7	34	8	60
DSH012	SLB026	Drasenhofen	Schleinbach	Between	30423	6819	0.22414	DSH012SLB026	Unrelated		-6.86924	8	61	DSH012	SLB026	8315	1	0	0	0	0	0	0	0	0	0	2.3e-05	3e-06	1e-06	1.2e-05	1e-06	1e-06	0	1e-06	1e-06	2.4e-05	1e-06	-10832.8	66	-10832.8	0.315572	2.686771e-01,1.568566e-01,1.892977e-02,1.483084e-01,1.557791e-01,7.054099e-02,3.469317e-02,7.893002e-02,6.728487e-02	0.344224	0.306495	0.063343	-13074.3	39	8	61
DSH012	SLB028	Drasenhofen	Schleinbach	Between	36516	8378	0.22943	DSH012SLB028	Unrelated		-8.20137	8	62	DSH012	SLB028	9730	1	0	0	0	0	0	0	0	0	0	3.5e-05	1e-06	1e-06	1.8e-05	1e-06	1e-06	3e-06	1e-06	4e-06	3.5e-05	0	-13161.3	78	-13161.3	0.369274	2.670855e-01,1.468810e-01,3.180908e-02,1.408241e-01,1.650124e-01,7.178080e-02,3.287787e-02,6.384823e-02,7.988092e-02	0.392013	0.338126	0.047306	-15972.8	30	8	62
DSH012	SLB031	Drasenhofen	Schleinbach	Between	5184	1199	0.23129	DSH012SLB031	Unrelated		-4.46433	8	63	DSH012	SLB031	1550	0.97482	0	0	0	0.02518	0	0	0	0	0	0	1e-06	0.02518	0	0	0	0	0	0	0.01259	-0.01259	-1789.55	302	-1	0.058826	2.748995e-01,1.157610e-01,2.166901e-02,1.537828e-01,2.100304e-01,6.141646e-02,5.236446e-02,2.534285e-02,8.473341e-02	0.352489	0.488061	0.079812	-2187.22	122	8	63
DSH012	SLB032	Drasenhofen	Schleinbach	Between	37747	8581	0.22733	DSH012SLB032	Unrelated		-7.55229	8	64	DSH012	SLB032	9857	1	0	0	0	0	0	0	0	0	0	2e-06	4.1e-05	0	1e-06	0	0	0	0	0	2.3e-05	2.1e-05	-13396.3	70	-13396.3	0.374094	2.643213e-01,1.567892e-01,2.819445e-02,1.427286e-01,1.549428e-01,7.328979e-02,3.160316e-02,7.226505e-02,7.586560e-02	0.385933	0.306896	0.046821	-16312.4	30	8	64
DSH012	SLB035	Drasenhofen	Schleinbach	Between	20994	4678	0.22283	DSH012SLB035	Unrelated		-5.18226	8	65	DSH012	SLB035	6071	1	0	0	0	0	0	0	0	0	0	2.6e-05	1.4e-05	4e-06	1.4e-05	1e-06	1e-06	0	1e-06	1e-06	3.4e-05	5e-06	-7392.31	62	-7392.31	0.230407	2.743590e-01,1.391390e-01,3.955239e-02,1.527105e-01,1.677103e-01,4.605549e-02,2.832644e-02,6.756175e-02,8.458503e-02	0.404738	0.354308	0.043128	-9069.92	58	8	65
DSH012	SLB037	Drasenhofen	Schleinbach	Between	20715	4665	0.2252	DSH012SLB037	Unrelated		-5.80948	8	66	DSH012	SLB037	5770	1	0	0	0	0	0	0	0	0	0	8.1e-05	8e-06	8e-06	4.4e-05	8e-06	8e-06	0	8e-06	8e-06	8.1e-05	0	-7181.32	94	-7181.32	0.218984	2.752970e-01,1.455133e-01,2.692671e-02,1.599781e-01,1.559210e-01,6.751687e-02,2.291755e-02,8.140763e-02,6.452182e-02	0.319676	0.309207	0.073386	-8602.23	46	8	66
DSH012	SLB041	Drasenhofen	Schleinbach	Between	16318	3733	0.22877	DSH012SLB041	Unrelated		-5.3	8	67	DSH012	SLB041	4738	1	0	0	0	0	0	0	0	0	0	2.7e-05	1.4e-05	7e-06	1.7e-05	7e-06	7e-06	0	7e-06	8e-06	3e-05	3e-06	-5689.13	70	-5689.13	0.179817	2.750024e-01,1.549169e-01,2.200311e-02,1.266987e-01,1.974402e-01,4.838342e-02,3.449919e-02,7.250943e-02,6.854672e-02	0.286174	0.430143	0.10589	-6937.01	71	8	67
DSH012	UZH004	Drasenhofen	Unterhauntztal	Between	24052	5355	0.22264	DSH012UZH004	Unrelated		-5.74379	8	68	DSH012	UZH004	6722	1	0	0	0	0	0	0	0	0	0	6.8e-05	4e-06	4e-06	3.6e-05	4e-06	4e-06	0	4e-06	4e-06	6.8e-05	0	-8387.21	78	-8387.22	0.255114	2.827411e-01,1.407446e-01,3.110386e-02,1.555390e-01,1.615591e-01,5.595288e-02,2.685533e-02,7.238301e-02,7.312106e-02	0.358749	0.334783	0.061038	-10186.5	42	8	68
DSH012	UZH007	Drasenhofen	Unterhauntztal	Between	13576	3056	0.2251	DSH012UZH007	Unrelated		-5.28948	8	69	DSH012	UZH007	3959	1	0	0	0	0	0	0	0	0	0	2.7e-05	5e-06	5e-06	1.6e-05	5e-06	5e-06	0	5e-06	5e-06	2.7e-05	0	-4637.7	62	-4637.7	0.150252	2.866082e-01,1.601676e-01,1.509911e-02,1.742772e-01,1.399396e-01,6.573022e-02,2.023235e-02,7.092794e-02,6.701773e-02	0.252477	0.276323	0.092248	-5682.56	50	8	69
DSH012	UZH009	Drasenhofen	Unterhauntztal	Between	3458	737	0.21313	DSH012UZH009	Unrelated		-1.88594	8	70	DSH012	UZH009	977	0.817243	0.024923	0.000182	0.0126435	0.1158	0	0.038678	0	0.003171	3e-06	0.012646	0.041852	0.118974	0.006324	3e-06	3e-06	0.003353	3e-06	0.003356	0.093057	-0.038561	-1094.24	102	-1	0.037079	3.070093e-01,1.813736e-01,1.626750e-05,1.739611e-01,9.487821e-02,5.808026e-02,8.561029e-02,8.516448e-06,9.906250e-02	0.902489	0.190118	-0.12662	-1304.46	102	8	70
DSH012	UZH010	Drasenhofen	Unterhauntztal	Between	21321	4786	0.22447	DSH012UZH010	Unrelated		-4.66173	8	71	DSH012	UZH010	6063	1	0	0	0	0	0	0	0	0	0	2.8e-05	3e-06	3e-06	1.5e-05	3e-06	3e-06	0	3e-06	3e-06	2.8e-05	0	-7428.21	106	-7428.21	0.230104	2.875257e-01,1.500104e-01,1.614737e-02,1.611478e-01,1.568516e-01,5.994860e-02,3.224683e-02,7.307905e-02,6.304265e-02	0.308535	0.318429	0.079251	-9016.34	50	8	71
DSH012	UZH011	Drasenhofen	Unterhauntztal	Between	9906	2157	0.21775	DSH012UZH011	Unrelated		-3.8799	8	72	DSH012	UZH011	2944	1	0	0	0	0	0	0	0	0	0	9.6e-05	1e-06	1e-06	4.9e-05	1e-06	1e-06	0	1e-06	1e-06	9.6e-05	0	-3454.14	86	-3454.15	0.111731	2.531176e-01,2.044940e-01,8.630646e-05,1.122382e-01,2.135677e-01,3.388062e-02,3.596214e-03,1.299746e-01,4.904484e-02	0.017243	0.44101	0.227165	-4218.39	91	8	72
DSH012	UZH012	Drasenhofen	Unterhauntztal	Between	19871	4369	0.21987	DSH012UZH012	Unrelated		-4.59655	8	73	DSH012	UZH012	5585	1	0	0	0	0	0	0	0	0	0	0.000115	0	0	5.7e-05	0	0	6e-06	0	6e-06	0.000115	0	-6724.35	162	-6724.35	0.211963	2.738349e-01,1.802819e-01,2.396497e-05,1.259821e-01,2.102252e-01,3.935174e-02,2.328240e-02,9.382199e-02,5.319581e-02	0.110864	0.454301	0.190272	-8121.73	54	8	73
DSH012	UZH013	Drasenhofen	Unterhauntztal	Between	6161	1364	0.22139	DSH012UZH013	Unrelated		-4.03924	8	74	DSH012	UZH013	1957	1	0	0	0	0	0	0	0	0	0	0.000393	3e-06	4e-06	0.000198	3e-06	3e-06	1e-06	3e-06	4e-06	0.000393	-1e-06	-2269.73	102	-2269.73	0.074272	2.878012e-01,1.500459e-01,8.110800e-03,1.541311e-01,1.331901e-01,7.810257e-02,3.053428e-02,9.770899e-02,6.037505e-02	0.29015	0.25681	0.074896	-2755.43	118	8	74
DSH012	UZH014	Drasenhofen	Unterhauntztal	Between	4496	980	0.21797	DSH012UZH014	Unrelated		-2.51534	8	75	DSH012	UZH014	1363	0.987378	4e-05	0	2e-05	2.6e-05	0	0	0	0	0.012556	0.012576	0.012556	0.012582	0.012566	0.012556	0.012556	0	0.012556	0.012556	0.012589	-1.3e-05	-1569.12	78	-1	0.051729	2.674736e-01,1.905019e-01,8.218929e-05,1.816846e-01,1.365095e-01,5.050404e-02,9.969154e-03,1.019739e-01,6.130107e-02	0.073631	0.255294	0.145931	-1879.51	226	8	75
DSH012	UZH015	Drasenhofen	Unterhauntztal	Between	11542	2619	0.22691	DSH012UZH015	Unrelated		-5.10264	8	76	DSH012	UZH015	3512	1	0	0	0	0	0	0	0	0	0	5e-05	2e-06	2e-06	2.6e-05	2e-06	2e-06	2e-06	2e-06	4e-06	5e-05	0	-4171.82	74	-4171.82	0.133288	2.556776e-01,1.810170e-01,1.338806e-02,1.324922e-01,1.995497e-01,4.814506e-02,1.547471e-02,9.247729e-02,6.177834e-02	0.144639	0.413151	0.16622	-5035.05	86	8	76
DSH012	UZH019	Drasenhofen	Unterhauntztal	Between	30656	6946	0.22658	DSH012UZH019	Unrelated		-6.53795	8	77	DSH012	UZH019	8432	1	0	0	0	0	0	0	0	0	0	2.3e-05	2.6e-05	5e-06	1.4e-05	5e-06	5e-06	0	5e-06	5e-06	3.4e-05	1e-05	-10970	106	-10970	0.320012	2.643768e-01,1.597309e-01,2.494350e-02,1.450883e-01,1.526391e-01,7.397047e-02,3.236716e-02,7.169788e-02,7.518589e-02	0.375465	0.30059	0.050304	-13310.8	34	8	77
DSH012	UZH020	Drasenhofen	Unterhauntztal	Between	8404	1877	0.22335	DSH012UZH020	Unrelated		-4.0369	8	78	DSH012	UZH020	2536	1	0	0	0	0	0	0	0	0	0	1e-06	0.000556	2e-06	1e-06	1e-06	1e-06	0	1e-06	1e-06	0.000279	0.000277	-2994.04	230	-2994.04	0.096247	2.636395e-01,1.912051e-01,2.724109e-03,1.239806e-01,1.574403e-01,7.013830e-02,9.451474e-04,1.670648e-01,2.286208e-02	0.023306	0.283136	0.173074	-3637.41	138	8	78
DSH012	UZH021	Drasenhofen	Unterhauntztal	Between	35635	8188	0.22977	DSH012UZH021	Unrelated		-8.46835	8	79	DSH012	UZH021	9647	1	0	0	0	0	0	0	0	0	0	0.000135	0	0	6.8e-05	0	0	0	0	0	0.000135	0	-13051.3	134	-13051.4	0.366124	2.722112e-01,1.480943e-01,2.551242e-02,1.450617e-01,1.537332e-01,7.361274e-02,2.967415e-02,8.433622e-02,6.776406e-02	0.358976	0.303646	0.05716	-15709.2	31	8	79
DSH012	UZH022	Drasenhofen	Unterhauntztal	Between	10567	2347	0.22211	DSH012UZH022	Unrelated		-3.92188	8	80	DSH012	UZH022	3128	1	0	0	0	0	0	0	0	0	0	2e-06	1e-06	8e-05	2e-06	1e-06	1e-06	0	1e-06	1e-06	4.2e-05	-4e-05	-3694.29	242	-3694.29	0.118714	2.671472e-01,1.608311e-01,1.843961e-02,1.884196e-01,1.256555e-01,8.105823e-02,1.429931e-02,8.548140e-02,5.866807e-02	0.260545	0.229077	0.078448	-4469.59	62	8	80
DSH012	UZH023	Drasenhofen	Unterhauntztal	Between	5636	1280	0.22711	DSH012UZH023	Unrelated		-3.58562	8	81	DSH012	UZH023	1749	1	0	0	0	0	0	0	0	0	0	0.000246	5.9e-05	5.9e-05	0.000153	5.9e-05	5.9e-05	0	5.9e-05	5.9e-05	0.000246	0	-2018.26	66	-2018.27	0.066378	2.772657e-01,1.852669e-01,4.726654e-03,1.281358e-01,1.573866e-01,6.788317e-02,3.187051e-02,6.867470e-02,7.878994e-02	0.23253	0.32347	0.110094	-2461.67	106	8	81
DSH012	UZH024	Drasenhofen	Unterhauntztal	Between	12237	2659	0.21729	DSH012UZH024	Unrelated		-2.65892	8	82	DSH012	UZH024	3609	1	0	0	0	0	0	0	0	0	0	1.9e-05	1e-06	7.7e-05	1e-05	1e-06	1e-06	0	1e-06	1e-06	5.7e-05	-3.8e-05	-4231.21	74	-4231.21	0.136969	2.806203e-01,1.499981e-01,1.934195e-02,1.671614e-01,1.427002e-01,6.533249e-02,2.551921e-02,7.842957e-02,7.089676e-02	0.314373	0.282137	0.070985	-5188.2	58	8	82
DSH012	UZH025	Drasenhofen	Unterhauntztal	Between	10541	2367	0.22455	DSH012UZH025	Unrelated		-4.14477	8	83	DSH012	UZH025	3085	1	0	0	0	0	0	0	0	0	0	1.1e-05	5e-06	0	6e-06	0	0	0	0	0	1.4e-05	2e-06	-3602.55	154	-3602.56	0.117082	2.680239e-01,1.858019e-01,1.028415e-02,1.675342e-01,1.264656e-01,7.200161e-02,4.234762e-03,1.204999e-01,4.515411e-02	0.114805	0.225688	0.121972	-4410.74	106	8	83
DSH012	UZH026	Drasenhofen	Unterhauntztal	Between	14373	3168	0.22041	DSH012UZH026	Unrelated		-3.66801	8	84	DSH012	UZH026	4260	0.96942	8e-06	0.022373	0.022377	0.008197	0	0	0	0	1e-06	0.022379	1e-06	0.008199	0.01119	1e-06	1e-06	0.022373	1e-06	0.022375	0.026477	-0.004099	-5103.18	86	-1	0.161676	3.048802e-01,1.363728e-01,3.109378e-02,1.454649e-01,1.530740e-01,6.114510e-02,3.304233e-02,5.774418e-02,7.718259e-02	0.418987	0.329288	0.035087	-6156.75	75	8	84
DSH012	UZH027	Drasenhofen	Unterhauntztal	Between	37416	8458	0.22605	DSH012UZH027	Unrelated		-7.9034	8	85	DSH012	UZH027	9837	1	0	0	0	0	0	0	0	0	0	5.1e-05	2.6e-05	2.9e-05	3.3e-05	1.5e-05	1.6e-05	1.8e-05	1.5e-05	3.3e-05	6.3e-05	-2e-06	-13270.3	50	-13270.3	0.373335	2.698461e-01,1.485746e-01,2.667300e-02,1.447005e-01,1.533269e-01,7.747137e-02,3.172047e-02,6.315719e-02,8.452993e-02	0.380843	0.311452	0.049341	-16192.7	30	8	85
DSH012	UZH028	Drasenhofen	Unterhauntztal	Between	36192	8250	0.22795	DSH012UZH028	Unrelated		-7.59002	8	86	DSH012	UZH028	9718	1	0	0	0	0	0	0	0	0	0	4e-06	5.8e-05	0	2e-06	0	0	0	0	0	3.3e-05	2.9e-05	-13103.6	70	-13103.6	0.368819	2.629513e-01,1.586092e-01,2.508912e-02,1.434784e-01,1.557739e-01,7.468703e-02,3.129905e-02,8.035454e-02,6.775751e-02	0.361987	0.303347	0.055937	-15950.3	30	8	86
DSH012	UZH029	Drasenhofen	Unterhauntztal	Between	7837	1714	0.21871	DSH012UZH029	Unrelated		-2.3559	8	87	DSH012	UZH029	2259	0.994464	0.005533	1e-06	0.0027675	0	0	0	0	0	2e-06	0.002769	2e-06	2e-06	0.001385	2e-06	2e-06	1e-06	2e-06	3e-06	0.002769	0	-2661.92	122	-1	0.085734	2.824426e-01,1.523094e-01,1.071142e-02,1.349492e-01,1.776413e-01,5.824800e-02,3.666518e-02,7.622445e-02,7.080857e-02	0.266698	0.378679	0.106675	-3219.16	90	8	87
DSH012	UZH030	Drasenhofen	Unterhauntztal	Between	13676	3084	0.2255	DSH012UZH030	Unrelated		-4.05061	8	88	DSH012	UZH030	4030	1	0	0	0	0	0	0	0	0	0	1.7e-05	0	0	9e-06	0	0	0	0	0	1.7e-05	0	-4763.77	118	-4763.77	0.152947	2.547934e-01,1.930320e-01,2.223528e-05,1.292364e-01,2.065462e-01,5.478773e-02,2.582934e-02,7.353043e-02,6.222221e-02	0.125161	0.433522	0.179283	-5837.82	78	8	88
DSH012	UZH031	Drasenhofen	Unterhauntztal	Between	23029	5114	0.22207	DSH012UZH031	Unrelated		-4.35417	8	89	DSH012	UZH031	6638	1	0	0	0	0	0	0	0	0	0	4.3e-05	8e-06	8e-06	2.5e-05	7e-06	7e-06	2e-06	7e-06	9e-06	4.3e-05	0	-8303.2	94	-8303.2	0.251926	2.749265e-01,1.557807e-01,2.004305e-02,1.316206e-01,1.703537e-01,6.880972e-02,3.592415e-02,7.371166e-02,6.882993e-02	0.328535	0.350601	0.075807	-10093.2	42	8	89
DSH012	UZH032	Drasenhofen	Unterhauntztal	Between	594	123	0.20707	DSH012UZH032	Unrelated		-0.323561	8	90	DSH012	UZH032	202	0.918893	0	0	0	0.000119	0	0.080986	0	1e-06	0	0	0.080988	0.000121	0	0	0	1e-06	0	2e-06	0.040554	0.040433	-225.2	106	-1	0.007666	2.332684e-01,2.325370e-01,2.902776e-02,1.462672e-01,1.638869e-01,1.143676e-04,2.018302e-09,1.054958e-01,8.940257e-02	0.177121	0.319192	0.130304	-279.805	446	8	90
DSH012	UZH034	Drasenhofen	Unterhauntztal	Between	34075	7757	0.22764	DSH012UZH034	Unrelated		-7.05986	8	91	DSH012	UZH034	9173	1	0	0	0	0	0	0	0	0	0	4e-06	8e-06	0	2e-06	0	0	0	0	0	8e-06	4e-06	-12214	78	-12214	0.348135	2.633321e-01,1.642129e-01,2.548352e-02,1.392134e-01,1.639725e-01,6.434258e-02,3.367450e-02,7.342767e-02,7.234087e-02	0.36078	0.327713	0.05936	-14761.4	34	8	91
DSH012	UZH036	Drasenhofen	Unterhauntztal	Between	14028	3187	0.22719	DSH012UZH036	Unrelated		-4.20697	8	92	DSH012	UZH036	4108	1	0	0	0	0	0	0	0	0	0	4.6e-05	9e-06	9e-06	2.8e-05	9e-06	9e-06	0	9e-06	9e-06	4.6e-05	0	-4923.82	62	-4923.82	0.155907	2.574655e-01,1.657820e-01,2.567000e-02,1.765347e-01,1.301886e-01,7.786540e-02,6.730263e-03,9.101597e-02,6.874758e-02	0.248872	0.239494	0.084746	-6001.42	83	8	92
DSH012	UZH038	Drasenhofen	Unterhauntztal	Between	28545	6543	0.22922	DSH012UZH038	Unrelated		-7.43396	8	93	DSH012	UZH038	7962	1	0	0	0	0	0	0	0	0	0	7.1e-05	1e-06	1e-06	3.6e-05	1e-06	1e-06	0	1e-06	1e-06	7.1e-05	0	-10269.3	86	-10269.3	0.302175	2.724351e-01,1.407875e-01,3.124570e-02,1.383884e-01,1.735545e-01,6.210561e-02,3.586284e-02,6.490169e-02,8.071867e-02	0.386671	0.366697	0.052221	-12455.2	35	8	93
DSH012	UZH039	Drasenhofen	Unterhauntztal	Between	37515	8446	0.22514	DSH012UZH039	Unrelated		-6.48903	8	94	DSH012	UZH039	9907	1	0	0	0	0	0	0	0	0	0	5e-06	3.4e-05	2e-06	3e-06	2e-06	2e-06	0	2e-06	2e-06	2.1e-05	1.6e-05	-13489.1	90	-13489.1	0.375991	2.609858e-01,1.536382e-01,2.979886e-02,1.376313e-01,1.631342e-01,7.388777e-02,3.255927e-02,7.262873e-02,7.573578e-02	0.38225	0.326174	0.050282	-16398.1	31	8	94
DSH012	UZH040	Drasenhofen	Unterhauntztal	Between	32918	7554	0.22948	DSH012UZH040	Unrelated		-6.9576	8	95	DSH012	UZH040	9003	1	0	0	0	0	0	0	0	0	0	0	4.1e-05	0	0	0	0	0	0	0	2e-05	2e-05	-11848.1	74	-11848.1	0.341683	2.573911e-01,1.650748e-01,2.719988e-02,1.445759e-01,1.384576e-01,8.100883e-02,3.474481e-02,7.591126e-02,7.563586e-02	0.447391	0.261975	0.019595	-14485.2	34	8	95
DSH012	UZH041	Drasenhofen	Unterhauntztal	Between	26954	5991	0.22227	DSH012UZH041	Unrelated		-5.02194	8	96	DSH012	UZH041	7501	1	0	0	0	0	0	0	0	0	0	7.3e-05	1.2e-05	1.2e-05	4.3e-05	1.2e-05	1.2e-05	0	1.2e-05	1.2e-05	7.3e-05	0	-9466.8	66	-9466.8	0.284679	2.775597e-01,1.441337e-01,1.973043e-02,1.473699e-01,1.514781e-01,8.253093e-02,2.938620e-02,7.626957e-02,7.154145e-02	0.324249	0.303308	0.070686	-11526.3	39	8	96
DSH012	UZH042	Drasenhofen	Unterhauntztal	Between	5047	1147	0.22726	DSH012UZH042	Unrelated		-3.54568	8	97	DSH012	UZH042	1372	1	0	0	0	0	0	0	0	0	0	0	0	0.000141	0	0	0	0	0	0	7.1e-05	-7.1e-05	-1608.9	118	-1608.9	0.05207	3.110945e-01,4.182556e-02,8.285640e-02,1.354965e-01,2.102263e-01,5.077512e-02,5.271505e-03,1.262876e-01,3.616649e-02	0.419205	0.475074	0.043842	-1947.22	130	8	97
DSH012	UZH043	Drasenhofen	Unterhauntztal	Between	33947	7721	0.22744	DSH012UZH043	Unrelated		-6.91485	8	98	DSH012	UZH043	9177	1	0	0	0	0	0	0	0	0	0	9e-06	1.1e-05	1e-06	5e-06	1e-06	1e-06	0	1e-06	1e-06	1.4e-05	5e-06	-12101.2	78	-12101.3	0.348286	2.734742e-01,1.517137e-01,2.157424e-02,1.382592e-01,1.541173e-01,8.253929e-02,3.121722e-02,7.928842e-02,6.781633e-02	0.342541	0.30543	0.063858	-14836	30	8	98
DSH012	UZH044	Drasenhofen	Unterhauntztal	Between	35902	8214	0.22879	DSH012UZH044	Unrelated		-7.61567	8	99	DSH012	UZH044	9683	1	0	0	0	0	0	0	0	0	0	0	5.4e-05	0	0	0	0	0	0	0	2.7e-05	2.7e-05	-13039.2	78	-13039.2	0.36749	2.615761e-01,1.572096e-01,3.008925e-02,1.454555e-01,1.459303e-01,7.731967e-02,3.545312e-02,7.404265e-02,7.292388e-02	0.449135	0.280868	0.019903	-15933.4	30	8	99
DSH012	UZH045	Drasenhofen	Unterhauntztal	Between	34088	7838	0.22993	DSH012UZH045	Unrelated		-8.51497	8	100	DSH012	UZH045	9217	1	0	0	0	0	0	0	0	0	0	4e-06	1.4e-05	0	2e-06	0	0	0	0	0	1.1e-05	7e-06	-12347.3	70	-12347.3	0.349805	2.634984e-01,1.527870e-01,2.963071e-02,1.438965e-01,1.530963e-01,7.475380e-02,3.367929e-02,7.243480e-02,7.622322e-02	0.413531	0.301857	0.035299	-14958.2	42	8	100
DSH012	UZH046	Drasenhofen	Unterhauntztal	Between	34273	7735	0.22569	DSH012UZH046	Unrelated		-7.60908	8	101	DSH012	UZH046	9152	1	0	0	0	0	0	0	0	0	0	7e-06	3e-06	0	4e-06	0	0	0	0	0	8e-06	1e-06	-12051	78	-12051	0.347338	2.629109e-01,1.622166e-01,2.125511e-02,1.495460e-01,1.463429e-01,8.197762e-02,2.799053e-02,7.666270e-02,7.109763e-02	0.336509	0.281619	0.062708	-14715.9	34	8	101
DSH012	UZH047	Drasenhofen	Unterhauntztal	Between	30668	7034	0.22936	DSH012UZH047	Unrelated		-7.45273	8	102	DSH012	UZH047	8441	1	0	0	0	0	0	0	0	0	0	3.7e-05	3e-06	2e-06	2e-05	2e-06	2e-06	0	2e-06	2e-06	3.8e-05	1e-06	-11028	78	-11028	0.320354	2.645250e-01,1.566769e-01,2.759880e-02,1.545995e-01,1.550736e-01,5.901603e-02,2.776773e-02,7.377169e-02,8.097069e-02	0.357034	0.310501	0.058791	-13321.5	35	8	102
DSH012	ZWD001	Drasenhofen	Zwingendorf	Between	37646	8603	0.22852	DSH012ZWD001	Unrelated		-7.44637	8	103	DSH012	ZWD001	9875	1	0	0	0	0	0	0	0	0	0	2.3e-05	1.1e-05	3e-06	1.3e-05	3e-06	3e-06	0	3e-06	3e-06	2.7e-05	4e-06	-13380	86	-13380	0.374777	2.716241e-01,1.396587e-01,3.288213e-02,1.376682e-01,1.582692e-01,8.081204e-02,3.082290e-02,7.410386e-02,7.415891e-02	0.402511	0.319125	0.041212	-16340.2	34	8	103
DSH012	ZWD002	Drasenhofen	Zwingendorf	Between	29031	6492	0.22362	DSH012ZWD002	Unrelated		-5.99395	8	104	DSH012	ZWD002	7993	1	0	0	0	0	0	0	0	0	0	1.7e-05	0	0	9e-06	0	0	1e-06	0	1e-06	1.7e-05	0	-10265	86	-10265	0.303351	2.794148e-01,1.340835e-01,3.702765e-02,1.404930e-01,1.715006e-01,6.002926e-02,2.958627e-02,6.890507e-02,7.895982e-02	0.388418	0.364798	0.051269	-12492.5	42	8	104
DSH014	DSH015	Drasenhofen	Drasenhofen	Drasenhofen	5412	1175	0.21711	DSH014DSH015	Unrelated		-2.93514	9	10	DSH014	DSH015	10444	0.257545	0.592232	0.150213	0.446329	0	0	8e-06	2e-06	0	0	0.446331	1e-05	0	0.223166	1e-06	0	0.150213	0	0.150213	0.446335	4e-06	-13328.3	170	-1	0.396372	3.320344e-01,1.162128e-01,4.001371e-05,9.841349e-02,2.354200e-01,5.043454e-02,1.303657e-03,5.545716e-02,1.106839e-01	0.005708	0.731432	0.294093	-15808.5	58	9	10
DSH014	DSH016	Drasenhofen	Drasenhofen	Drasenhofen	89021	15694	0.1763	DSH014DSH016	First Degree	4.79215	-12.8706	9	11	DSH014	DSH016	9109	0.128901	0.871029	6.9e-05	0.435584	0	0	0	0	0	0	0.435584	0	0	0.217792	0	0	7e-05	0	7e-05	0.435584	0	-11470.6	150	-1	0.345706	3.391830e-01,1.189347e-01,1.512186e-09,1.168003e-01,1.985872e-01,5.599953e-02,1.902108e-05,6.345017e-02,1.070260e-01	9.6e-05	0.55908	0.263902	-13596.7	54	9	11
DSH014	DSH017	Drasenhofen	Drasenhofen	Drasenhofen	18278	4180	0.22869	DSH014DSH017	Unrelated		-5.26211	9	12	DSH014	DSH017	2311	1	0	0	0	0	0	0	0	0	0	3e-06	0	6e-06	2e-06	0	0	0	0	0	6e-06	-3e-06	-2826.56	78	-2826.56	0.087707	2.730427e-01,1.397197e-01,8.980744e-03,1.682839e-01,1.918896e-01,5.582159e-02,3.396940e-02,8.568068e-02,4.261165e-02	0.223827	0.389658	0.127195	-3360.27	83	9	12
DSH014	DSH018	Drasenhofen	Drasenhofen	Drasenhofen	16526	3687	0.2231	DSH014DSH018	Unrelated		-3.94055	9	13	DSH014	DSH018	7724	1	0	0	0	0	0	0	0	0	0	2.1e-05	0	0	1e-05	0	0	0	0	0	2.1e-05	0	-9833.33	166	-9833.33	0.293142	2.571912e-01,1.694949e-01,1.429582e-02,1.500797e-01,1.732453e-01,6.394567e-02,2.630980e-02,7.544111e-02,6.999644e-02	0.234382	0.346791	0.114264	-11859.8	54	9	13
DSH014	DSH019	Drasenhofen	Drasenhofen	Drasenhofen	19554	4517	0.231	DSH014DSH019	Unrelated		-6.20383	9	14	DSH014	DSH019	9843	1	0	0	0	0	0	0	0	0	0	0.000127	3e-06	3e-06	6.5e-05	3e-06	3e-06	3e-06	3e-06	6e-06	0.000127	0	-12816.4	98	-12816.5	0.373563	2.685441e-01,1.561758e-01,2.452234e-02,1.571890e-01,1.655224e-01,6.132571e-02,2.683970e-02,6.947014e-02,7.041074e-02	0.310303	0.334036	0.081009	-15424.8	42	9	14
DSH014	DSH020	Drasenhofen	Drasenhofen	Drasenhofen	69235	15979	0.23079	DSH014DSH020	Unrelated		-10.1614	9	15	DSH014	DSH020	9998	1	0	0	0	0	0	0	0	0	0	1.7e-05	1e-06	1e-06	9e-06	1e-06	1e-06	0	1e-06	1e-06	1.7e-05	0	-13117.6	62	-13117.6	0.379445	2.674806e-01,1.625171e-01,1.771180e-02,1.595504e-01,1.661690e-01,5.593279e-02,3.167233e-02,7.336911e-02,6.559688e-02	0.297192	0.331838	0.086002	-15822.8	38	9	15
DSH014	DSH021	Drasenhofen	Drasenhofen	Drasenhofen	32907	7659	0.23275	DSH014DSH021	Unrelated		-9.03658	9	16	DSH014	DSH021	8226	1	0	0	0	0	0	0	0	0	0	4.6e-05	1e-06	1e-06	2.3e-05	1e-06	1e-06	0	1e-06	1e-06	4.6e-05	0	-10594.4	70	-10594.4	0.312194	2.731067e-01,1.546340e-01,2.403460e-02,1.576393e-01,1.472109e-01,7.343645e-02,2.872755e-02,6.728769e-02,7.392279e-02	0.358412	0.291069	0.055774	-12885.4	50	9	16
DSH014	DSH022	Drasenhofen	Drasenhofen	Drasenhofen	114932	26642	0.23181	DSH014DSH022	Unrelated		-12.6986	9	17	DSH014	DSH022	11331	1	0	0	0	0	0	0	0	0	0	3.1e-05	0	0	1.6e-05	0	0	0	0	0	3.1e-05	0	-15201.1	70	-15201.1	0.430035	2.599384e-01,1.569871e-01,2.700520e-02,1.617954e-01,1.540387e-01,7.096147e-02,2.372317e-02,7.551102e-02,7.003965e-02	0.329322	0.298534	0.067994	-18458.3	30	9	17
DSH014	DSH023	Drasenhofen	Drasenhofen	Drasenhofen	82466	19334	0.23445	DSH014DSH023	Unrelated		-11.9875	9	18	DSH014	DSH023	11947	1	0	0	0	0	0	0	0	0	0	1.3e-05	0	0	7e-06	0	0	0	0	0	1.3e-05	0	-16102.2	62	-16102.3	0.453414	2.613100e-01,1.513311e-01,3.197819e-02,1.539036e-01,1.523433e-01,7.863192e-02,2.962946e-02,6.816080e-02,7.271175e-02	0.4044	0.296598	0.038493	-19585.1	26	9	18
DSH014	DSH024	Drasenhofen	Drasenhofen	Drasenhofen	15440	3512	0.22746	DSH014DSH024	Unrelated		-5.22618	9	19	DSH014	DSH024	10144	1	0	0	0	0	0	0	0	0	0	2e-06	0	0	1e-06	0	0	0	0	0	2e-06	0	-13210.4	70	-13210.4	0.384986	2.677376e-01,1.514647e-01,2.784381e-02,1.496249e-01,1.547831e-01,7.134082e-02,3.585793e-02,6.902604e-02,7.232111e-02	0.411555	0.306405	0.036456	-16092.8	42	9	19
DSH014	DSH025	Drasenhofen	Drasenhofen	Drasenhofen	100284	23332	0.23266	DSH014DSH025	Unrelated		-11.5998	9	20	DSH014	DSH025	9932	1	0	0	0	0	0	0	0	0	0	2.6e-05	6e-06	6e-06	1.6e-05	6e-06	6e-06	1e-06	6e-06	6e-06	2.6e-05	0	-13033.3	63	-13033.3	0.37694	2.659573e-01,1.526780e-01,2.973307e-02,1.537322e-01,1.738710e-01,6.054097e-02,3.106032e-02,6.123433e-02,7.119280e-02	0.349647	0.35558	0.067383	-15786.6	34	9	20
DSH014	DSH026	Drasenhofen	Drasenhofen	Drasenhofen	82486	19610	0.23774	DSH014DSH026	Unrelated		-13.6656	9	21	DSH014	DSH026	11485	1	0	0	0	0	0	0	0	0	0	1.2e-05	2e-06	1e-06	6e-06	1e-06	1e-06	0	1e-06	1e-06	1.3e-05	1e-06	-15433.9	58	-15433.9	0.43588	2.613727e-01,1.498337e-01,3.457378e-02,1.595083e-01,1.611569e-01,6.516511e-02,2.818111e-02,7.065461e-02,6.955379e-02	0.389402	0.31729	0.046447	-18745.9	26	9	21
DSH014	DSH027	Drasenhofen	Drasenhofen	Drasenhofen	6317	1403	0.2221	DSH014DSH027	Unrelated		-3.33223	9	22	DSH014	DSH027	662	1	0	0	0	0	0	0	0	0	0	0	0	2.3e-05	0	0	0	0	0	0	1.2e-05	-1.1e-05	-789.568	118	-789.568	0.025124	2.812034e-01,1.527503e-01,2.600902e-09,1.357331e-01,2.681208e-01,1.993072e-02,1.549359e-02,9.916483e-02,2.760337e-02	0.057786	0.633747	0.251249	-954.005	143	9	22
DSH014	DSH028	Drasenhofen	Drasenhofen	Drasenhofen	17501	4010	0.22913	DSH014DSH028	Unrelated		-5.87585	9	23	DSH014	DSH028	1833	0.962879	0	0	0	0.03712	0	0	0	0	2e-06	2e-06	2e-06	0.037121	2e-06	2e-06	2e-06	0	2e-06	2e-06	0.018561	-0.01856	-2139.24	138	-1	0.069566	2.949899e-01,1.641209e-01,2.687443e-03,1.916147e-01,1.041242e-01,7.673073e-02,3.770251e-02,5.227838e-02,7.575128e-02	0.387902	0.198281	0.033686	-2606.34	178	9	23
DSH014	DSH029	Drasenhofen	Drasenhofen	Drasenhofen	54502	12791	0.23469	DSH014DSH029	Unrelated		-9.56683	9	24	DSH014	DSH029	10877	1	0	0	0	0	0	0	0	0	0	2.1e-05	0	0	1.1e-05	0	0	0	0	0	2.1e-05	0	-14475.6	70	-14475.6	0.412805	2.699566e-01,1.484161e-01,3.138997e-02,1.594835e-01,1.655086e-01,5.669034e-02,2.556448e-02,7.234657e-02,7.064383e-02	0.344118	0.335112	0.067191	-17432.5	42	9	24
DSH014	DSH030	Drasenhofen	Drasenhofen	Drasenhofen	14706	3330	0.22644	DSH014DSH030	Unrelated		-5.30991	9	25	DSH014	DSH030	1539	1	0	0	0	0	0	0	0	0	0	1e-06	1e-06	7.9e-05	1e-06	1e-06	1e-06	0	1e-06	1e-06	4e-05	-3.9e-05	-1845.03	86	-1845.03	0.058408	3.052152e-01,1.402668e-01,2.211671e-02,1.568311e-01,1.769011e-01,4.466013e-02,2.049011e-02,1.017246e-01,3.179423e-02	0.240851	0.363927	0.115	-2189.77	102	9	25
DSH014	DSH031	Drasenhofen	Drasenhofen	Drasenhofen	12323	2764	0.2243	DSH014DSH031	Unrelated		-4.12242	9	26	DSH014	DSH031	1313	0.981072	0	0	0	0.000224	0	0.007967	0.010735	0	1e-06	0.008052	0.018703	0.000226	0.005369	0.005369	1e-06	0	1e-06	1e-06	0.014832	0.003871	-1588.06	114	-1	0.049831	2.834435e-01,1.697408e-01,7.886250e-07,1.612752e-01,9.072129e-02,9.623008e-02,3.984390e-02,1.032981e-01,5.544633e-02	0.439199	0.159052	0.015495	-1904.82	103	9	26
DSH014	FZH001	Drasenhofen	Franzhausen	Between	67225	15344	0.22825	DSH014FZH001	Unrelated		-9.67137	9	27	DSH014	FZH001	6676	1	0	0	0	0	0	0	0	0	0	5.1e-05	1.6e-05	1.6e-05	3.3e-05	1.6e-05	1.6e-05	0	1.6e-05	1.6e-05	5.1e-05	0	-8250.5	46	-8250.51	0.253368	2.870019e-01,1.645342e-01,6.836935e-03,1.625319e-01,1.537865e-01,6.112683e-02,3.438356e-02,6.125674e-02,6.854144e-02	0.268037	0.313421	0.094245	-9978.19	54	9	27
DSH014	FZH002	Drasenhofen	Franzhausen	Between	132463	30827	0.23272	DSH014FZH002	Unrelated		-12.4476	9	28	DSH014	FZH002	12571	1	0	0	0	0	0	0	0	0	0	1e-05	3e-06	0	5e-06	0	0	0	0	0	1.1e-05	1e-06	-17325	90	-17325	0.477096	2.540309e-01,1.615238e-01,2.906558e-02,1.546328e-01,1.558407e-01,7.155645e-02,2.884461e-02,7.281726e-02,7.168790e-02	0.371599	0.300595	0.051826	-20828.1	26	9	28
DSH014	FZH003	Drasenhofen	Franzhausen	Between	118975	27648	0.23238	DSH014FZH003	Unrelated		-12.7654	9	29	DSH014	FZH003	11433	1	0	0	0	0	0	0	0	0	0	2.2e-05	1e-06	1e-06	1.2e-05	1e-06	1e-06	0	1e-06	1e-06	2.2e-05	0	-15210	78	-15210	0.433906	2.712076e-01,1.486899e-01,2.282108e-02,1.537738e-01,1.562822e-01,7.508736e-02,3.335378e-02,6.873694e-02,7.004730e-02	0.359445	0.311032	0.057893	-18423.2	31	9	29
DSH014	PEB004	Drasenhofen	Pottenbrunn	Between	92741	21707	0.23406	DSH014PEB004	Unrelated		-11.957	9	30	DSH014	PEB004	9218	1	0	0	0	0	0	0	0	0	0	4e-06	3e-06	6e-05	4e-06	3e-06	3e-06	0	3e-06	3e-06	3.3e-05	-2.8e-05	-11820.4	78	-11820.4	0.349842	2.736223e-01,1.492638e-01,2.475061e-02,1.674985e-01,1.389222e-01,7.651191e-02,3.200568e-02,6.919256e-02,6.823249e-02	0.408547	0.267558	0.034323	-14374.7	38	9	30
DSH014	PEB005	Drasenhofen	Pottenbrunn	Between	69588	16222	0.23311	DSH014PEB005	Unrelated		-10.976	9	31	DSH014	PEB005	7142	1	0	0	0	0	0	0	0	0	0	5e-06	2e-06	4.3e-05	3e-06	2e-06	2e-06	0	2e-06	2e-06	2.5e-05	-2.1e-05	-9048.73	102	-9048.74	0.271054	2.730041e-01,1.497535e-01,2.619134e-02,1.576589e-01,1.454017e-01,7.495199e-02,2.652950e-02,8.547217e-02,6.103678e-02	0.362588	0.279319	0.052673	-10964.7	46	9	31
DSH014	PEB006	Drasenhofen	Pottenbrunn	Between	124428	29254	0.23511	DSH014PEB006	Unrelated		-13.5788	9	32	DSH014	PEB006	11917	1	0	0	0	0	0	0	0	0	0	2e-05	2e-06	2e-06	1.1e-05	2e-06	2e-06	0	2e-06	2e-06	2e-05	0	-16035.1	54	-16035.1	0.452275	2.545087e-01,1.601787e-01,2.846358e-02,1.512622e-01,1.626434e-01,7.021876e-02,2.763610e-02,6.754347e-02,7.754520e-02	0.344925	0.321873	0.065132	-19407.4	30	9	32
DSH014	PEB007	Drasenhofen	Pottenbrunn	Between	91678	21256	0.23185	DSH014PEB007	Unrelated		-11.5458	9	33	DSH014	PEB007	9220	1	0	0	0	0	0	0	0	0	0	1.1e-05	0	0	5e-06	0	0	0	0	0	1.1e-05	0	-11878.9	62	-11878.9	0.349918	2.609282e-01,1.618778e-01,2.757484e-02,1.522321e-01,1.574748e-01,6.947359e-02,2.942169e-02,7.194943e-02,6.906759e-02	0.361941	0.30725	0.056434	-14451.2	35	9	33
DSH014	PEB009	Drasenhofen	Pottenbrunn	Between	86263	20042	0.23234	DSH014PEB009	Unrelated		-11.8448	9	34	DSH014	PEB009	8748	0.986719	0.000271	0.013009	0.0131445	0	0	0	0	0	0	0.013145	0	0	0.006573	0	0	0.013009	0	0.013009	0.013145	0	-11191.9	150	-1	0.332005	2.478587e-01,1.948592e-01,4.222773e-03,1.112166e-01,2.416492e-01,2.354957e-02,1.643301e-02,1.059196e-01,5.429138e-02	0.085478	0.529699	0.218032	-13363.8	54	9	34
DSH014	PEB011	Drasenhofen	Pottenbrunn	Between	93130	21459	0.23042	DSH014PEB011	Unrelated		-10.8701	9	35	DSH014	PEB011	9385	1	0	0	0	0	0	0	0	0	0	6e-06	0	2e-06	3e-06	0	0	0	0	0	7e-06	-1e-06	-12140.3	74	-12140.3	0.356181	2.697105e-01,1.537633e-01,2.084768e-02,1.631904e-01,1.448240e-01,7.597103e-02,3.210209e-02,7.527381e-02,6.431721e-02	0.365615	0.277894	0.051362	-14660	42	9	35
DSH014	PEB012	Drasenhofen	Pottenbrunn	Between	97780	22810	0.23328	DSH014PEB012	Unrelated		-12.2905	9	36	DSH014	PEB012	9735	1	0	0	0	0	0	0	0	0	0	1e-05	0	0	5e-06	0	0	0	0	0	1e-05	0	-12656.8	74	-12656.8	0.369464	2.694989e-01,1.531553e-01,2.561761e-02,1.481367e-01,1.565137e-01,7.260577e-02,3.301783e-02,7.478458e-02,6.666950e-02	0.374634	0.308512	0.051519	-15381.3	35	9	36
DSH014	PEB013	Drasenhofen	Pottenbrunn	Between	116520	27299	0.23429	DSH014PEB013	Unrelated		-13.8622	9	37	DSH014	PEB013	11466	1	0	0	0	0	0	0	0	0	0	1.8e-05	5e-06	3e-06	1.1e-05	3e-06	3e-06	0	3e-06	3e-06	1.9e-05	1e-06	-15216.7	62	-15216.7	0.435159	2.664773e-01,1.536160e-01,2.839884e-02,1.524919e-01,1.511605e-01,7.584093e-02,3.042772e-02,7.265241e-02,6.893447e-02	0.389166	0.294414	0.044268	-18506.8	31	9	37
DSH014	PEB014	Drasenhofen	Pottenbrunn	Between	50934	11748	0.23065	DSH014PEB014	Unrelated		-9.24863	9	38	DSH014	PEB014	5400	1	0	0	0	0	0	0	0	0	0	1.6e-05	0	0	8e-06	0	0	0	0	0	1.6e-05	0	-6737.3	86	-6737.3	0.204941	2.529277e-01,1.911715e-01,2.571740e-03,1.249628e-01,2.032924e-01,5.871104e-02,3.173764e-02,7.415567e-02,6.046949e-02	0.168769	0.420625	0.157405	-8114.56	78	9	38
DSH014	PEB016	Drasenhofen	Pottenbrunn	Between	50031	11437	0.2286	DSH014PEB016	Unrelated		-8.28548	9	39	DSH014	PEB016	5244	1	0	0	0	0	0	0	0	0	0	1.5e-05	0	1.3e-05	8e-06	0	0	0	0	0	2.1e-05	-6e-06	-6440.35	62	-6440.36	0.199021	2.661735e-01,1.749920e-01,1.146708e-02,1.551392e-01,1.547058e-01,7.640191e-02,2.985637e-02,8.016115e-02,5.110299e-02	0.26711	0.292994	0.090514	-7828.51	63	9	39
DSH014	PEB018	Drasenhofen	Pottenbrunn	Between	105962	24539	0.23158	DSH014PEB018	Unrelated		-12.1343	9	40	DSH014	PEB018	10402	1	0	0	0	0	0	0	0	0	0	2.5e-05	1e-06	1e-06	1.3e-05	1e-06	1e-06	0	1e-06	1e-06	2.5e-05	0	-13567.8	82	-13567.8	0.394778	2.612170e-01,1.561801e-01,2.887360e-02,1.551558e-01,1.524809e-01,7.779280e-02,2.443869e-02,7.185455e-02,7.200666e-02	0.349633	0.296485	0.059869	-16519.3	34	9	40
DSH014	PEB019	Drasenhofen	Pottenbrunn	Between	92724	21504	0.23191	DSH014PEB019	Unrelated		-11.0457	9	41	DSH014	PEB019	9170	1	0	0	0	0	0	0	0	0	0	5e-06	2e-06	3.3e-05	4e-06	2e-06	2e-06	0	2e-06	2e-06	2e-05	-1.5e-05	-11806	66	-11806	0.348021	2.669714e-01,1.544055e-01,2.942566e-02,1.568859e-01,1.558667e-01,6.612235e-02,3.057026e-02,6.708669e-02,7.266558e-02	0.384918	0.308955	0.047439	-14357.8	26	9	41
DSH014	SLB001	Drasenhofen	Schleinbach	Between	75125	17343	0.23086	DSH014SLB001	Unrelated		-10.7662	9	42	DSH014	SLB001	7975	0.99669	0.000437	0.00287	0.0030885	0	0	0	0	0	4e-06	0.003091	4e-06	4e-06	0.001548	4e-06	4e-06	0.00287	4e-06	0.002873	0.003091	0	-10041.1	94	-1	0.302668	2.852383e-01,1.300871e-01,3.058677e-02,1.501103e-01,1.724615e-01,5.729415e-02,2.767200e-02,7.380448e-02,7.274544e-02	0.337807	0.367287	0.073979	-12163.4	43	9	42
DSH014	SLB002	Drasenhofen	Schleinbach	Between	141239	32846	0.23256	DSH014SLB002	Unrelated		-13.3661	9	43	DSH014	SLB002	12999	1	0	0	0	0	0	0	0	0	0	6e-06	0	0	3e-06	0	0	0	0	0	6e-06	0	-18041.6	106	-18041.6	0.493339	2.570113e-01,1.606814e-01,2.579808e-02,1.542722e-01,1.601462e-01,6.869985e-02,2.685411e-02,7.612052e-02,7.041644e-02	0.328776	0.312525	0.070304	-21754.4	31	9	43
DSH014	SLB003	Drasenhofen	Schleinbach	Between	41938	9766	0.23287	DSH014SLB003	Unrelated		-10.4042	9	44	DSH014	SLB003	4533	1	0	0	0	0	0	0	0	0	0	1.2e-05	0	0	6e-06	0	0	0	0	0	1.2e-05	0	-5498.86	142	-5498.86	0.172037	2.508417e-01,2.013743e-01,6.788867e-03,1.277238e-01,2.207794e-01,2.876518e-02,1.497418e-02,9.126554e-02,5.748706e-02	0.098574	0.468854	0.199007	-6678.51	79	9	44
DSH014	SLB005	Drasenhofen	Schleinbach	Between	115209	26928	0.23373	DSH014SLB005	Unrelated		-12.5521	9	45	DSH014	SLB005	11411	1	0	0	0	0	0	0	0	0	0	3.3e-05	7e-06	7e-06	2e-05	7e-06	7e-06	0	7e-06	7e-06	3.3e-05	0	-15153	58	-15153	0.433071	2.665217e-01,1.453445e-01,3.197082e-02,1.476855e-01,1.586986e-01,7.454376e-02,2.989731e-02,6.516656e-02,8.017121e-02	0.389847	0.320857	0.046608	-18434.8	38	9	45
DSH014	SLB006	Drasenhofen	Schleinbach	Between	98753	22805	0.23093	DSH014SLB006	Unrelated		-10.7612	9	46	DSH014	SLB006	9896	1	0	0	0	0	0	0	0	0	0	4.5e-05	1e-06	1e-06	2.3e-05	1e-06	1e-06	0	1e-06	1e-06	4.5e-05	0	-12900	70	-12900	0.375574	2.644684e-01,1.639240e-01,1.926323e-02,1.505318e-01,1.645142e-01,6.760664e-02,2.912975e-02,7.617807e-02,6.438385e-02	0.294157	0.32472	0.086029	-15500.2	31	9	46
DSH014	SLB007	Drasenhofen	Schleinbach	Between	99787	22963	0.23012	DSH014SLB007	Unrelated		-11.2017	9	47	DSH014	SLB007	9677	1	0	0	0	0	0	0	0	0	0	1.4e-05	0	0	7e-06	0	0	0	0	0	1.4e-05	0	-12662.6	58	-12662.6	0.367263	2.662391e-01,1.600788e-01,2.389154e-02,1.544171e-01,1.674747e-01,5.942607e-02,3.085903e-02,7.246803e-02,6.514555e-02	0.326918	0.334187	0.074198	-15242.8	34	9	47
DSH014	SLB008	Drasenhofen	Schleinbach	Between	115474	26556	0.22997	DSH014SLB008	Unrelated		-11.8999	9	48	DSH014	SLB008	11250	1	0	0	0	0	0	0	0	0	0	2.6e-05	0	0	1.3e-05	0	0	0	0	0	2.6e-05	0	-14920.5	102	-14920.5	0.426961	2.436513e-01,1.896947e-01,1.280040e-02,1.300647e-01,2.016255e-01,4.645762e-02,1.886425e-02,9.445078e-02,6.239080e-02	0.157047	0.409531	0.16008	-17932.3	34	9	48
DSH014	SLB010	Drasenhofen	Schleinbach	Between	148566	34591	0.23283	DSH014SLB010	Unrelated		-12.7125	9	49	DSH014	SLB010	13774	1	0	0	0	0	0	0	0	0	0	8e-06	1e-06	0	4e-06	0	0	0	0	0	8e-06	0	-19336.7	62	-19336.7	0.522752	2.543035e-01,1.544499e-01,3.168910e-02,1.500161e-01,1.601210e-01,7.525092e-02,3.181232e-02,6.956489e-02,7.279232e-02	0.396584	0.312259	0.043037	-23433.9	30	9	49
DSH014	SLB011	Drasenhofen	Schleinbach	Between	92949	21472	0.23101	DSH014SLB011	Unrelated		-11.0094	9	50	DSH014	SLB011	9497	1	0	0	0	0	0	0	0	0	0	1e-06	7e-06	0	1e-06	0	0	0	0	0	5e-06	4e-06	-12301.7	82	-12301.7	0.360431	2.543468e-01,1.616763e-01,2.894645e-02,1.546606e-01,1.570940e-01,6.724916e-02,2.580728e-02,7.854155e-02,7.167783e-02	0.348541	0.303927	0.061298	-14984	34	9	50
DSH014	SLB012	Drasenhofen	Schleinbach	Between	143733	33811	0.23523	DSH014SLB012	Unrelated		-14.1123	9	51	DSH014	SLB012	13364	1	0	0	0	0	0	0	0	0	0	2.6e-05	6e-06	6e-06	1.6e-05	6e-06	6e-06	0	6e-06	6e-06	2.6e-05	0	-18561	74	-18561	0.507192	2.553850e-01,1.567748e-01,3.044807e-02,1.493362e-01,1.618787e-01,7.365289e-02,2.684091e-02,6.651498e-02,7.916850e-02	0.353901	0.321463	0.061427	-22494.5	26	9	51
DSH014	SLB013	Drasenhofen	Schleinbach	Between	20536	4804	0.23393	DSH014SLB013	Unrelated		-6.90334	9	52	DSH014	SLB013	2255	1	0	0	0	0	0	0	0	0	0	2e-06	1.6e-05	2.1e-05	1e-06	0	0	0	0	0	2e-05	-3e-06	-2716.1	70	-2716.1	0.085582	2.561628e-01,1.935843e-01,9.115214e-05,1.021579e-01,2.239453e-01,3.054426e-02,5.247285e-02,7.159105e-02,6.945043e-02	0.234718	0.497169	0.140485	-3310.19	170	9	52
DSH014	SLB014	Drasenhofen	Schleinbach	Between	97520	22562	0.23136	DSH014SLB014	Unrelated		-10.699	9	53	DSH014	SLB014	9570	1	0	0	0	0	0	0	0	0	0	1.5e-05	0	0	8e-06	0	0	0	0	0	1.5e-05	0	-12399.3	74	-12399.3	0.363202	2.753759e-01,1.627888e-01,1.806566e-02,1.507216e-01,1.621698e-01,6.201529e-02,3.565177e-02,6.955951e-02,6.365175e-02	0.331242	0.325118	0.071137	-14941.3	38	9	53
DSH014	SLB015	Drasenhofen	Schleinbach	Between	139140	32597	0.23427	DSH014SLB015	Unrelated		-13.9511	9	54	DSH014	SLB015	13009	1	0	0	0	0	0	0	0	0	0	2.3e-05	3e-06	1e-06	1.2e-05	1e-06	1e-06	0	1e-06	1e-06	2.4e-05	1e-06	-18082.9	58	-18082.9	0.493719	2.571190e-01,1.502621e-01,3.507342e-02,1.428939e-01,1.691807e-01,6.943015e-02,3.273965e-02,7.017414e-02,7.312702e-02	0.400832	0.337974	0.043514	-21870.1	26	9	54
DSH014	SLB016	Drasenhofen	Schleinbach	Between	85476	19567	0.22892	DSH014SLB016	Unrelated		-9.26835	9	55	DSH014	SLB016	8493	1	0	0	0	0	0	0	0	0	0	1.6e-05	0	0	8e-06	0	0	0	0	0	1.6e-05	0	-10868.8	70	-10868.8	0.322327	2.753745e-01,1.430809e-01,2.275037e-02,1.543255e-01,1.641697e-01,6.578380e-02,2.760228e-02,8.245806e-02,6.445493e-02	0.306711	0.330987	0.081997	-13176.7	38	9	55
DSH014	SLB018	Drasenhofen	Schleinbach	Between	141542	33567	0.23715	DSH014SLB018	Unrelated		-15.1816	9	56	DSH014	SLB018	13342	1	0	0	0	0	0	0	0	0	0	4e-06	0	0	2e-06	0	0	0	0	0	4e-06	0	-18621.1	82	-18621.1	0.506357	2.600241e-01,1.540735e-01,2.992163e-02,1.463700e-01,1.513028e-01,8.382198e-02,3.015880e-02,7.139797e-02,7.292929e-02	0.397087	0.293368	0.04107	-22480.9	26	9	56
DSH014	SLB020	Drasenhofen	Schleinbach	Between	127739	29851	0.23369	DSH014SLB020	Unrelated		-13.4881	9	57	DSH014	SLB020	12209	1	0	0	0	0	0	0	0	0	0	2.8e-05	0	0	1.4e-05	0	0	0	0	0	2.8e-05	0	-16642.4	62	-16642.4	0.463357	2.663139e-01,1.468778e-01,2.994827e-02,1.438098e-01,1.708425e-01,6.807231e-02,3.619499e-02,6.668843e-02,7.125203e-02	0.387159	0.347529	0.05026	-20059.6	26	9	57
DSH014	SLB021	Drasenhofen	Schleinbach	Between	60812	14080	0.23153	DSH014SLB021	Unrelated		-9.92283	9	58	DSH014	SLB021	6243	1	0	0	0	0	0	0	0	0	0	2.1e-05	2e-06	2e-06	1.1e-05	2e-06	2e-06	0	2e-06	2e-06	2.1e-05	0	-7801.5	70	-7801.51	0.236935	2.601385e-01,1.816241e-01,1.168591e-02,1.526734e-01,1.658278e-01,6.105485e-02,2.899107e-02,7.082296e-02,6.718141e-02	0.245297	0.327172	0.105879	-9455.53	58	9	58
DSH014	SLB023	Drasenhofen	Schleinbach	Between	119100	27824	0.23362	DSH014SLB023	Unrelated		-12.8248	9	59	DSH014	SLB023	11740	1	0	0	0	0	0	0	0	0	0	1.3e-05	1e-06	1e-06	7e-06	1e-06	1e-06	0	1e-06	1e-06	1.3e-05	0	-15791.7	74	-15791.7	0.445558	2.645257e-01,1.557758e-01,3.038535e-02,1.445003e-01,1.651475e-01,6.840497e-02,3.095351e-02,6.705287e-02,7.325410e-02	0.371419	0.33224	0.055441	-19049.3	34	9	59
DSH014	SLB024	Drasenhofen	Schleinbach	Between	142575	33291	0.2335	DSH014SLB024	Unrelated		-12.9222	9	60	DSH014	SLB024	13303	1	0	0	0	0	0	0	0	0	0	3.6e-05	6e-06	6e-06	2.1e-05	6e-06	6e-06	1e-06	6e-06	7e-06	3.6e-05	0	-18406.3	75	-18406.3	0.504877	2.599647e-01,1.480452e-01,3.069451e-02,1.511941e-01,1.633106e-01,7.441430e-02,2.734195e-02,6.957964e-02,7.545497e-02	0.355375	0.325794	0.061359	-22311	30	9	60
DSH014	SLB026	Drasenhofen	Schleinbach	Between	115307	26837	0.23274	DSH014SLB026	Unrelated		-11.7317	9	61	DSH014	SLB026	11175	1	0	0	0	0	0	0	0	0	0	1e-06	0	0	1e-06	0	0	0	0	0	1e-06	0	-14991.1	70	-14991.1	0.424115	2.620316e-01,1.584529e-01,2.698899e-02,1.577684e-01,1.531677e-01,6.934071e-02,2.734527e-02,8.196618e-02,6.293828e-02	0.354737	0.293502	0.057503	-18006.3	30	9	61
DSH014	SLB028	Drasenhofen	Schleinbach	Between	140559	32974	0.23459	DSH014SLB028	Unrelated		-13.4086	9	62	DSH014	SLB028	13214	1	0	0	0	0	0	0	0	0	0	1.3e-05	5e-06	1e-06	7e-06	1e-06	1e-06	0	1e-06	1e-06	1.4e-05	2e-06	-18221.5	86	-18221.5	0.501499	2.602056e-01,1.528839e-01,3.213512e-02,1.499231e-01,1.533263e-01,8.006462e-02,2.653283e-02,7.331741e-02,7.161111e-02	0.382635	0.297804	0.047179	-22170.4	22	9	62
DSH014	SLB031	Drasenhofen	Schleinbach	Between	18025	4127	0.22896	DSH014SLB031	Unrelated		-6.60869	9	63	DSH014	SLB031	2013	0.975778	0.023652	0.000487	0.012313	8.3e-05	0	0	0	0	0	0.012313	0	8.3e-05	0.006157	0	0	0.000487	0	0.000487	0.012354	-4.1e-05	-2419.2	106	-1	0.076398	2.592858e-01,1.652185e-01,1.503261e-02,1.790130e-01,1.498714e-01,6.414272e-02,2.035519e-02,6.393217e-02,8.314859e-02	0.236121	0.2952	0.102449	-2912.35	94	9	63
DSH014	SLB032	Drasenhofen	Schleinbach	Between	145670	33633	0.23088	DSH014SLB032	Unrelated		-12.3962	9	64	DSH014	SLB032	13419	1	0	0	0	0	0	0	0	0	0	3e-06	0	0	1e-06	0	0	0	0	0	3e-06	0	-18776.4	78	-18776.4	0.509279	2.597311e-01,1.528741e-01,3.087020e-02,1.517921e-01,1.583169e-01,7.222177e-02,2.950348e-02,7.348206e-02,7.120829e-02	0.381347	0.309973	0.048982	-22711.9	26	9	64
DSH014	SLB035	Drasenhofen	Schleinbach	Between	77661	17948	0.23111	DSH014SLB035	Unrelated		-9.99229	9	65	DSH014	SLB035	8019	1	0	0	0	0	0	0	0	0	0	0.000142	1e-06	1e-06	7.2e-05	1e-06	1e-06	0	1e-06	1e-06	0.000142	0	-10173.8	90	-10173.8	0.304338	2.711136e-01,1.437709e-01,2.811358e-02,1.424819e-01,1.706242e-01,7.090924e-02,2.757221e-02,7.378564e-02,7.162867e-02	0.326365	0.350622	0.076733	-12345.6	38	9	65
DSH014	SLB037	Drasenhofen	Schleinbach	Between	76224	17595	0.23083	DSH014SLB037	Unrelated		-10.8316	9	66	DSH014	SLB037	7571	1	0	0	0	0	0	0	0	0	0	8e-06	6e-06	4.2e-05	7e-06	6e-06	6e-06	0	6e-06	6e-06	2.6e-05	-1.8e-05	-9668.03	66	-9668.04	0.287335	2.730104e-01,1.588313e-01,2.184181e-02,1.546988e-01,1.441837e-01,7.719532e-02,3.435085e-02,7.730016e-02,5.858761e-02	0.38973	0.275045	0.04204	-11651.9	38	9	66
DSH014	SLB041	Drasenhofen	Schleinbach	Between	59782	13908	0.23265	DSH014SLB041	Unrelated		-10.9132	9	67	DSH014	SLB041	6178	1	0	0	0	0	0	0	0	0	0	3.1e-05	1e-06	1e-06	1.6e-05	1e-06	1e-06	0	1e-06	1e-06	3.1e-05	0	-7592.16	70	-7592.17	0.234468	2.596741e-01,1.897325e-01,2.011425e-03,1.404012e-01,1.595405e-01,7.864059e-02,3.518724e-02,7.458569e-02,6.022666e-02	0.233161	0.306479	0.106105	-9285.35	90	9	67
DSH014	UZH004	Drasenhofen	Unterhauntztal	Between	89901	20563	0.22873	DSH014UZH004	Unrelated		-9.8015	9	68	DSH014	UZH004	9002	1	0	0	0	0	0	0	0	0	0	0.000147	2e-06	2e-06	7.5e-05	2e-06	2e-06	0	2e-06	2e-06	0.000147	0	-11589.7	134	-11589.7	0.341645	2.823870e-01,1.486420e-01,2.477589e-02,1.546676e-01,1.525302e-01,6.868331e-02,3.106480e-02,6.821373e-02,6.903548e-02	0.366096	0.307491	0.054811	-13932.8	34	9	68
DSH014	UZH007	Drasenhofen	Unterhauntztal	Between	49299	11442	0.23209	DSH014UZH007	Unrelated		-9.52893	9	69	DSH014	UZH007	5201	1	0	0	0	0	0	0	0	0	0	4e-06	0	0	2e-06	0	0	0	0	0	4e-06	0	-6396.25	70	-6396.25	0.197389	2.845424e-01,1.478940e-01,1.939360e-02,1.582516e-01,1.613339e-01,6.021021e-02,3.364483e-02,7.701416e-02,5.771539e-02	0.32875	0.325002	0.072134	-7753.07	66	9	69
DSH014	UZH009	Drasenhofen	Unterhauntztal	Between	12549	2815	0.22432	DSH014UZH009	Unrelated		-4.32809	9	70	DSH014	UZH009	1319	0.878859	3.4e-05	0	1.7e-05	0.121106	0	0	0	0	0	1.7e-05	0	0.121107	9e-06	0	0	0	0	0	0.060571	-0.060553	-1511.48	82	-1	0.050059	3.099906e-01,1.723315e-01,1.020984e-04,1.950132e-01,8.394732e-02,8.390570e-02,2.782315e-02,8.328737e-02,4.359899e-02	0.332652	0.149249	0.039999	-1819.75	158	9	70
DSH014	UZH010	Drasenhofen	Unterhauntztal	Between	78789	18196	0.23095	DSH014UZH010	Unrelated		-10.3068	9	71	DSH014	UZH010	7997	1	0	0	0	0	0	0	0	0	0	3.3e-05	0	0	1.7e-05	0	0	0	0	1e-06	3.3e-05	0	-10100.5	118	-10100.5	0.303503	2.909123e-01,1.582006e-01,8.961863e-03,1.446116e-01,1.687347e-01,6.499861e-02,3.657130e-02,6.623318e-02,6.077586e-02	0.269851	0.351841	0.10067	-12163.9	46	9	71
DSH014	UZH011	Drasenhofen	Unterhauntztal	Between	36443	8555	0.23475	DSH014UZH011	Unrelated		-9.63224	9	72	DSH014	UZH011	3892	1	0	0	0	0	0	0	0	0	0	1.8e-05	0	0	9e-06	0	0	0	0	0	1.8e-05	0	-4717.51	62	-4717.51	0.14771	2.371142e-01,2.093303e-01,4.056301e-05,1.191367e-01,2.317813e-01,3.290544e-02,6.160003e-03,1.064655e-01,5.706595e-02	0.026752	0.48895	0.235538	-5779.52	118	9	72
DSH014	UZH012	Drasenhofen	Unterhauntztal	Between	73120	16582	0.22678	DSH014UZH012	Unrelated		-9.34214	9	73	DSH014	UZH012	7239	1	0	0	0	0	0	0	0	0	0	2.3e-05	0	0	1.2e-05	0	0	4e-06	0	4e-06	2.3e-05	0	-9189.06	106	-9189.06	0.274735	2.565342e-01,1.879140e-01,5.167037e-03,1.340048e-01,2.168998e-01,3.518537e-02,2.631030e-02,8.195436e-02,5.603007e-02	0.145124	0.460963	0.176369	-10961.4	59	9	73
DSH014	UZH013	Drasenhofen	Unterhauntztal	Between	22793	5305	0.23275	DSH014UZH013	Unrelated		-6.26526	9	74	DSH014	UZH013	2595	1	0	0	0	0	0	0	0	0	0	6e-06	2e-06	0.000157	4e-06	2e-06	2e-06	2e-06	2e-06	4e-06	8.3e-05	-7.7e-05	-3114.65	90	-3114.65	0.098486	2.945402e-01,1.269502e-01,3.283618e-02,1.154545e-01,2.275915e-01,2.256541e-02,5.737018e-02,3.413709e-02,8.855479e-02	0.396352	0.584597	0.062547	-3769.24	110	9	74
DSH014	UZH014	Drasenhofen	Unterhauntztal	Between	16203	3774	0.23292	DSH014UZH014	Unrelated		-7.24367	9	75	DSH014	UZH014	1739	1	0	0	0	0	0	0	0	0	0	0	0	0.000192	0	0	0	0	0	0	9.6e-05	-9.6e-05	-2072.42	126	-2072.42	0.065999	2.461110e-01,2.308515e-01,5.783936e-04,2.022144e-01,1.084567e-01,5.282098e-02,2.839461e-02,5.594249e-02,7.462994e-02	0.267139	0.190007	0.066572	-2486.21	243	9	75
DSH014	UZH015	Drasenhofen	Unterhauntztal	Between	42122	9815	0.23301	DSH014UZH015	Unrelated		-9.36856	9	76	DSH014	UZH015	4538	1	0	0	0	0	0	0	0	0	0	2e-05	1e-06	1e-06	1e-05	1e-06	1e-06	0	1e-06	1e-06	2e-05	0	-5573.21	62	-5573.21	0.172227	2.631960e-01,1.678800e-01,2.283676e-02,1.173205e-01,2.079088e-01,4.654536e-02,2.124761e-02,1.004383e-01,5.262665e-02	0.212037	0.436537	0.141203	-6739.07	71	9	76
DSH014	UZH019	Drasenhofen	Unterhauntztal	Between	116349	27066	0.23263	DSH014UZH019	Unrelated		-12.3262	9	77	DSH014	UZH019	11345	1	0	0	0	0	0	0	0	0	0	2e-06	0	0	1e-06	0	0	0	0	0	2e-06	0	-15086.4	78	-15086.4	0.430567	2.634708e-01,1.514702e-01,2.779774e-02,1.426115e-01,1.602053e-01,8.242478e-02,3.413681e-02,6.145910e-02,7.642380e-02	0.386595	0.320475	0.047913	-18343.1	34	9	77
DSH014	UZH020	Drasenhofen	Unterhauntztal	Between	30323	7015	0.23134	DSH014UZH020	Unrelated		-8.72199	9	78	DSH014	UZH020	3300	1	0	0	0	0	0	0	0	0	0	2.8e-05	0	0	1.4e-05	0	0	0	0	0	2.8e-05	0	-3976.26	70	-3976.26	0.125242	2.426971e-01,2.043440e-01,1.868748e-05,1.406170e-01,1.927882e-01,4.835543e-02,1.528671e-02,1.011770e-01,5.471592e-02	0.07939	0.378165	0.184278	-4855.71	58	9	78
DSH014	UZH021	Drasenhofen	Unterhauntztal	Between	138557	32076	0.2315	DSH014UZH021	Unrelated		-13.2171	9	79	DSH014	UZH021	13091	1	0	0	0	0	0	0	0	0	0	2.5e-05	0	0	1.3e-05	0	0	0	0	0	2.5e-05	0	-18189.9	94	-18189.9	0.496831	2.660977e-01,1.481076e-01,3.015316e-02,1.471045e-01,1.666861e-01,6.783603e-02,3.182573e-02,7.198381e-02,7.020535e-02	0.37183	0.335377	0.055607	-21794.5	31	9	79
DSH014	UZH022	Drasenhofen	Unterhauntztal	Between	38401	8704	0.22666	DSH014UZH022	Unrelated		-8.20789	9	80	DSH014	UZH022	4107	1	0	0	0	0	0	0	0	0	0	1e-06	1e-06	0.000172	1e-06	1e-06	1e-06	0	1e-06	1e-06	8.7e-05	-8.6e-05	-5097.65	110	-5097.65	0.155869	2.680463e-01,1.468227e-01,3.569612e-02,1.681377e-01,1.618324e-01,4.543962e-02,3.249801e-02,6.415020e-02,7.737695e-02	0.421387	0.328431	0.034006	-6142.25	70	9	80
DSH014	UZH023	Drasenhofen	Unterhauntztal	Between	20584	4793	0.23285	DSH014UZH023	Unrelated		-7.26282	9	81	DSH014	UZH023	2325	1	0	0	0	0	0	0	0	0	0	1e-06	1e-06	0.0001	1e-06	1e-06	1e-06	0	1e-06	1e-06	5.1e-05	-5e-05	-2755.33	82	-2755.33	0.088239	2.848114e-01,1.659704e-01,2.347900e-02,1.352964e-01,1.666281e-01,5.020934e-02,2.912808e-02,7.291426e-02,7.156309e-02	0.315715	0.349327	0.081059	-3374.02	94	9	81
DSH014	UZH024	Drasenhofen	Unterhauntztal	Between	43996	10176	0.23129	DSH014UZH024	Unrelated		-8.83402	9	82	DSH014	UZH024	4728	1	0	0	0	0	0	0	0	0	0	4e-05	9e-06	2.8e-05	2.4e-05	9e-06	9e-06	2e-06	9e-06	1.1e-05	4.9e-05	-1e-05	-5793.98	62	-5793.99	0.179438	2.779091e-01,1.485441e-01,2.697938e-02,1.392055e-01,1.955489e-01,4.801415e-02,3.810252e-02,4.121691e-02,8.447944e-02	0.332816	0.442356	0.085128	-7005.38	67	9	82
DSH014	UZH025	Drasenhofen	Unterhauntztal	Between	37700	8689	0.23048	DSH014UZH025	Unrelated		-8.48477	9	83	DSH014	UZH025	4031	1	0	0	0	0	0	0	0	0	0	0.000114	1e-06	1e-06	5.7e-05	1e-06	1e-06	0	1e-06	1e-06	0.000114	0	-4846.24	98	-4846.24	0.152985	2.842506e-01,1.710163e-01,1.959339e-02,1.456002e-01,1.485038e-01,6.875480e-02,1.293651e-02,9.146116e-02,5.788317e-02	0.219051	0.291548	0.107831	-5931.88	58	9	83
DSH014	UZH026	Drasenhofen	Unterhauntztal	Between	52458	12057	0.22984	DSH014UZH026	Unrelated		-9.04571	9	84	DSH014	UZH026	5541	1	0	0	0	0	0	0	0	0	0	3.5e-05	5e-06	1.5e-05	2e-05	5e-06	5e-06	0	5e-06	5e-06	4e-05	-5e-06	-6902.54	78	-6902.55	0.210293	2.934802e-01,1.411471e-01,3.279360e-02,1.490103e-01,1.607988e-01,5.849763e-02,2.691057e-02,7.745080e-02,5.991093e-02	0.371297	0.330991	0.055357	-8280.41	54	9	84
DSH014	UZH027	Drasenhofen	Unterhauntztal	Between	144033	33634	0.23352	DSH014UZH027	Unrelated		-13.9685	9	85	DSH014	UZH027	13431	1	0	0	0	0	0	0	0	0	0	1.9e-05	1e-06	1e-06	1e-05	1e-06	1e-06	0	1e-06	1e-06	1.9e-05	0	-18665	74	-18665	0.509735	2.560472e-01,1.502180e-01,3.421698e-02,1.557232e-01,1.581975e-01,7.349416e-02,2.724667e-02,6.535606e-02,7.950016e-02	0.388525	0.312486	0.046336	-22651.4	26	9	85
DSH014	UZH028	Drasenhofen	Unterhauntztal	Between	140377	32608	0.23229	DSH014UZH028	Unrelated		-13.2309	9	86	DSH014	UZH028	13200	1	0	0	0	0	0	0	0	0	0	1.2e-05	8e-06	6e-06	9e-06	6e-06	6e-06	0	6e-06	6e-06	1.2e-05	1e-06	-18308.5	67	-18308.5	0.500968	2.559553e-01,1.532152e-01,3.309906e-02,1.601535e-01,1.553891e-01,7.166049e-02,2.553511e-02,7.685246e-02,6.813978e-02	0.377338	0.298529	0.049337	-22136.2	30	9	86
DSH014	UZH029	Drasenhofen	Unterhauntztal	Between	27692	6512	0.23516	DSH014UZH029	Unrelated		-10.0079	9	87	DSH014	UZH029	2951	0.975148	0.00121	0.023642	0.024247	0	0	0	0	0	0	0.024247	0	0	0.012124	0	0	0.023642	0	0.023642	0.024247	0	-3563.89	210	-1	0.111997	2.893998e-01,1.121940e-01,2.719635e-02,1.459376e-01,2.290660e-01,4.555665e-02,1.257313e-02,7.488238e-02,6.319406e-02	0.173616	0.547559	0.17871	-4313.42	79	9	87
DSH014	UZH030	Drasenhofen	Unterhauntztal	Between	49828	11363	0.22804	DSH014UZH030	Unrelated		-8.47666	9	88	DSH014	UZH030	5248	1	0	0	0	0	0	0	0	0	0	1.1e-05	0	0	5e-06	0	0	0	0	0	1.1e-05	0	-6455.12	70	-6455.12	0.199173	2.432030e-01,2.065388e-01,1.271912e-05,1.208957e-01,2.185753e-01,4.798680e-02,2.021121e-02,8.100035e-02,6.157598e-02	0.092526	0.45857	0.199343	-7834.21	86	9	88
DSH014	UZH031	Drasenhofen	Unterhauntztal	Between	85296	19938	0.23375	DSH014UZH031	Unrelated		-12.1299	9	89	DSH014	UZH031	8794	1	0	0	0	0	0	0	0	0	0	8.2e-05	1e-06	1e-06	4.2e-05	1e-06	1e-06	0	1e-06	1e-06	8.2e-05	0	-11243.4	78	-11243.4	0.333751	2.799954e-01,1.511412e-01,2.539926e-02,1.340934e-01,1.580385e-01,7.774751e-02,2.936901e-02,7.913449e-02,6.508133e-02	0.34655	0.318059	0.06397	-13671	38	9	89
DSH014	UZH032	Drasenhofen	Unterhauntztal	Between	2203	491	0.22288	DSH014UZH032	Unrelated		-2.42144	9	90	DSH014	UZH032	263	0.981622	1e-06	0.01799	0.0179905	0.000387	0	0	0	0	0	0.017991	0	0.000387	0.008996	0	0	0.01799	0	0.01799	0.018184	-0.000193	-308.631	190	-1	0.009981	3.767344e-01,5.483368e-03,8.601413e-02,4.838508e-02,2.826206e-01,5.051600e-02,7.659674e-02,7.509967e-58,7.364973e-02	0.575368	1.05852	-0.063619	-370.31	1543	9	90
DSH014	UZH034	Drasenhofen	Unterhauntztal	Between	129797	30207	0.23272	DSH014UZH034	Unrelated		-13.307	9	91	DSH014	UZH034	12357	1	0	0	0	0	0	0	0	0	0	7e-06	0	0	3e-06	0	0	0	0	0	7e-06	0	-16897.9	70	-16897.9	0.468974	2.611506e-01,1.575192e-01,2.785126e-02,1.390020e-01,1.689882e-01,7.445664e-02,3.157929e-02,6.996766e-02,6.948515e-02	0.351685	0.337723	0.064354	-20425.5	26	9	91
DSH014	UZH036	Drasenhofen	Unterhauntztal	Between	51348	11990	0.2335	DSH014UZH036	Unrelated		-10.2364	9	92	DSH014	UZH036	5401	1	0	0	0	0	0	0	0	0	0	1.9e-05	6e-06	4.4e-05	1.2e-05	5e-06	4e-06	0	4e-06	4e-06	4e-05	-2e-05	-6694.05	118	-6694.06	0.204979	2.561886e-01,1.667563e-01,2.516983e-02,1.617988e-01,1.418113e-01,7.719221e-02,2.655802e-02,7.183002e-02,7.269489e-02	0.364765	0.26792	0.050388	-8145.78	51	9	92
DSH014	UZH038	Drasenhofen	Unterhauntztal	Between	107184	24662	0.23009	DSH014UZH038	Unrelated		-10.6534	9	93	DSH014	UZH038	10707	1	0	0	0	0	0	0	0	0	0	1.7e-05	1e-06	1e-06	9e-06	1e-06	1e-06	0	1e-06	1e-06	1.7e-05	0	-14173.2	82	-14173.2	0.406353	2.574154e-01,1.616991e-01,2.561040e-02,1.552698e-01,1.539937e-01,7.776791e-02,2.547831e-02,7.194422e-02,7.082117e-02	0.331759	0.297417	0.066888	-17120.6	31	9	93
DSH014	UZH039	Drasenhofen	Unterhauntztal	Between	145714	34129	0.23422	DSH014UZH039	Unrelated		-13.453	9	94	DSH014	UZH039	13537	1	0	0	0	0	0	0	0	0	0	1e-06	0	0	0	0	0	0	0	0	1e-06	0	-18821.4	70	-18821.4	0.513758	2.524711e-01,1.570254e-01,3.188929e-02,1.507543e-01,1.564128e-01,7.877142e-02,2.672795e-02,7.365104e-02,7.229664e-02	0.37476	0.301478	0.050682	-22909.8	27	9	94
[truncated: 4,776 more rows]
[truncated: 15 more columns]
