# Supplementary material for: Tracing social mechanisms and interregional connections in Early Bronze Age Societies in Lower Austria
Source: Nat Commun. 2025 Dec 31;17:131. doi: 10.1038/s41467-025-67906-y (PMC12775072; doi:10.1038/s41467-025-67906-y)
Supplement: Supplementary file 7 — Supplementary Dataset 5 [file 41467_2025_67906_MOESM7_ESM.xlsx]

## Sheet: Supplementary_Data_5
iid1	iid2	max_IBD	sum_IBD>8	n_IBD>8	sum_IBD>12	n_IBD>12	sum_IBD>16	n_IBD>16	sum_IBD>20	n_IBD>20	Site1	Site2
DSH016	DSH014	174.482	2882.47	44	2842.15	40	2801.56	37	2783.2	36	Drasenhofen	Drasenhofen
DSH022	DSH014	22.8562	31.1318	2	22.8562	1	22.8562	1	22.8562	1	Drasenhofen	Drasenhofen
DSH022	DSH023	98.2045	1491.22	33	1472.03	31	1442.62	29	1391.37	26	Drasenhofen	Drasenhofen
DSH022	DSH025	176.791	2414.4	35	2391.45	33	2376.31	32	2357.87	31	Drasenhofen	Drasenhofen
DSH023	DSH025	91.2413	1383.16	29	1374.91	28	1360.05	27	1343.42	26	Drasenhofen	Drasenhofen
DSH014	PEB009	17.3018	35.6141	3	17.3018	1	17.3018	1	0	0	Drasenhofen	Pottenbrunn
DSH014	SLB010	17.7273	26.6736	2	17.7273	1	17.7273	1	0	0	Drasenhofen	Schleinbach
DSH014	SLB015	36.2323	36.2323	1	36.2323	1	36.2323	1	36.2323	1	Drasenhofen	Schleinbach
DSH014	SLB016	18.4331	27.6852	2	18.4331	1	18.4331	1	0	0	Drasenhofen	Schleinbach
DSH016	SLB002	18.8854	18.8854	1	18.8854	1	18.8854	1	0	0	Drasenhofen	Schleinbach
DSH016	SLB010	25.1886	33.9586	2	25.1886	1	25.1886	1	25.1886	1	Drasenhofen	Schleinbach
DSH016	SLB015	28.1208	28.1208	1	28.1208	1	28.1208	1	28.1208	1	Drasenhofen	Schleinbach
DSH020	SLB001	18.1401	26.8646	2	18.1401	1	18.1401	1	0	0	Drasenhofen	Schleinbach
DSH016	ZWD001	22.9452	22.9452	1	22.9452	1	22.9452	1	22.9452	1	Drasenhofen	Zwingendorf
FZH003	FZH001	270.442	2969.86	43	2917.67	38	2904.23	37	2850.04	34	Franzhausen	Franzhausen
PEB004	FZH001	16.5506	16.5506	1	16.5506	1	16.5506	1	0	0	Pottenbrunn	Franzhausen
PEB006	FZH003	25.423	25.423	1	25.423	1	25.423	1	25.423	1	Pottenbrunn	Franzhausen
PEB012	FZH003	17.3276	31.6217	2	31.6217	2	17.3276	1	0	0	Pottenbrunn	Franzhausen
PEB004	PEB005	69.8342	767.346	26	725.99	22	657.059	17	621.361	15	Pottenbrunn	Pottenbrunn
PEB004	PEB006	47.425	216.593	9	185.227	6	170.302	5	152.885	4	Pottenbrunn	Pottenbrunn
PEB004	PEB011	131.546	2441.89	41	2421.62	39	2367.09	35	2294.09	31	Pottenbrunn	Pottenbrunn
PEB004	PEB012	47.4192	134.597	6	103.874	3	103.874	3	103.874	3	Pottenbrunn	Pottenbrunn
PEB004	PEB018	78.2424	193.35	9	165.965	6	165.965	6	78.2424	1	Pottenbrunn	Pottenbrunn
PEB004	PEB019	34.503	110.432	5	110.432	5	94.4491	4	78.0247	3	Pottenbrunn	Pottenbrunn
PEB006	PEB005	66.7201	399.113	15	377.306	13	362.93	12	324.598	10	Pottenbrunn	Pottenbrunn
PEB006	PEB011	52.2097	144.61	7	124.315	5	82.6721	2	82.6721	2	Pottenbrunn	Pottenbrunn
PEB006	PEB012	110.207	945.2	23	914.271	20	874.631	17	838.521	15	Pottenbrunn	Pottenbrunn
PEB006	PEB018	259.81	3372.36	26	3372.36	26	3372.36	26	3372.36	26	Pottenbrunn	Pottenbrunn
PEB006	PEB019	262.058	1283.26	13	1283.26	13	1283.26	13	1233.33	10	Pottenbrunn	Pottenbrunn
PEB007	PEB004	66.0342	85.0103	2	85.0103	2	85.0103	2	66.0342	1	Pottenbrunn	Pottenbrunn
PEB007	PEB011	20.8165	48.5614	3	39.9091	2	39.9091	2	20.8165	1	Pottenbrunn	Pottenbrunn
PEB007	PEB018	66.0106	169.026	7	147.759	5	106.46	2	106.46	2	Pottenbrunn	Pottenbrunn
PEB007	PEB019	35.1684	89.451	5	77.6489	4	35.1684	1	35.1684	1	Pottenbrunn	Pottenbrunn
PEB011	PEB005	85.3098	716.027	22	683.423	19	643.281	16	608.257	14	Pottenbrunn	Pottenbrunn
PEB011	PEB018	30.2901	83.2214	5	62.983	3	47.613	2	30.2901	1	Pottenbrunn	Pottenbrunn
PEB012	PEB005	125.956	463.484	11	451.985	10	451.985	10	432.693	9	Pottenbrunn	Pottenbrunn
PEB012	PEB011	93.6933	373.429	9	352.878	7	352.878	7	352.878	7	Pottenbrunn	Pottenbrunn
PEB012	PEB018	104.17	426.058	14	397.315	11	369.646	9	333.568	7	Pottenbrunn	Pottenbrunn
PEB012	PEB019	41.44	205.093	9	205.093	9	176.129	7	140.136	5	Pottenbrunn	Pottenbrunn
PEB013	PEB005	44.1091	145.333	5	145.333	5	145.333	5	108.322	3	Pottenbrunn	Pottenbrunn
PEB013	PEB006	52.6268	89.1908	3	89.1908	3	75.357	2	75.357	2	Pottenbrunn	Pottenbrunn
PEB013	PEB011	64.647	85.4001	2	85.4001	2	85.4001	2	85.4001	2	Pottenbrunn	Pottenbrunn
PEB013	PEB012	187.102	1464.96	16	1455.43	15	1455.43	15	1455.43	15	Pottenbrunn	Pottenbrunn
PEB013	PEB019	52.4357	52.4357	1	52.4357	1	52.4357	1	52.4357	1	Pottenbrunn	Pottenbrunn
PEB016	PEB004	52.5914	165.72	6	156.873	5	142.674	4	142.674	4	Pottenbrunn	Pottenbrunn
PEB016	PEB007	66.6925	265.172	12	213.719	7	198.421	6	162.624	4	Pottenbrunn	Pottenbrunn
PEB016	PEB011	30.6716	157.573	7	147.518	6	147.518	6	147.518	6	Pottenbrunn	Pottenbrunn
PEB016	PEB012	23.7373	23.7373	1	23.7373	1	23.7373	1	23.7373	1	Pottenbrunn	Pottenbrunn
PEB016	PEB018	167.081	2949.65	41	2933.41	39	2918.54	38	2883.3	36	Pottenbrunn	Pottenbrunn
PEB016	PEB019	132.944	1747.68	29	1728.91	27	1712.96	26	1679.45	24	Pottenbrunn	Pottenbrunn
PEB018	PEB005	64.7629	225.847	9	195.738	6	195.738	6	195.738	6	Pottenbrunn	Pottenbrunn
PEB019	PEB005	24.2373	86.8786	5	75.3986	4	60.3904	3	24.2373	1	Pottenbrunn	Pottenbrunn
PEB019	PEB011	34.1228	122.772	5	122.772	5	122.772	5	86.7723	3	Pottenbrunn	Pottenbrunn
PEB019	PEB018	125.118	1595.27	39	1565.07	36	1478.86	30	1407.4	26	Pottenbrunn	Pottenbrunn
SLB016	FZH002	18.931	18.931	1	18.931	1	18.931	1	0	0	Schleinbach	Franzhausen
SLB006	SLB005	201.83	1456.19	29	1456.19	29	1429.27	27	1410.28	26	Schleinbach	Schleinbach
SLB007	SLB010	118.346	359.814	11	347.849	10	347.849	10	279.328	6	Schleinbach	Schleinbach
SLB007	SLB011	34.6721	79.1502	4	59.6258	2	59.6258	2	59.6258	2	Schleinbach	Schleinbach
SLB007	SLB012	71.4364	168.953	6	168.953	6	141.418	4	141.418	4	Schleinbach	Schleinbach
SLB007	SLB020	45.2606	102.263	4	80.4352	2	80.4352	2	80.4352	2	Schleinbach	Schleinbach
SLB007	SLB028	36.1947	96.9604	5	67.6505	2	67.6505	2	67.6505	2	Schleinbach	Schleinbach
SLB008	SLB007	158.203	2149.24	38	2130.09	36	2102.68	34	2014.34	29	Schleinbach	Schleinbach
SLB008	SLB010	28.7481	109.293	7	77.9975	4	65.7645	3	49.1477	2	Schleinbach	Schleinbach
SLB008	SLB011	43.7308	86.369	3	78.3419	2	78.3419	2	78.3419	2	Schleinbach	Schleinbach
SLB008	SLB012	32.6592	97.3557	5	77.4653	3	64.8837	2	64.8837	2	Schleinbach	Schleinbach
SLB008	SLB020	34.2899	75.1613	4	56.5284	2	56.5284	2	56.5284	2	Schleinbach	Schleinbach
SLB008	SLB028	44.5662	115.093	5	105.693	4	91.0924	3	91.0924	3	Schleinbach	Schleinbach
SLB010	SLB026	27.199	35.8457	2	27.199	1	27.199	1	27.199	1	Schleinbach	Schleinbach
SLB011	SLB010	31.4969	53.3966	2	53.3966	2	53.3966	2	53.3966	2	Schleinbach	Schleinbach
SLB012	SLB010	93.0907	210.438	6	198.933	5	198.933	5	181.943	4	Schleinbach	Schleinbach
SLB012	SLB011	47.0658	71.823	3	61.5723	2	47.0658	1	47.0658	1	Schleinbach	Schleinbach
SLB015	SLB011	86.669	375.572	14	364.512	13	311.779	9	275.797	7	Schleinbach	Schleinbach
SLB015	SLB020	171.364	305.996	6	295.675	5	283.448	4	264.535	3	Schleinbach	Schleinbach
SLB015	SLB028	80.7966	529.841	16	521.487	15	521.487	15	467.77	12	Schleinbach	Schleinbach
SLB016	SLB007	42.1477	112.002	4	112.002	4	99.0294	3	79.54	2	Schleinbach	Schleinbach
SLB016	SLB008	47.6513	123.977	4	114.926	3	114.926	3	114.926	3	Schleinbach	Schleinbach
SLB016	SLB010	36.2376	109.898	4	109.898	4	94.5456	3	94.5456	3	Schleinbach	Schleinbach
SLB016	SLB012	16.619	28.1596	2	16.619	1	16.619	1	0	0	Schleinbach	Schleinbach
SLB016	SLB020	32.0148	32.0148	1	32.0148	1	32.0148	1	32.0148	1	Schleinbach	Schleinbach
SLB016	SLB028	44.741	76.0513	2	76.0513	2	76.0513	2	76.0513	2	Schleinbach	Schleinbach
SLB018	SLB002	26.1146	47.226	3	26.1146	1	26.1146	1	26.1146	1	Schleinbach	Schleinbach
SLB018	SLB006	36.4799	36.4799	1	36.4799	1	36.4799	1	36.4799	1	Schleinbach	Schleinbach
SLB020	SLB010	108.306	117.193	2	108.306	1	108.306	1	108.306	1	Schleinbach	Schleinbach
SLB020	SLB011	72.8091	302.548	12	261.264	8	248.086	7	197.186	4	Schleinbach	Schleinbach
SLB020	SLB012	29.9599	29.9599	1	29.9599	1	29.9599	1	29.9599	1	Schleinbach	Schleinbach
SLB020	SLB032	26.7942	26.7942	1	26.7942	1	26.7942	1	26.7942	1	Schleinbach	Schleinbach
SLB028	SLB010	103.203	141.821	4	131.04	3	103.203	1	103.203	1	Schleinbach	Schleinbach
SLB028	SLB011	89.6996	699.552	24	646.716	19	606.576	16	533.738	12	Schleinbach	Schleinbach
SLB028	SLB012	42.8313	80.29	2	80.29	2	80.29	2	80.29	2	Schleinbach	Schleinbach
SLB028	SLB020	77.2978	434.89	14	402.563	11	374.638	9	337.565	7	Schleinbach	Schleinbach
SLB035	SLB032	156.69	2141.33	46	2091.87	41	2034.96	37	1977.73	34	Schleinbach	Schleinbach
SLB037	SLB032	102.785	1279.91	34	1233.22	29	1207.06	27	1154.98	24	Schleinbach	Schleinbach
SLB037	SLB035	152.795	2925.27	48	2904.54	46	2876.44	44	2823.89	41	Schleinbach	Schleinbach
SLB020	ZWD001	20.988	31.0948	2	20.988	1	20.988	1	20.988	1	Schleinbach	Zwingendorf
SLB020	ZWD002	28.8191	28.8191	1	28.8191	1	28.8191	1	28.8191	1	Schleinbach	Zwingendorf
SLB024	ZWD001	25.1597	25.1597	1	25.1597	1	25.1597	1	25.1597	1	Schleinbach	Zwingendorf
SLB024	ZWD002	24.9371	24.9371	1	24.9371	1	24.9371	1	24.9371	1	Schleinbach	Zwingendorf
UZH045	FZH002	16.1459	16.1459	1	16.1459	1	16.1459	1	0	0	Unterhautzental	Franzhausen
UZH010	SLB026	16.0623	16.0623	1	16.0623	1	16.0623	1	0	0	Unterhautzental	Schleinbach
UZH031	SLB002	17.8055	17.8055	1	17.8055	1	17.8055	1	0	0	Unterhautzental	Schleinbach
UZH034	SLB002	18.4575	26.5424	2	18.4575	1	18.4575	1	0	0	Unterhautzental	Schleinbach
UZH034	SLB032	16.5625	16.5625	1	16.5625	1	16.5625	1	0	0	Unterhautzental	Schleinbach
UZH034	SLB035	16.8317	25.2422	2	16.8317	1	16.8317	1	0	0	Unterhautzental	Schleinbach
UZH043	SLB037	22.108	22.108	1	22.108	1	22.108	1	22.108	1	Unterhautzental	Schleinbach
UZH019	UZH028	115.266	1420.61	37	1389.63	34	1342.9	31	1256.87	26	Unterhautzental	Unterhautzental
UZH031	UZH019	138.032	1718.48	33	1707.57	32	1692.37	31	1619.53	27	Unterhautzental	Unterhautzental
UZH031	UZH028	55.188	373.268	15	331.891	11	305.173	9	286.548	8	Unterhautzental	Unterhautzental
UZH031	UZH034	96.8861	1331.8	32	1331.8	32	1263.46	27	1263.46	27	Unterhautzental	Unterhautzental
UZH039	UZH027	83.1917	838.811	24	828.958	23	747.845	17	731.65	16	Unterhautzental	Unterhautzental
UZH040	UZH044	223.237	2702.21	37	2691.76	36	2648.74	33	2648.74	33	Unterhautzental	Unterhautzental
UZH040	UZH046	113.298	653.417	19	635.657	17	591.896	14	575.58	13	Unterhautzental	Unterhautzental
UZH043	UZH040	103.336	681.826	17	681.826	17	668.45	16	651.513	15	Unterhautzental	Unterhautzental
UZH043	UZH044	80.9239	481.895	19	434.027	14	406.59	12	371.28	10	Unterhautzental	Unterhautzental
UZH043	UZH046	156.744	1771.87	29	1752.07	27	1737.67	26	1701.36	24	Unterhautzental	Unterhautzental
UZH046	UZH044	122.805	628.724	19	602.437	16	589.385	15	573.096	14	Unterhautzental	Unterhautzental
PEB018	I11700.AG	19.7418	30.085	2	19.7418	1	19.7418	1	0	0	Pottenbrunn	Pottenbrunn
PEB019	I11700.AG	16.5829	28.2794	2	16.5829	1	16.5829	1	0	0	Pottenbrunn	Pottenbrunn
PEB018	I11704.AG.TW	18.3009	18.3009	1	18.3009	1	18.3009	1	0	0	Pottenbrunn	Pottenbrunn
PEB006	I11704.AG.TW	18.0174	18.0174	1	18.0174	1	18.0174	1	0	0	Pottenbrunn	Pottenbrunn
SLB023	I11704.AG.TW	16.7942	16.7942	1	16.7942	1	16.7942	1	0	0	Schleinbach	Pottenbrunn
PEB007	I11700.AG	21.9835	21.9835	1	21.9835	1	21.9835	1	21.9835	1	Pottenbrunn	Pottenbrunn
FZH003	I11704.AG.TW	23.1424	23.1424	1	23.1424	1	23.1424	1	23.1424	1	Franzhausen	Pottenbrunn
FZH002	I11700.AG	21.8092	34.502	2	34.502	2	21.8092	1	21.8092	1	Franzhausen	Pottenbrunn
PEB006	I11700.AG	38.3155	82.1232	4	59.07	2	59.07	2	59.07	2	Pottenbrunn	Pottenbrunn
PEB007	I11705.AG.TW	25.8986	84.7741	5	84.7741	5	43.8519	2	25.8986	1	Pottenbrunn	Pottenbrunn
PEB019	I11705.AG.TW	34.3752	123.632	5	123.632	5	92.7242	3	92.7242	3	Pottenbrunn	Pottenbrunn
PEB012	I11700.AG	70.2059	248.236	6	248.236	6	248.236	6	212.837	4	Pottenbrunn	Pottenbrunn
PEB006	I11705.AG.TW	47.5418	271.473	11	263.069	10	218.132	7	201.7	6	Pottenbrunn	Pottenbrunn
PEB012	I11705.AG.TW	80.1103	312.718	8	312.718	8	312.718	8	259.293	5	Pottenbrunn	Pottenbrunn
PEB018	I11705.AG.TW	41.7641	257.198	10	248.191	9	234.332	8	198.58	6	Pottenbrunn	Pottenbrunn
I11700.AG	I11705.AG.TW	98.9553	1278.33	27	1278.33	27	1278.33	27	1260.98	26	Pottenbrunn	Pottenbrunn
I11700.AG	PEB003	166.844	1574.95	33	1537.28	29	1525.27	28	1490.57	26	Pottenbrunn	Pottenbrunn
PEB004	I11700.AG	141.11	1612.73	35	1602.68	34	1543.65	30	1456.83	25	Pottenbrunn	Pottenbrunn
I11705.AG.TW	PEB003	174.509	2209.12	36	2199.27	35	2142.32	31	2142.32	31	Pottenbrunn	Pottenbrunn
PEB004	I11705.AG.TW	208.078	2424.03	37	2415.43	36	2374.93	33	2356.09	32	Pottenbrunn	Pottenbrunn
