# Supplementary material for: Tracing social mechanisms and interregional connections in Early Bronze Age Societies in Lower Austria
Source: Nat Commun. 2025 Dec 31;17:131. doi: 10.1038/s41467-025-67906-y (PMC12775072; doi:10.1038/s41467-025-67906-y)
Supplement: Supplementary file 9 — Supplementary Dataset 7 [file 41467_2025_67906_MOESM9_ESM.xlsx]

## Sheet: Supplementary_Data_7
Sample Name	Site	Grave	NHM AA Inv. Nr.	archaeological ID	Genetic_Sex	Age in years	age from	age to	Status
DSH001	Drasenhofen	1	n/a	DRA-2018 Obj360 / FN810	Female	20-29	20	29	included
DSH002	Drasenhofen	2	n/a	DRA-2018 Obj359 / FN1213	XX but not XY	25-40	25	34	failed screening
DSH003	Drasenhofen	3	n/a	DRA-2018 Obj358 / FN811	XY but not XX	50-59	50	59	failed screening
DSH004	Drasenhofen	4	n/a	DRA-2018 Obj357 / FN809	Female	5-6 yr	5	6	failed screening
DSH005	Drasenhofen	5	n/a	DRA-2018 Obj357 / FN818	Female	35-44	35	44	failed screening
DSH006	Drasenhofen	6	n/a	DRA-2018 Obj357 / FN820	Male	0-0	0	0	included
DSH007	Drasenhofen	7	n/a	DRA-2018 Obj357 / FN821	Male	8-10 yr	8	10	failed screening
DSH008	Drasenhofen	8	n/a	DRA-2018 Obj361 / FN718	Male	25-34	25	34	included
DSH009	Drasenhofen	9	n/a	DRA-2018 Obj361 / FN723	Female	35-44	35	44	failed screening
DSH010	Drasenhofen	10	n/a	DRA-2018 Obj356 / FN666	Female	16-17	16	17	included
DSH011	Drasenhofen	11	n/a	DRA-2018 Obj323 / FN673	Female	8-10	8	10	included
DSH012	Drasenhofen	12	n/a	DRA-2018 Obj321 / FN678	Male	8-10	8	10	included
DSH013	Drasenhofen	13	n/a	DRA-2018 Obj320 / FN676	XX but not XY	3-5	3	5	excluded
DSH014	Drasenhofen	14	n/a	DRA-2018 Obj285 / FN704	Male	30-39	30	39	included
DSH015	Drasenhofen	15	n/a	DRA-2018 Obj296 / FN705	XX but not XY	25-34	25	34	excluded
DSH016	Drasenhofen	16	n/a	DRA-2018 Obj295 / FN671	Female	35-44	35	44	included
DSH017	Drasenhofen	17	n/a	DRA-2018 Obj284 / FN658	Male	5-7	5	7	included
DSH018	Drasenhofen	18	n/a	DRA-2018 Obj286 / FN659	Female	30-39	30	39	included
DSH019	Drasenhofen	19	n/a	DRA-2018 Obj287 / FN714	Female	30-39	30	39	included
DSH020	Drasenhofen	20	n/a	DRA-2018 Obj460 / FN1210	Male	25-34	25	34	included
DSH021	Drasenhofen	21	n/a	DRA-2018 Obj292 / FN661	Female	35-44	35	44	included
DSH022	Drasenhofen	22	n/a	DRA-2018 Obj293 / FN680	Female	17-19	17	19	included
DSH023	Drasenhofen	23	n/a	DRA-2018 Obj294 / FN712	Male	35-44	35	44	included
DSH024	Drasenhofen	24	n/a	DRA-2018 Obj316 / FN675	Female	2-4	2	4	included
DSH025	Drasenhofen	25	n/a	DRA-2018 Obj327 / FN709	Male	25-34	25	34	included
DSH026	Drasenhofen	pit 26	n/a	DRA-2018 Obj326 / FN668	Male	7-9	7	9	included
DSH027	Drasenhofen	pit 27	n/a	DRA-2018 Obj330 / FN662	Male	40-49	40	49	included
DSH028	Drasenhofen	pit 28	n/a	DRA-2018 Obj365 / FN819	XY but not XX	35-44	35	44	excluded
DSH029	Drasenhofen	pit 29	n/a	DRA-2018 Obj376 / FN1208	Female	30-39	30	39	included
DSH030	Drasenhofen	pit 30	n/a	DRA-2018 Obj376 / FN1209	Female	35-44	35	44	included
DSH031	Drasenhofen	pit 31	n/a	DRA-2018 Obj459 / FN1211	Female	16-18	16	18	included
DSH032	Drasenhofen		n/a	DRA Obj 331 FN 653	Female				included
FZH001	Franzhausen	599A	24076	599A	Male	20-25	20	25	included
FZH002	Franzhausen	599B	24077	599B	Male	14-16	14	16	included
FZH003	Franzhausen	599C	24078	599C	Male	12-14 yr	12	14	included
I11700	Pottenbrunn	691	24896	331 (24896) Grab 691	Female	9-10	9	10	included
I11704	Pottenbrunn	687	24895	335 (24895) Grab 687	Female	18-20	18	20	included
I11705	Pottenbrunn	852	24899	336 (24899) Grab 852	Male	20-25	20	25	included
I28635	Pottenbrunn	136	24839	P9756 (Grab 136, 24839)	Female	25-30	25	30	included
I28636	Pottenbrunn	149	24842	P9757 (Grab 149, 24842)	Male	40-60	40	60	included only in kinship analysis
I28641	Pottenbrunn	681	24894	P9762 (Grab 681, 24984)	Female	25-35	25	35	excluded
I28642	Pottenbrunn	506	24872	P9763 (Grab 506, 24872)	Female	17-20	17	20	included
I28991	Pottenbrunn	102/1	24831	P10147 24831 Grab 102/2	Male	30-40	30	40	included
I28992	Pottenbrunn	564	24882	P10148 24882 Grab 564	Male	25-30	25	30	included
I29242	Pottenbrunn	681	24894	P10137 24894 Grab 681	Female	25-35	25	35	included
I29246	Pottenbrunn	550/1	24878	P10135 24878 Grab 550/1	Undetermined	11-12	11	12	excluded
I29247	Pottenbrunn	525	24873	P10136 24873 Grab 525	Female	25-30	25	30	included
I29687	Pottenbrunn	427	24869	P10185 (24869) Grab 427	Male	20-25	20	25	included
I29691	Pottenbrunn	394	24866	P10189 (24866) Grab 394	Male	40-60	40	60	included
I29693	Pottenbrunn	296	24853	P10191 (24853) Grab 296	Male	25-40	25	40	included
PEB001	Pottenbrunn	102/1	24830	Pottenbrunn 102/1	Male	40-50	40	50	duplicate I28991
PEB002	Pottenbrunn	102/2	24831	Pottenbrunn 102/2	Female	30-40	30	40	included
PEB003	Pottenbrunn	103	24832	Pottenbrunn 103	Male	18-20	18	20	included
PEB004	Pottenbrunn	119	24836	24836 Grab 119	Male	25-40	25	40	included
PEB005	Pottenbrunn	159	24843	24843 Grab 159	Female	4-5 yr	4	5	included
PEB006	Pottenbrunn	189	24845	24845 Grab 189	Male	40-60	40	60	included
PEB007	Pottenbrunn	203	24847	24847 Grab 203	Female	20-30	20	30	included
PEB008	Pottenbrunn	291	24850	24850 Grab 291	Male	2-2.5 yr	2	2.5	failed screening
PEB009	Pottenbrunn	293	24851	24851 Grab 293	consistent with XY but not XX	40-60	40	60	excluded
PEB010	Pottenbrunn	297	24854	24854 Pottenbrunn 297	Female	30-50	30	50	excluded
PEB011	Pottenbrunn	299	24856	24856 Grab 299	Female	1.5 yr	1.5	1.5	included
PEB012	Pottenbrunn	314	24858	24858 Grab 314	Male	30-50	30	50	included
PEB013	Pottenbrunn	359	24862	24862 Grab 359	Female	4-5 yr	4	5	included
PEB014	Pottenbrunn	389	24863	24863 Grab 389	Female	60-70	60	70	included
PEB015	Pottenbrunn	532	24875	24875 Grab 532	Male	15-18	15	18	failed screening
PEB016	Pottenbrunn	549	24877	24877 Grab 549	Female	60-70	60	70	included
PEB017	Pottenbrunn	560	24881	24881 Pottenbrunn 560	Male	35-50	35	50	included
PEB018	Pottenbrunn	567	24884	24884 Grab 567	Male	17-20	17	20	included
PEB019	Pottenbrunn	608	24887	24887 Grab 608	Male	25-35	25	35	included
SLB001	Schleinbach	pit 71	27616	27616 Schleinbach pit 71 pit	Female	16-18	16	18	excluded
SLB002	Schleinbach	pit 3_1981	27617	27617 Schleinbach pit 3_1981 pit	Male	5-6 yr	5	6	included
SLB003	Schleinbach	pit 61	27618	27618 Schleinbach pit 61 pit	consistent with XY but not XX	20-40	20	40	included
SLB004	Schleinbach	9a	27619	27619 Schleingach 9a group 1	Undetermined	45-55	45	55	failed screening
SLB005	Schleinbach	10	27621	27621 Schleinbach 10 group 1	Female	12-14 yr	12	14	included
SLB006	Schleinbach	11	27622	27622 Schleinbach 11 group 1	Female	45-55	45	55	included
SLB007	Schleinbach	12	27623	27623 Schleinbach 12 group 1	Female	5-6 yr	5	6	included
SLB008	Schleinbach	13	27624	27624 Schleinbach 13 group 1	Female	14	14	14	included
SLB009	Schleinbach	14	27625	27625 Schleinbach 14 group 1	Female	15-18	15	18	excluded
SLB010	Schleinbach	15	27626	27626 Schleinbach 15 group 1	Male	21-25	21	25	included
SLB011	Schleinbach	16	27627	27627 Schleinbach 16 group 1	Female	21-25	21	25	included
SLB012	Schleinbach	17	27628	27628 Schleinbach 17 group 1	Female	14-15	14	15	included
SLB013	Schleinbach	18	27629	27629 Schleinbach 18 group 1	Female	30-35	30	35	included
SLB014	Schleinbach	22	27630	27630 Schleinbach 22 group 1	Female	3.5-4.5	3.5	4.5	included
SLB015	Schleinbach	23	27631	27631 Schleinbach 23 group 1	Female	6-7 yr	6	7	included
SLB016	Schleinbach	27	27632	27632 Schleinbach 27 group 1	Male	0.75-1.25	0.75	1.25	included
SLB017	Schleinbach	28	27633	27633 Schleinbach 28 group 1	Male	1.5-2.5	1.5	2.5	excluded
SLB018	Schleinbach	29	27634	27634 Schleinbach 29 group 1	Female	30-35	30	35	included
SLB019	Schleinbach	pit 32/1	27637	27637 Schleinbach 32/1 pit	Female	25-29	25	29	excluded
SLB020	Schleinbach	pit 32/2	27638	27638 Schleinbach 32/2 pit	Female	35-45	35	45	failed screening
SLB021	Schleinbach	56	27640	27640 Schleinbach 56 pit	Female	40-55	40	55	included
SLB022	Schleinbach	59	27641	27641 Schleinbach 59 group 1	Male	35-45	35	45	included
SLB023	Schleinbach	89A	27647	27647 Schleinbach 89A extra cranium	Female	30-45	30	45	included
SLB024	Schleinbach	89B	27648	27648 Schleinbach 89B	Male	25-30	25	30	included
SLB025	Schleinbach	90	27649	27649 Schleinbach 90	Undetermined	27-35	27	35	excluded
SLB026	Schleinbach	101/1	27651	27651 Schleinbach 101/1 group 2	Male	14-16	14	16	excluded
SLB027	Schleinbach	101/2	27652	27652 Schleinbach 101/2 group 2	Undetermined		adult	mature	failed screening
SLB028	Schleinbach	102	27655	27655 Schleinbach 102 group 2	Male	25-30	25	30	included
SLB029	Schleinbach	103/1	27656	27656 Schleinbach 103/1 group 2	Male	25-35	25	35	included
SLB030	Schleinbach	103b	27659	27659 Schleinbach 103b group 2	Female		adult	adult	failed screening
SLB031	Schleinbach	104/1	27660	27660 Schleinbach 104/1 group 2	Female	30-35	30	35	included
SLB032	Schleinbach	105	27662	27662 Schleinbach 105 group 2	Female	3-4 yr	3	4	included
SLB033	Schleinbach	106/1	27663	27663 Schleinbach 106/ 1 group 2	Female	16-20	16	20	included
SLB034	Schleinbach	107	27665	27665 Schleinbach 107 group 2	Female	mature	40	60	included
SLB035	Schleinbach	108	27666	27666 Schleinbach 108 group 2	Male	30-40	30	40	included
SLB036	Schleinbach	109/1	27667	27667 Schleinbach 109/1 group 2	Female	30-39	30	39	failed screening
SLB037	Schleinbach	109/2	27668	27668 Schleinbach 109/2 group 2	Female	2-3 yr	2	3	included
SLB038	Schleinbach	110 pit	27669	27669 Schleinbach 110 pit group 2	Female	20-40	20	40	failed screening
SLB039	Schleinbach	111	27670	27670 Schleinbach 111 group 2	Male	7-9 yr	7	9	included
SLB040	Schleinbach	112	27671	27671 Schleinbach 112 group2	Female	15-21	15	21	failed screening
SLB041	Schleinbach	114	27672	27672 Schleinbach 114 group 2	Male	20-39	20	39	included
SLB042	Schleinbach	115	27673	27673 Schleinbach 115 group 2	Male	30-40	30	40	failed screening
SLB043	Schleinbach	1981	27674	27674 Schleinbach 1981	Female	7.5-9 yr	7.5	9	failed screening
SLB044	Schleinbach	1927_1	27675	27675 Schleinbach 1927_1	Female	18-21	18	21	included
SLB045	Schleinbach	1927_2	27676	27676 Schleinbach 1927_2	Male	40-50	40	50	included
SLB046	Schleinbach	1927_3	27677	27677 Schleinbach 1927_3	Female	30	27	35	included
ULK001	Ulrichskirchen		n/a	SIG34	Female				included
ULK002	Ulrichskirchen	pit 4/1	n/a	SIG269	Male		25	35	excluded
ULK003	Ulrichskirchen	pit 3	n/a	SIG288	Female		19	59	included
ULK004	Ulrichskirchen	pit 5	n/a	SIG305	Female		53	92	included
ULK005	Ulrichskirchen	1		Grab 1 SE 63	Male				failed screening
ULK006	Ulrichskirchen	2		Grab 2 SE 65	Male				failed screening
ULK007	Ulrichskirchen	3		Grab 3 SE 111	Male				failed screening
ULK008	Ulrichskirchen	4		Grab 4 SE 119	Male				failed screening
ULK009	Ulrichskirchen	5		Grab 5 SE 192	Female	50-65	50	65	included
ULK010	Ulrichskirchen	6		Grab 6 SE 202	Female		25	35	included
ULK011	Ulrichskirchen	9		Grab 9 SE 315	Male	25-30	25	30	included
ULK012	Ulrichskirchen	10		Grab 10 SE 337	Male	25-35	25	35	included
ULK013	Ulrichskirchen	11		Grab 11 SE 339	Undetermined				failed screening
ULK014	Ulrichskirchen	12		Grab 12 SE 357	Undetermined				failed screening
ULK015	Ulrichskirchen			Grube 1 - Ind A SE 80	Female				failed screening
ULK016	Ulrichskirchen			Grube 1 - Ind B SE 80	Female				failed screening
ULK017	Ulrichskirchen	pit 1C		Grube 1 - Ind C SE 80	Female		25	35	included
ULK018	Ulrichskirchen	pit 2		Grube 2 SE 101	Female		17	19	included
UZH001	Unterhautzenthal	38A	24908	Grab 38A	Undetermined	14-15	14	15	failed screening
UZH002	Unterhautzenthal	38B	24908	Grab 38B	Female	0-0.3 yr	0	0.3	failed screening
UZH003	Unterhautzenthal	95A	24922	Grab 95A	Undetermined	3-4 yr	3	4	failed screening
UZH004	Unterhautzenthal	122A	24937	Grab 122A	Male	35-40	35	40	included
UZH005	Unterhautzenthal	122B	24938	Grab 122B	Undetermined	17-20	17	20	failed screening
UZH006	Unterhautzenthal	103A	24929	Grab 103A	Undetermined	16-20	16	20	failed screening
UZH007	Unterhautzenthal	109A	24933	Grab 109A	Female	50-60	50	60	included
UZH008	Unterhautzenthal	109B	24933	Grab 109B	Undetermined	0-0.2 yr	0	0.2	failed screening
UZH009	Unterhautzenthal	27A	MAMUZ Asparn	Grab 27A	Female	2-2.5 yr	2	2.5	included
UZH010	Unterhautzenthal	95B	24922	Grab 95B	Male	4-5 yr	4	5	included
UZH011	Unterhautzenthal	16	24900	24900 16	Male	35-45	35	45	included
UZH012	Unterhautzenthal	18	24901	24901 18	Male	14-15	14	15	included
UZH013	Unterhautzenthal	23	24903	24903 23	Female	30-50	30	50	included
UZH014	Unterhautzenthal	28	24906	24906 28	Female	25-35	25	35	included
UZH015	Unterhautzenthal	37	24907	24907 37	Female	5-6 yr	5	6	included
UZH016	Unterhautzenthal	81	24909	24909 81	Male	17-20	17	20	failed screening
UZH017	Unterhautzenthal	83	24910	24910 83	Undetermined	35-50	35	50	failed screening
UZH018	Unterhautzenthal	84	24911	24911 84	Undetermined	25-30	25	30	failed screening
UZH019	Unterhautzenthal	86	24912	24912 86	Male	40-60	40	60	included
UZH020	Unterhautzenthal	87	24913	24913 87	Female	4	4	4	included
UZH021	Unterhautzenthal	88	24914	24914 88	Female	35-50	35	50	included
UZH022	Unterhautzenthal	89	24915	24915 89	Female	6-8 yr	6	8	included
UZH023	Unterhautzenthal	90	24916	24916 90	Female	40-50	40	50	included
UZH024	Unterhautzenthal	93A	24919	24919 93A	Female	20-25	20	25	included
UZH025	Unterhautzenthal	93B	24918	24918 93B	Female	35-45	35	45	included
UZH026	Unterhautzenthal	94	24920	24920 94	Male	40-60	40	60	included
UZH027	Unterhautzenthal	96	24924	24924 96	Female	2	2	2	included
UZH028	Unterhautzenthal	99	24925	24925 99	Male	14-18	14	18	included
UZH029	Unterhautzenthal	101	24927	24927 101	Male	12	12	12	included
UZH030	Unterhautzenthal	102	24928	24928 102	Male	25-35	25	35	included
UZH031	Unterhautzenthal	104	24930	24930 104	Female	7-8 yr	7	8	included
UZH032	Unterhautzenthal	108	24932	24932 108	consistent with XY but not XX	17-20	17	20	excluded
UZH033	Unterhautzenthal	111	24934	24934 111	Female	30-40	30	40	failed screening
UZH034	Unterhautzenthal	116A	24935	24935 116 A	Female	30-40	30	40	included
UZH035	Unterhautzenthal	120	24936	24936 120	Undetermined	6-7 yr	6	7	failed screening
UZH036	Unterhautzenthal	123	24939	24939 123	Female	40-50	40	50	included
UZH037	Unterhautzenthal	124	24940	24940 124	Undetermined	35-50	35	50	failed screening
UZH038	Unterhautzenthal	125A	24941	24941 125A	Female	45-60	45	60	included
UZH039	Unterhautzenthal	125B	24942	24942 125B(ehem. 105)	Female	2-3 yr	2	3	included
UZH040	Unterhautzenthal	127	24943	24943 127	Male	8-9 yr	8	9	included
UZH041	Unterhautzenthal	128	24944	24944 128	Female	40-50	40	50	included
UZH042	Unterhautzenthal	130	24946	24946 130	Male	1	1	1	included
UZH043	Unterhautzenthal	131	24947	24947 131	Female	1.5-2 yr	1.5	2	included
UZH044	Unterhautzenthal	133	24949	24949 133	Male	3-4 yr	3	4	included
UZH045	Unterhautzenthal	134	24950	24950 134	Female	30-40	30	40	included
UZH046	Unterhautzenthal	136	24951	24951 136	Male	9-11 yr	9	11	included
UZH047	Unterhautzenthal	138	24952	24952 138	Female	55-65	55	65	included
ZWD001	Zwingendorf	8A	1008585	Grab 8A	Male	15-16	15	16	included
ZWD002	Zwingendorf	8B	1008586	Grab 8B	Male	4	4	4	included
