# Supplementary material for: Tracing social mechanisms and interregional connections in Early Bronze Age Societies in Lower Austria
Source: Nat Commun. 2025 Dec 31;17:131. doi: 10.1038/s41467-025-67906-y (PMC12775072; doi:10.1038/s41467-025-67906-y)
Supplement: Supplementary file 12 — Source Data [file 41467_2025_67906_MOESM12_ESM.zip]

Archive with 5 entries (5 files):
- __MACOSX/._Author_Checklist_for_NCOMMS-24-81313A_Mittnik__1752757117_9_AF.docx
- Source_Data_Fig.4.csv
- __MACOSX/._Source_Data_Fig.4.csv
- Source_Data_Fig2.txt
- __MACOSX/._Source_Data_Fig2.txt
