# Supplementary material for: Tracing social mechanisms and interregional connections in Early Bronze Age Societies in Lower Austria
Source: Nat Commun. 2025 Dec 31;17:131. doi: 10.1038/s41467-025-67906-y (PMC12775072; doi:10.1038/s41467-025-67906-y)
Supplement: Supplementary file 12 — Source Data [file 41467_2025_67906_MOESM12_ESM.zip › Source_Data_Fig.4.csv]

iid1	iid2	max_IBD	sum_IBD>8	n_IBD>8	sum_IBD>12	n_IBD>12	sum_IBD>16	n_IBD>16	sum_IBD>20	n_IBD>20	iid1_origin	iid2_origin
AITI_78	ADP001	19.45809722	19.45809722	1	19.45809722	1	19.45809722	1	0	0	Lech_valley	Czech Republic
AITI_78	ADP001	19.45809722	19.45809722	1	19.45809722	1	19.45809722	1	0	0	Lech_valley	Czech Republic
H3P010	ADP001	14.47730064	34.58379507	3	26.49159431	2	0	0	0	0	Czech Republic	Czech Republic
MX198	ADP001	17.45859385	37.73810863	3	17.45859385	1	17.45859385	1	0	0	Spreitenbach CWC (CH)	Czech Republic
MX198	ADP001	17.45859385	37.73810863	3	17.45859385	1	17.45859385	1	0	0	Spreitenbach CWC (CH)	Czech Republic
PRU002	ADP001	27.10570097	98.63010198	5	98.63010198	5	85.2845028	4	50.222601	2	Czech Republic	Czech Republic
PRU004	ADP001	22.69669771	72.3897025	5	54.85589951	3	41.45979732	2	22.69669771	1	Czech Republic	Czech Republic
S1L009	ADP001	21.45799994	21.45799994	1	21.45799994	1	21.45799994	1	21.45799994	1	Czech Republic	Czech Republic
VLI011	ADP001	17.43261814	29.92141843	2	29.92141843	2	17.43261814	1	0	0	Czech Republic	Czech Republic
MX198	ADP002	17.75140166	25.95739961	2	17.75140166	1	17.75140166	1	0	0	Spreitenbach CWC (CH)	Czech Republic
MX198	ADP002	17.75140166	25.95739961	2	17.75140166	1	17.75140166	1	0	0	Spreitenbach CWC (CH)	Czech Republic
PRU002	ADP002	20.78549862	20.78549862	1	20.78549862	1	20.78549862	1	20.78549862	1	Czech Republic	Czech Republic
UNTA58_68Sk2	ADP002	20.38570046	20.38570046	1	20.38570046	1	20.38570046	1	20.38570046	1	Lech_valley	Czech Republic
UNTA58_68Sk2	ADP002	20.38570046	20.38570046	1	20.38570046	1	20.38570046	1	20.38570046	1	Lech_valley	Czech Republic
VLI007	ADP006	16.04660749	16.04660749	1	16.04660749	1	16.04660749	1	0	0	Czech Republic	Czech Republic
AITI_120	AITI_119	188.0661011	1991.96107	49	1847.450284	35	1806.709484	32	1790.430683	31	Lech_valley	Lech_valley
AITI_2	AITI_119	103.6638975	976.4558954	29	924.441312	23	883.2794098	20	830.3419066	17	Lech_valley	Lech_valley
AITI_43	AITI_119	49.45799708	534.2214196	25	457.4571162	17	418.1881123	14	366.0380118	11	Lech_valley	Lech_valley
AITI_65adult	AITI_119	19.24619675	90.82722142	6	79.32562232	5	53.85330915	3	0	0	Lech_valley	Lech_valley
AITI_72	AITI_119	105.2475009	644.5319762	18	633.1832757	17	605.6281796	15	553.5366809	12	Lech_valley	Lech_valley
AITI_78	AITI_119	16.55470133	32.80619383	2	32.80619383	2	32.80619383	2	0	0	Lech_valley	Lech_valley
OBKR_86	AITI_119	17.08809137	25.788486	2	17.08809137	1	17.08809137	1	0	0	Lech_valley	Lech_valley
OBKR_86	AITI_119	17.08809137	25.788486	2	17.08809137	1	17.08809137	1	0	0	Lech_valley	Lech_valley
AITI_2	AITI_120	142.3323035	871.9500054	22	824.2938031	17	794.8702056	15	760.543602	13	Lech_valley	Lech_valley
MX283	AITI_120	17.47110039	17.47110039	1	17.47110039	1	17.47110039	1	0	0	Singen (D)	Lech_valley
MX283	AITI_120	17.47110039	17.47110039	1	17.47110039	1	17.47110039	1	0	0	Singen (D)	Lech_valley
SX23	AITI_120	17.14400053	27.05420107	2	17.14400053	1	17.14400053	1	0	0	Wartau (CH)	Lech_valley
SX23	AITI_120	17.14400053	27.05420107	2	17.14400053	1	17.14400053	1	0	0	Wartau (CH)	Lech_valley
MX288	AITI_2	17.18379855	29.9892962	2	29.9892962	2	17.18379855	1	0	0	Singen (D)	Lech_valley
MX288	AITI_2	17.18379855	29.9892962	2	29.9892962	2	17.18379855	1	0	0	Singen (D)	Lech_valley
AITI_120	AITI_43	72.25729972	583.4809218	22	564.0644226	20	523.4579239	17	437.04492	12	Lech_valley	Lech_valley
AITI_2	AITI_43	74.20699932	554.3540054	19	525.4028046	16	509.8866054	15	476.5121021	13	Lech_valley	Lech_valley
AITI_72	AITI_43	95.51839828	480.7757816	16	440.8340862	12	428.6276868	11	428.6276868	11	Lech_valley	Lech_valley
AITI_78	AITI_43	44.36010122	76.69199705	3	67.44279861	2	67.44279861	2	67.44279861	2	Lech_valley	Lech_valley
MX257	AITI_43	21.57039642	21.57039642	1	21.57039642	1	21.57039642	1	21.57039642	1	Singen (D)	Lech_valley
MX257	AITI_43	21.57039642	21.57039642	1	21.57039642	1	21.57039642	1	21.57039642	1	Singen (D)	Lech_valley
MX288	AITI_43	24.81539249	36.79959774	2	24.81539249	1	24.81539249	1	24.81539249	1	Singen (D)	Lech_valley
MX288	AITI_43	24.81539249	36.79959774	2	24.81539249	1	24.81539249	1	24.81539249	1	Singen (D)	Lech_valley
OBKR_9A	AITI_43	16.30549431	16.30549431	1	16.30549431	1	16.30549431	1	0	0	Lech_valley	Lech_valley
OBKR_9A	AITI_43	16.30549431	16.30549431	1	16.30549431	1	16.30549431	1	0	0	Lech_valley	Lech_valley
SX23	AITI_43	16.28859937	16.28859937	1	16.28859937	1	16.28859937	1	0	0	Wartau (CH)	Lech_valley
SX23	AITI_43	16.28859937	16.28859937	1	16.28859937	1	16.28859937	1	0	0	Wartau (CH)	Lech_valley
AITI_120	AITI_65adult	25.81379414	126.5962839	9	96.14878595	6	43.37829351	2	25.81379414	1	Lech_valley	Lech_valley
AITI_78	AITI_65adult	17.41240025	58.47178833	4	48.21308851	3	17.41240025	1	0	0	Lech_valley	Lech_valley
MX252	AITI_65adult	17.24140048	17.24140048	1	17.24140048	1	17.24140048	1	0	0	Singen (D)	Lech_valley
MX252	AITI_65adult	17.24140048	17.24140048	1	17.24140048	1	17.24140048	1	0	0	Singen (D)	Lech_valley
MX254	AITI_65adult	17.27359295	17.27359295	1	17.27359295	1	17.27359295	1	0	0	Singen (D)	Lech_valley
MX254	AITI_65adult	17.27359295	17.27359295	1	17.27359295	1	17.27359295	1	0	0	Singen (D)	Lech_valley
MX277	AITI_65adult	26.67310238	26.67310238	1	26.67310238	1	26.67310238	1	26.67310238	1	Singen (D)	Lech_valley
MX277	AITI_65adult	26.67310238	26.67310238	1	26.67310238	1	26.67310238	1	26.67310238	1	Singen (D)	Lech_valley
MX283	AITI_65adult	21.03399038	21.03399038	1	21.03399038	1	21.03399038	1	21.03399038	1	Singen (D)	Lech_valley
MX283	AITI_65adult	21.03399038	21.03399038	1	21.03399038	1	21.03399038	1	21.03399038	1	Singen (D)	Lech_valley
MX286	AITI_65adult	21.78719044	21.78719044	1	21.78719044	1	21.78719044	1	21.78719044	1	Singen (D)	Lech_valley
MX286	AITI_65adult	21.78719044	21.78719044	1	21.78719044	1	21.78719044	1	21.78719044	1	Singen (D)	Lech_valley
OBKR_80	AITI_65adult	54.84469831	80.34249246	2	80.34249246	2	80.34249246	2	80.34249246	2	Lech_valley	Lech_valley
OBKR_80	AITI_65adult	54.84469831	80.34249246	2	80.34249246	2	80.34249246	2	80.34249246	2	Lech_valley	Lech_valley
WEHR_1586	AITI_65adult	42.39189923	83.39089453	2	83.39089453	2	83.39089453	2	83.39089453	2	Lech_valley	Lech_valley
WEHR_1586	AITI_65adult	42.39189923	83.39089453	2	83.39089453	2	83.39089453	2	83.39089453	2	Lech_valley	Lech_valley
AITI_120	AITI_66	20.05029917	31.6034019	2	20.05029917	1	20.05029917	1	20.05029917	1	Lech_valley	Lech_valley
AITI_65adult	AITI_66	28.2310009	28.2310009	1	28.2310009	1	28.2310009	1	28.2310009	1	Lech_valley	Lech_valley
MX277	AITI_66	18.39690208	34.4268024	2	34.4268024	2	34.4268024	2	0	0	Singen (D)	Lech_valley
MX277	AITI_66	18.39690208	34.4268024	2	34.4268024	2	34.4268024	2	0	0	Singen (D)	Lech_valley
MX283	AITI_66	16.32549763	34.87659693	3	16.32549763	1	16.32549763	1	0	0	Singen (D)	Lech_valley
MX283	AITI_66	16.32549763	34.87659693	3	16.32549763	1	16.32549763	1	0	0	Singen (D)	Lech_valley
MX288	AITI_66	16.09789729	34.37190056	3	16.09789729	1	16.09789729	1	0	0	Singen (D)	Lech_valley
MX288	AITI_66	16.09789729	34.37190056	3	16.09789729	1	16.09789729	1	0	0	Singen (D)	Lech_valley
OBKR_86	AITI_66	18.03150177	18.03150177	1	18.03150177	1	18.03150177	1	0	0	Lech_valley	Lech_valley
OBKR_86	AITI_66	18.03150177	18.03150177	1	18.03150177	1	18.03150177	1	0	0	Lech_valley	Lech_valley
OBKR_9A	AITI_66	19.80980113	19.80980113	1	19.80980113	1	19.80980113	1	0	0	Lech_valley	Lech_valley
OBKR_9A	AITI_66	19.80980113	19.80980113	1	19.80980113	1	19.80980113	1	0	0	Lech_valley	Lech_valley
POST_28	AITI_66	20.36720067	20.36720067	1	20.36720067	1	20.36720067	1	20.36720067	1	Lech_valley	Lech_valley
POST_28	AITI_66	20.36720067	20.36720067	1	20.36720067	1	20.36720067	1	20.36720067	1	Lech_valley	Lech_valley
SX23	AITI_66	13.12919855	25.36169812	2	25.36169812	2	0	0	0	0	Wartau (CH)	Lech_valley
SX23	AITI_66	13.12919855	25.36169812	2	25.36169812	2	0	0	0	0	Wartau (CH)	Lech_valley
AITI_120	AITI_72	72.35029712	509.7171003	15	478.5912968	12	448.0609946	10	428.8600974	9	Lech_valley	Lech_valley
AITI_2	AITI_72	110.2042079	872.2013757	17	861.4212677	16	846.6495678	15	846.6495678	15	Lech_valley	Lech_valley
SX23	AITI_72	19.88609731	36.66009605	2	36.66009605	2	36.66009605	2	0	0	Wartau (CH)	Lech_valley
SX23	AITI_72	19.88609731	36.66009605	2	36.66009605	2	36.66009605	2	0	0	Wartau (CH)	Lech_valley
AITI_120	AITI_78	16.39310122	27.33290195	2	16.39310122	1	16.39310122	1	0	0	Lech_valley	Lech_valley
AITI_2	AITI_78	63.33650351	111.7303014	3	111.7303014	3	111.7303014	3	94.67890263	2	Lech_valley	Lech_valley
AITI_72	AITI_78	103.7198022	499.4400078	12	490.1325041	11	476.8662045	10	476.8662045	10	Lech_valley	Lech_valley
SX23	AITI_78	20.53899914	44.64319497	3	32.81629235	2	20.53899914	1	20.53899914	1	Wartau (CH)	Lech_valley
SX23	AITI_78	20.53899914	44.64319497	3	32.81629235	2	20.53899914	1	20.53899914	1	Wartau (CH)	Lech_valley
AITI_119	AITI_92	20.94340324	20.94340324	1	20.94340324	1	20.94340324	1	20.94340324	1	Lech_valley	Lech_valley
AITI_72	AITI_92	30.93950748	43.06099415	2	43.06099415	2	30.93950748	1	30.93950748	1	Lech_valley	Lech_valley
HUGO_168	AITI_92	20.14229298	34.49399471	2	34.49399471	2	20.14229298	1	20.14229298	1	Lech_valley	Lech_valley
HUGO_168	AITI_92	20.14229298	34.49399471	2	34.49399471	2	20.14229298	1	20.14229298	1	Lech_valley	Lech_valley
OBKR_86	AITI_92	23.9801988	32.01390356	2	23.9801988	1	23.9801988	1	23.9801988	1	Lech_valley	Lech_valley
OBKR_86	AITI_92	23.9801988	32.01390356	2	23.9801988	1	23.9801988	1	23.9801988	1	Lech_valley	Lech_valley
MX277	AITI_95	24.39829111	41.40329063	3	24.39829111	1	24.39829111	1	24.39829111	1	Singen (D)	Lech_valley
MX277	AITI_95	24.39829111	41.40329063	3	24.39829111	1	24.39829111	1	24.39829111	1	Singen (D)	Lech_valley
SNPRA63	AITI_95	23.03249836	33.90899748	2	23.03249836	1	23.03249836	1	23.03249836	1	Zuzach (CH)	Lech_valley
SNPRA63	AITI_95	23.03249836	33.90899748	2	23.03249836	1	23.03249836	1	23.03249836	1	Zuzach (CH)	Lech_valley
SX26	AITI_95	18.59369874	29.23629284	2	18.59369874	1	18.59369874	1	0	0	Wartau (CH)	Lech_valley
SX26	AITI_95	18.59369874	29.23629284	2	18.59369874	1	18.59369874	1	0	0	Wartau (CH)	Lech_valley
HUGO_190	AMP_1	21.34350538	43.75720918	3	34.68310833	2	21.34350538	1	21.34350538	1	Lech_valley	Lech_valley
HUGO_190	AMP_1	21.34350538	43.75720918	3	34.68310833	2	21.34350538	1	21.34350538	1	Lech_valley	Lech_valley
WEHR_1192SkA	AMP_1	23.60479832	86.31149903	5	76.93299949	4	61.8313998	3	45.5355987	2	Lech_valley	Lech_valley
WEHR_1192SkA	AMP_1	23.60479832	86.31149903	5	76.93299949	4	61.8313998	3	45.5355987	2	Lech_valley	Lech_valley
BNT024	BCR001	29.67489958	29.67489958	1	29.67489958	1	29.67489958	1	29.67489958	1	Czech Republic	Czech Republic
P2C015	BCR001	22.71310091	22.71310091	1	22.71310091	1	22.71310091	1	22.71310091	1	Czech Republic	Czech Republic
BCR011	BCR003	259.7941875	3279.017187	21	3279.017187	21	3279.017187	21	3279.017187	21	Czech Republic	Czech Republic
MI6021	BCR003	17.30080247	17.30080247	1	17.30080247	1	17.30080247	1	0	0	Czech Republic	Czech Republic
MI6045	BCR003	16.93370044	16.93370044	1	16.93370044	1	16.93370044	1	0	0	Czech Republic	Czech Republic
BCR008	BCR004	31.99579716	67.96740294	3	56.93190098	2	56.93190098	2	56.93190098	2	Czech Republic	Czech Republic
BNH008	BCR004	14.36039209	38.07877302	3	26.88248158	2	0	0	0	0	Czech Republic	Czech Republic
BNT002	BCR004	52.71419883	99.90049899	2	99.90049899	2	99.90049899	2	99.90049899	2	Czech Republic	Czech Republic
P2C079	BCR005	17.51250029	17.51250029	1	17.51250029	1	17.51250029	1	0	0	Czech Republic	Czech Republic
P2C024	BCR007	21.36040032	21.36040032	1	21.36040032	1	21.36040032	1	21.36040032	1	Czech Republic	Czech Republic
P2C063	BCR007	23.25200438	23.25200438	1	23.25200438	1	23.25200438	1	23.25200438	1	Czech Republic	Czech Republic
P2C083	BCR007	19.39029992	19.39029992	1	19.39029992	1	19.39029992	1	0	0	Czech Republic	Czech Republic
BCR024	BCR008	16.26739949	41.52850956	3	30.65320104	2	16.26739949	1	0	0	Czech Republic	Czech Republic
BNT051	BCR008	19.95700598	19.95700598	1	19.95700598	1	19.95700598	1	0	0	Czech Republic	Czech Republic
BNT061	BCR008	21.03779912	21.03779912	1	21.03779912	1	21.03779912	1	21.03779912	1	Czech Republic	Czech Republic
P2C155	BCR008	22.83430099	22.83430099	1	22.83430099	1	22.83430099	1	22.83430099	1	Czech Republic	Czech Republic
BCR003	BCR010	268.7809928	3321.903709	21	3321.903709	21	3321.903709	21	3321.903709	21	Czech Republic	Czech Republic
BCR011	BCR010	118.718493	1369.379174	29	1357.962775	28	1357.962775	28	1323.326573	26	Czech Republic	Czech Republic
BNT025	BCR010	16.34401083	16.34401083	1	16.34401083	1	16.34401083	1	0	0	Czech Republic	Czech Republic
BNH008	BCR011	20.55249959	20.55249959	1	20.55249959	1	20.55249959	1	20.55249959	1	Czech Republic	Czech Republic
BCR026	BCR016	16.06999636	24.65289831	2	16.06999636	1	16.06999636	1	0	0	Czech Republic	Czech Republic
BNH019	BCR016	32.25029855	100.8209959	5	90.46019464	4	75.05289464	3	55.29889612	2	Czech Republic	Czech Republic
BNT002	BCR016	36.73000336	119.5589006	5	108.9412987	4	108.9412987	4	92.10489988	3	Czech Republic	Czech Republic
BNT014	BCR016	16.83390141	16.83390141	1	16.83390141	1	16.83390141	1	0	0	Czech Republic	Czech Republic
BRD009	BCR016	20.12059987	20.12059987	1	20.12059987	1	20.12059987	1	20.12059987	1	Czech Republic	Czech Republic
BRD020	BCR016	16.79890007	40.92480019	3	31.54550046	2	16.79890007	1	0	0	Czech Republic	Czech Republic
BRD031	BCR016	20.20939887	20.20939887	1	20.20939887	1	20.20939887	1	20.20939887	1	Czech Republic	Czech Republic
P2C150	BCR016	22.77139425	96.15398347	6	75.42248368	4	61.80528998	3	43.02229285	2	Czech Republic	Czech Republic
P2C154	BCR016	41.98330194	174.5530978	7	174.5530978	7	148.6909047	5	129.9103037	4	Czech Republic	Czech Republic
BCR003	BCR019	269.29339	3311.434674	20	3311.434674	20	3311.434674	20	3311.434674	20	Czech Republic	Czech Republic
BCR010	BCR019	261.619304	1720.200106	22	1712.106904	21	1712.106904	21	1694.095799	20	Czech Republic	Czech Republic
BCR011	BCR019	193.081893	2238.052183	36	2226.156694	35	2213.910598	34	2161.666101	31	Czech Republic	Czech Republic
P2C116	BCR019	18.87699962	18.87699962	1	18.87699962	1	18.87699962	1	0	0	Czech Republic	Czech Republic
BCR011	BCR021	16.25469923	16.25469923	1	16.25469923	1	16.25469923	1	0	0	Czech Republic	Czech Republic
BNH019	BCR021	22.7290988	22.7290988	1	22.7290988	1	22.7290988	1	22.7290988	1	Czech Republic	Czech Republic
MI6041	BCR021	17.1818018	17.1818018	1	17.1818018	1	17.1818018	1	0	0	Czech Republic	Czech Republic
BNH015	BCR022	16.16309881	16.16309881	1	16.16309881	1	16.16309881	1	0	0	Czech Republic	Czech Republic
P2C096	BCR022	18.66600513	18.66600513	1	18.66600513	1	18.66600513	1	0	0	Czech Republic	Czech Republic
P2C125	BCR022	17.90090203	17.90090203	1	17.90090203	1	17.90090203	1	0	0	Czech Republic	Czech Republic
BCR021	BCR023	22.33970165	22.33970165	1	22.33970165	1	22.33970165	1	22.33970165	1	Czech Republic	Czech Republic
BNT095	BCR023	16.35850668	16.35850668	1	16.35850668	1	16.35850668	1	0	0	Czech Republic	Czech Republic
BNT005	BCR024	18.10199618	18.10199618	1	18.10199618	1	18.10199618	1	0	0	Czech Republic	Czech Republic
BNT028	BCR024	44.44200397	67.65600443	2	67.65600443	2	67.65600443	2	67.65600443	2	Czech Republic	Czech Republic
BNT034	BCR026	191.6408041	2851.155702	49	2830.585901	47	2788.767405	44	2735.834501	41	Czech Republic	Czech Republic
MI6003	BCR026	22.772789	22.772789	1	22.772789	1	22.772789	1	22.772789	1	Czech Republic	Czech Republic
MI6008	BCR026	59.11089778	408.884982	15	390.0433875	13	363.3211903	11	345.0844936	10	Czech Republic	Czech Republic
MI6045	BCR026	14.00969028	26.87048912	2	26.87048912	2	0	0	0	0	Czech Republic	Czech Republic
MI6051	BCR026	51.46650076	547.9246904	24	512.0048989	20	429.1182955	14	394.1921909	12	Czech Republic	Czech Republic
P2C032	BCR026	23.04599285	23.04599285	1	23.04599285	1	23.04599285	1	23.04599285	1	Czech Republic	Czech Republic
P2C033	BCR026	19.83439922	19.83439922	1	19.83439922	1	19.83439922	1	0	0	Czech Republic	Czech Republic
P2C042	BCR026	25.38310289	35.05260348	2	25.38310289	1	25.38310289	1	25.38310289	1	Czech Republic	Czech Republic
P2C051	BCR026	19.53930259	19.53930259	1	19.53930259	1	19.53930259	1	0	0	Czech Republic	Czech Republic
P2C120	BCR026	18.88029575	18.88029575	1	18.88029575	1	18.88029575	1	0	0	Czech Republic	Czech Republic
P2C133	BCR026	64.01209831	170.1161997	6	170.1161997	6	170.1161997	6	136.8980964	4	Czech Republic	Czech Republic
P2C144	BCR026	20.41350007	20.41350007	1	20.41350007	1	20.41350007	1	20.41350007	1	Czech Republic	Czech Republic
BRD029	BCR030	34.89168882	34.89168882	1	34.89168882	1	34.89168882	1	34.89168882	1	Czech Republic	Czech Republic
P2C016	BCR030	18.49029958	26.6602993	2	18.49029958	1	18.49029958	1	0	0	Czech Republic	Czech Republic
BLS002	BLS001	280.8055086	3224.487418	28	3224.487418	28	3224.487418	28	3206.589517	27	Czech Republic	Czech Republic
MX188	BLS002	16.87650084	29.08750176	2	29.08750176	2	16.87650084	1	0	0	Spreitenbach CWC (CH)	Czech Republic
MX188	BLS002	16.87650084	29.08750176	2	29.08750176	2	16.87650084	1	0	0	Spreitenbach CWC (CH)	Czech Republic
MX190	BLS002	17.9308027	30.37789762	2	30.37789762	2	17.9308027	1	0	0	Spreitenbach CWC (CH)	Czech Republic
MX190	BLS002	17.9308027	30.37789762	2	30.37789762	2	17.9308027	1	0	0	Spreitenbach CWC (CH)	Czech Republic
BNT083	BNH001	20.43830156	20.43830156	1	20.43830156	1	20.43830156	1	20.43830156	1	Czech Republic	Czech Republic
BNT042	BNH002	16.44379795	25.19379556	2	16.44379795	1	16.44379795	1	0	0	Czech Republic	Czech Republic
P2C034	BNH002	16.51439965	16.51439965	1	16.51439965	1	16.51439965	1	0	0	Czech Republic	Czech Republic
P2C135	BNH002	17.68240333	17.68240333	1	17.68240333	1	17.68240333	1	0	0	Czech Republic	Czech Republic
BNH005	BNH004	268.7809928	3336.444401	21	3336.444401	21	3336.444401	21	3336.444401	21	Czech Republic	Czech Republic
BNH006	BNH004	33.10669661	33.10669661	1	33.10669661	1	33.10669661	1	33.10669661	1	Czech Republic	Czech Republic
BNH005	BNH006	33.15719366	33.15719366	1	33.15719366	1	33.15719366	1	33.15719366	1	Czech Republic	Czech Republic
BNT033	BNH008	18.15699339	18.15699339	1	18.15699339	1	18.15699339	1	0	0	Czech Republic	Czech Republic
BNT043	BNH008	16.36359692	42.42960215	3	32.2066009	2	16.36359692	1	0	0	Czech Republic	Czech Republic
BRD014	BNH008	24.45649505	24.45649505	1	24.45649505	1	24.45649505	1	24.45649505	1	Czech Republic	Czech Republic
BRD020	BNH008	14.31590319	26.90399885	2	26.90399885	2	0	0	0	0	Czech Republic	Czech Republic
BNT034	BNH009	16.62399769	16.62399769	1	16.62399769	1	16.62399769	1	0	0	Czech Republic	Czech Republic
P2C045	BNH009	25.10590553	25.10590553	1	25.10590553	1	25.10590553	1	25.10590553	1	Czech Republic	Czech Republic
P2C058	BNH009	21.52819633	21.52819633	1	21.52819633	1	21.52819633	1	21.52819633	1	Czech Republic	Czech Republic
P2C014	BNH011	16.23579264	16.23579264	1	16.23579264	1	16.23579264	1	0	0	Czech Republic	Czech Republic
BNH006	BNH013	21.10779881	21.10779881	1	21.10779881	1	21.10779881	1	21.10779881	1	Czech Republic	Czech Republic
BRD011	BNH013	29.64810729	43.17139983	2	43.17139983	2	29.64810729	1	29.64810729	1	Czech Republic	Czech Republic
BRD006	BNH015	21.58819437	21.58819437	1	21.58819437	1	21.58819437	1	21.58819437	1	Czech Republic	Czech Republic
MIP011	BNH015	17.651999	17.651999	1	17.651999	1	17.651999	1	0	0	Czech Republic	Czech Republic
MIP012	BNH015	18.07490587	18.07490587	1	18.07490587	1	18.07490587	1	0	0	Czech Republic	Czech Republic
P2C027	BNH016	16.11310244	16.11310244	1	16.11310244	1	16.11310244	1	0	0	Czech Republic	Czech Republic
P2C114	BNH016	26.89679861	26.89679861	1	26.89679861	1	26.89679861	1	26.89679861	1	Czech Republic	Czech Republic
BNT026	BNH017	24.1830945	33.28258991	2	24.1830945	1	24.1830945	1	24.1830945	1	Czech Republic	Czech Republic
BNT038	BNH018	26.92850232	26.92850232	1	26.92850232	1	26.92850232	1	26.92850232	1	Czech Republic	Czech Republic
BRD021	BNH018	43.8511014	43.8511014	1	43.8511014	1	43.8511014	1	43.8511014	1	Czech Republic	Czech Republic
BRD024	BNH018	44.35000122	54.90730107	2	44.35000122	1	44.35000122	1	44.35000122	1	Czech Republic	Czech Republic
MI6014	BNH018	23.25049639	51.01948977	3	42.00228453	2	42.00228453	2	23.25049639	1	Czech Republic	Czech Republic
P2C004	BNH018	22.5086987	47.95610309	3	36.55460477	2	22.5086987	1	22.5086987	1	Czech Republic	Czech Republic
P2C114	BNH021	22.18120098	22.18120098	1	22.18120098	1	22.18120098	1	22.18120098	1	Czech Republic	Czech Republic
BNT035	BNH022	17.55079925	17.55079925	1	17.55079925	1	17.55079925	1	0	0	Czech Republic	Czech Republic
MI6022	BNH022	49.61980283	77.5807023	2	77.5807023	2	77.5807023	2	77.5807023	2	Czech Republic	Czech Republic
P2C126	BNH022	16.38319492	16.38319492	1	16.38319492	1	16.38319492	1	0	0	Czech Republic	Czech Republic
P2C156	BNH022	23.57420325	23.57420325	1	23.57420325	1	23.57420325	1	23.57420325	1	Czech Republic	Czech Republic
VLI061	BNL002	16.66610241	34.15749371	3	16.66610241	1	16.66610241	1	0	0	Czech Republic	Czech Republic
SNPRA63	BNL008	20.134902	20.134902	1	20.134902	1	20.134902	1	20.134902	1	Zuzach (CH)	Czech Republic
SNPRA63	BNL008	20.134902	20.134902	1	20.134902	1	20.134902	1	20.134902	1	Zuzach (CH)	Czech Republic
P2C154	BNT002	41.51721001	83.87141302	3	75.85541084	2	75.85541084	2	75.85541084	2	Czech Republic	Czech Republic
P2C056	BNT004	28.85050007	28.85050007	1	28.85050007	1	28.85050007	1	28.85050007	1	Czech Republic	Czech Republic
P2C094	BNT004	19.61009502	19.61009502	1	19.61009502	1	19.61009502	1	0	0	Czech Republic	Czech Republic
P2C123	BNT004	25.04299879	25.04299879	1	25.04299879	1	25.04299879	1	25.04299879	1	Czech Republic	Czech Republic
P2C044	BNT006	28.96199226	28.96199226	1	28.96199226	1	28.96199226	1	28.96199226	1	Czech Republic	Czech Republic
BNT043	BNT007	17.20190048	28.15700173	2	17.20190048	1	17.20190048	1	0	0	Czech Republic	Czech Republic
P2C033	BNT007	19.14310455	19.14310455	1	19.14310455	1	19.14310455	1	0	0	Czech Republic	Czech Republic
BRD041	BNT009	23.435992	23.435992	1	23.435992	1	23.435992	1	23.435992	1	Czech Republic	Czech Republic
P2C035	BNT010	19.35119927	19.35119927	1	19.35119927	1	19.35119927	1	0	0	Czech Republic	Czech Republic
P2C039	BNT010	36.26489639	36.26489639	1	36.26489639	1	36.26489639	1	36.26489639	1	Czech Republic	Czech Republic
BNT011	BNT012	283.6522026	3339.4968	20	3339.4968	20	3339.4968	20	3339.4968	20	Czech Republic	Czech Republic
BNT013	BNT015	22.02290297	22.02290297	1	22.02290297	1	22.02290297	1	22.02290297	1	Czech Republic	Czech Republic
P2C004	BNT015	19.12360191	27.22070217	2	19.12360191	1	19.12360191	1	0	0	Czech Republic	Czech Republic
P2C032	BNT015	17.49130487	17.49130487	1	17.49130487	1	17.49130487	1	0	0	Czech Republic	Czech Republic
P2C097	BNT017	25.30779839	25.30779839	1	25.30779839	1	25.30779839	1	25.30779839	1	Czech Republic	Czech Republic
BNT084	BNT019	28.62679362	47.2399056	3	28.62679362	1	28.62679362	1	28.62679362	1	Czech Republic	Czech Republic
P2C056	BNT019	19.9211061	19.9211061	1	19.9211061	1	19.9211061	1	0	0	Czech Republic	Czech Republic
P2C069	BNT020	16.21289849	16.21289849	1	16.21289849	1	16.21289849	1	0	0	Czech Republic	Czech Republic
BNT020	BNT021	280.7819946	3309.087682	22	3309.087682	22	3309.087682	22	3309.087682	22	Czech Republic	Czech Republic
BNT060	BNT021	13.12350035	26.22500062	2	26.22500062	2	0	0	0	0	Czech Republic	Czech Republic
BNT096	BNT021	283.6522026	3324.677987	21	3324.677987	21	3324.677987	21	3324.677987	21	Czech Republic	Czech Republic
P2C039	BNT022	16.21280313	16.21280313	1	16.21280313	1	16.21280313	1	0	0	Czech Republic	Czech Republic
BNT043	BNT023	20.6791997	20.6791997	1	20.6791997	1	20.6791997	1	20.6791997	1	Czech Republic	Czech Republic
P2C087	BNT023	20.23149729	20.23149729	1	20.23149729	1	20.23149729	1	20.23149729	1	Czech Republic	Czech Republic
BNT006	BNT024	16.74240083	16.74240083	1	16.74240083	1	16.74240083	1	0	0	Czech Republic	Czech Republic
P2C141	BNT025	17.04369783	17.04369783	1	17.04369783	1	17.04369783	1	0	0	Czech Republic	Czech Republic
BNT015	BNT026	16.73259735	16.73259735	1	16.73259735	1	16.73259735	1	0	0	Czech Republic	Czech Republic
BNT031	BNT026	20.78130245	20.78130245	1	20.78130245	1	20.78130245	1	20.78130245	1	Czech Republic	Czech Republic
P2C058	BNT026	18.92850399	18.92850399	1	18.92850399	1	18.92850399	1	0	0	Czech Republic	Czech Republic
P2C156	BNT026	17.62690023	17.62690023	1	17.62690023	1	17.62690023	1	0	0	Czech Republic	Czech Republic
BNT009	BNT031	17.07000136	17.07000136	1	17.07000136	1	17.07000136	1	0	0	Czech Republic	Czech Republic
BNT032	BNT031	179.8087999	1542.684516	25	1534.221716	24	1505.93421	22	1505.93421	22	Czech Republic	Czech Republic
BNT095	BNT031	45.14170289	229.2083815	11	218.6782852	10	192.3355892	8	120.539099	4	Czech Republic	Czech Republic
P2C039	BNT031	13.78660202	27.39059925	2	27.39059925	2	0	0	0	0	Czech Republic	Czech Republic
P2C042	BNT031	17.079705	27.75430679	2	17.079705	1	17.079705	1	0	0	Czech Republic	Czech Republic
P2C075	BNT031	18.23479831	18.23479831	1	18.23479831	1	18.23479831	1	0	0	Czech Republic	Czech Republic
BNT007	BNT032	20.35219669	20.35219669	1	20.35219669	1	20.35219669	1	20.35219669	1	Czech Republic	Czech Republic
BNT009	BNT032	17.10940003	17.10940003	1	17.10940003	1	17.10940003	1	0	0	Czech Republic	Czech Republic
P2C032	BNT032	46.19719982	46.19719982	1	46.19719982	1	46.19719982	1	46.19719982	1	Czech Republic	Czech Republic
P2C105	BNT032	39.5187974	51.02139711	2	39.5187974	1	39.5187974	1	39.5187974	1	Czech Republic	Czech Republic
BRD025	BNT033	19.62220669	27.96810865	2	19.62220669	1	19.62220669	1	0	0	Czech Republic	Czech Republic
BRD037	BNT033	19.73190308	19.73190308	1	19.73190308	1	19.73190308	1	0	0	Czech Republic	Czech Republic
P2C080	BNT033	16.57539606	16.57539606	1	16.57539606	1	16.57539606	1	0	0	Czech Republic	Czech Republic
P2C122	BNT033	23.72770309	23.72770309	1	23.72770309	1	23.72770309	1	23.72770309	1	Czech Republic	Czech Republic
P2C033	BNT034	24.82889891	34.1940999	2	24.82889891	1	24.82889891	1	24.82889891	1	Czech Republic	Czech Republic
P2C042	BNT034	15.99860191	31.65509701	2	31.65509701	2	0	0	0	0	Czech Republic	Czech Republic
P2C120	BNT034	23.81299734	23.81299734	1	23.81299734	1	23.81299734	1	23.81299734	1	Czech Republic	Czech Republic
P2C133	BNT034	64.01209831	91.26640558	2	91.26640558	2	91.26640558	2	91.26640558	2	Czech Republic	Czech Republic
P2C144	BNT034	23.85099828	33.33180249	2	23.85099828	1	23.85099828	1	23.85099828	1	Czech Republic	Czech Republic
BNT022	BNT035	21.94450498	21.94450498	1	21.94450498	1	21.94450498	1	21.94450498	1	Czech Republic	Czech Republic
BNT067	BNT035	20.89990377	20.89990377	1	20.89990377	1	20.89990377	1	20.89990377	1	Czech Republic	Czech Republic
P2C116	BNT035	21.94899917	30.89720011	2	21.94899917	1	21.94899917	1	21.94899917	1	Czech Republic	Czech Republic
P2C036	BNT036	31.14799261	40.70889354	2	31.14799261	1	31.14799261	1	31.14799261	1	Czech Republic	Czech Republic
P2C143	BNT036	16.07620716	16.07620716	1	16.07620716	1	16.07620716	1	0	0	Czech Republic	Czech Republic
BNT007	BNT037	167.9934001	1865.2458	27	1843.8803	25	1843.8803	25	1808.039204	23	Czech Republic	Czech Republic
BNT050	BNT037	100.3412031	495.0012707	10	483.4450685	9	483.4450685	9	483.4450685	9	Czech Republic	Czech Republic
P2C033	BNT037	18.70989799	18.70989799	1	18.70989799	1	18.70989799	1	0	0	Czech Republic	Czech Republic
BNT023	BNT039	31.36199713	31.36199713	1	31.36199713	1	31.36199713	1	31.36199713	1	Czech Republic	Czech Republic
P2C092	BNT039	20.23479939	28.27069759	2	20.23479939	1	20.23479939	1	20.23479939	1	Czech Republic	Czech Republic
P2C126	BNT039	25.47079921	25.47079921	1	25.47079921	1	25.47079921	1	25.47079921	1	Czech Republic	Czech Republic
P2C108	BNT040	28.59369963	44.65690106	2	44.65690106	2	44.65690106	2	28.59369963	1	Czech Republic	Czech Republic
P2C051	BNT043	17.29920506	17.29920506	1	17.29920506	1	17.29920506	1	0	0	Czech Republic	Czech Republic
P2C142	BNT043	17.58119464	17.58119464	1	17.58119464	1	17.58119464	1	0	0	Czech Republic	Czech Republic
P2C148	BNT043	17.70009995	17.70009995	1	17.70009995	1	17.70009995	1	0	0	Czech Republic	Czech Republic
P2C087	BNT044	22.61949778	31.03660047	2	22.61949778	1	22.61949778	1	22.61949778	1	Czech Republic	Czech Republic
SVJ007	BNT044	20.66549659	32.90849924	2	32.90849924	2	20.66549659	1	20.66549659	1	Czech Republic	Czech Republic
BNT066	BNT045	22.20959961	22.20959961	1	22.20959961	1	22.20959961	1	22.20959961	1	Czech Republic	Czech Republic
BNT009	BNT046	24.78750348	24.78750348	1	24.78750348	1	24.78750348	1	24.78750348	1	Czech Republic	Czech Republic
BNT022	BNT047	17.02359915	17.02359915	1	17.02359915	1	17.02359915	1	0	0	Czech Republic	Czech Republic
BRD025	BNT047	17.09759831	17.09759831	1	17.09759831	1	17.09759831	1	0	0	Czech Republic	Czech Republic
P2C052	BNT048	23.46589863	23.46589863	1	23.46589863	1	23.46589863	1	23.46589863	1	Czech Republic	Czech Republic
P2C067	BNT048	16.32510424	16.32510424	1	16.32510424	1	16.32510424	1	0	0	Czech Republic	Czech Republic
BNT007	BNT050	198.9343047	1821.175086	22	1801.43538	20	1785.683482	19	1785.683482	19	Czech Republic	Czech Republic
BNT051	BNT050	152.4405981	1437.117386	19	1437.117386	19	1437.117386	19	1417.767286	18	Czech Republic	Czech Republic
BNT002	BNT051	18.49991083	33.16711187	2	33.16711187	2	18.49991083	1	0	0	Czech Republic	Czech Republic
BNT085	BNT064	22.50889838	22.50889838	1	22.50889838	1	22.50889838	1	22.50889838	1	Czech Republic	Czech Republic
BRD022	BNT064	18.11738014	18.11738014	1	18.11738014	1	18.11738014	1	0	0	Czech Republic	Czech Republic
BRD024	BNT064	18.44761372	26.68301463	2	18.44761372	1	18.44761372	1	0	0	Czech Republic	Czech Republic
P2C014	BNT064	19.95038986	19.95038986	1	19.95038986	1	19.95038986	1	0	0	Czech Republic	Czech Republic
P2C035	BNT064	22.13549614	22.13549614	1	22.13549614	1	22.13549614	1	22.13549614	1	Czech Republic	Czech Republic
BRD011	BNT067	20.69270015	20.69270015	1	20.69270015	1	20.69270015	1	20.69270015	1	Czech Republic	Czech Republic
BNT043	BNT068	21.0629046	21.0629046	1	21.0629046	1	21.0629046	1	21.0629046	1	Czech Republic	Czech Republic
P2C135	BNT069	16.05640054	16.05640054	1	16.05640054	1	16.05640054	1	0	0	Czech Republic	Czech Republic
BNT035	BNT084	17.34759808	17.34759808	1	17.34759808	1	17.34759808	1	0	0	Czech Republic	Czech Republic
P2C144	BNT084	17.39720106	17.39720106	1	17.39720106	1	17.39720106	1	0	0	Czech Republic	Czech Republic
BNT024	BNT089	50.44239759	78.50389779	3	67.16469824	2	67.16469824	2	50.44239759	1	Czech Republic	Czech Republic
BRD020	BNT089	21.63209915	30.54620028	2	21.63209915	1	21.63209915	1	21.63209915	1	Czech Republic	Czech Republic
BNT017	BNT091	19.72619891	28.32639813	2	19.72619891	1	19.72619891	1	0	0	Czech Republic	Czech Republic
BNT050	BNT091	34.15839672	124.778986	6	114.4362807	5	101.8793821	4	84.16848183	3	Czech Republic	Czech Republic
BNT051	BNT091	105.9252024	616.1671991	13	588.3400014	10	576.2226006	9	576.2226006	9	Czech Republic	Czech Republic
P2C032	BNT092	16.08610153	16.08610153	1	16.08610153	1	16.08610153	1	0	0	Czech Republic	Czech Republic
P2C045	BNT092	18.98329258	18.98329258	1	18.98329258	1	18.98329258	1	0	0	Czech Republic	Czech Republic
P2C121	BNT092	16.52919948	16.52919948	1	16.52919948	1	16.52919948	1	0	0	Czech Republic	Czech Republic
BNT004	BNT093	19.01929379	19.01929379	1	19.01929379	1	19.01929379	1	0	0	Czech Republic	Czech Republic
BNT084	BNT093	88.9539063	487.108813	12	468.218611	10	454.3395145	9	435.3371126	8	Czech Republic	Czech Republic
P2C088	BNT093	16.12099984	16.12099984	1	16.12099984	1	16.12099984	1	0	0	Czech Republic	Czech Republic
P2C035	BNT095	26.66050196	26.66050196	1	26.66050196	1	26.66050196	1	26.66050196	1	Czech Republic	Czech Republic
P2C039	BNT095	23.01219702	23.01219702	1	23.01219702	1	23.01219702	1	23.01219702	1	Czech Republic	Czech Republic
P2C048	BNT095	29.15440798	29.15440798	1	29.15440798	1	29.15440798	1	29.15440798	1	Czech Republic	Czech Republic
P2C058	BNT095	19.68430281	19.68430281	1	19.68430281	1	19.68430281	1	0	0	Czech Republic	Czech Republic
BNT020	BNT096	166.9146061	2347.364768	40	2329.697868	38	2300.48217	36	2266.843366	34	Czech Republic	Czech Republic
BNT083	BNT096	17.62980074	26.82500035	2	17.62980074	1	17.62980074	1	0	0	Czech Republic	Czech Republic
P2C063	BNT096	16.49879813	16.49879813	1	16.49879813	1	16.49879813	1	0	0	Czech Republic	Czech Republic
P2C090	BNT096	17.51979887	17.51979887	1	17.51979887	1	17.51979887	1	0	0	Czech Republic	Czech Republic
BRD012	BRD002	71.16330862	358.6383203	13	328.4562215	10	301.5285194	8	284.092319	7	Czech Republic	Czech Republic
BRD018	BRD002	76.65690184	758.2546961	23	708.9828968	18	693.0472016	17	693.0472016	17	Czech Republic	Czech Republic
BRD020	BRD002	52.1642983	184.015587	8	172.6224929	7	126.8978953	4	126.8978953	4	Czech Republic	Czech Republic
BRD021	BRD002	64.3574059	510.4211029	18	482.7619023	15	429.3476102	11	410.1383103	10	Czech Republic	Czech Republic
BRD022	BRD002	127.5513023	1444.042692	35	1423.861194	33	1383.384491	30	1366.0334	29	Czech Republic	Czech Republic
BRD024	BRD002	248.3901905	1546.601792	15	1546.601792	15	1546.601792	15	1546.601792	15	Czech Republic	Czech Republic
BRD036	BRD002	40.5441016	180.9691876	8	158.3497882	6	131.7262918	4	131.7262918	4	Czech Republic	Czech Republic
BRD037	BRD002	41.19280279	100.5497038	5	80.06139696	3	66.01890028	2	66.01890028	2	Czech Republic	Czech Republic
BRD002	BRD009	283.6522026	3339.895297	20	3339.895297	20	3339.895297	20	3339.895297	20	Czech Republic	Czech Republic
BRD012	BRD009	71.11619711	343.6201826	12	310.0142851	9	296.5630859	8	279.1327834	7	Czech Republic	Czech Republic
BRD018	BRD009	76.65730715	753.6996964	23	722.7469042	20	680.0650135	17	680.0650135	17	Czech Republic	Czech Republic
BRD020	BRD009	52.1642983	181.5310031	8	172.4911958	7	126.7683983	4	126.7683983	4	Czech Republic	Czech Republic
BRD021	BRD009	64.35499787	514.8713931	18	486.9306924	15	448.0447971	12	410.1660975	10	Czech Republic	Czech Republic
BRD022	BRD009	127.5408015	1443.139708	35	1422.954908	33	1382.472903	30	1365.099305	29	Czech Republic	Czech Republic
BRD024	BRD009	248.4694906	1534.803578	15	1534.803578	15	1534.803578	15	1534.803578	15	Czech Republic	Czech Republic
BRD025	BRD009	68.15609336	293.4798703	10	273.3110711	8	258.652477	7	258.652477	7	Czech Republic	Czech Republic
BRD026	BRD009	174.4849992	2446.90567	33	2446.90567	33	2431.354866	32	2395.312676	30	Czech Republic	Czech Republic
BRD028	BRD009	50.41759014	289.2432822	12	258.3287849	9	243.9506902	8	207.4074879	6	Czech Republic	Czech Republic
BRD031	BRD009	168.4328963	1549.645481	24	1549.645481	24	1549.645481	24	1533.570382	23	Czech Republic	Czech Republic
BRD036	BRD009	39.77410197	180.0310969	8	145.5285966	5	130.9661984	4	130.9661984	4	Czech Republic	Czech Republic
BRD037	BRD009	41.1961019	100.4379004	5	80.06469607	3	66.02219939	2	66.02219939	2	Czech Republic	Czech Republic
BRD036	BRD012	49.1789937	172.8254969	8	155.029195	6	155.029195	6	98.45709301	3	Czech Republic	Czech Republic
BRD037	BRD012	48.15280437	247.0568061	10	229.0099978	8	214.5069957	7	196.3577986	6	Czech Republic	Czech Republic
BRD012	BRD018	242.6724915	704.2072027	12	696.0553973	11	666.9199931	9	666.9199931	9	Czech Republic	Czech Republic
BRD036	BRD018	127.2633945	1069.677417	22	1058.064221	21	1058.064221	21	1041.13272	20	Czech Republic	Czech Republic
BRD037	BRD018	70.69318295	426.9696854	14	404.9063824	12	375.2087794	10	357.6530806	9	Czech Republic	Czech Republic
BRD012	BRD020	64.18690234	133.5008103	4	133.5008103	4	133.5008103	4	115.0807101	3	Czech Republic	Czech Republic
BRD018	BRD020	64.45009708	295.0459756	10	269.5802748	7	269.5802748	7	250.854677	6	Czech Republic	Czech Republic
BRD022	BRD020	87.78949976	284.4064306	11	275.6184291	10	235.0467235	7	184.0266019	4	Czech Republic	Czech Republic
BRD036	BRD020	77.88609266	94.67890263	2	94.67890263	2	94.67890263	2	77.88609266	1	Czech Republic	Czech Republic
BRD037	BRD020	35.01131535	79.12991643	3	79.12991643	3	79.12991643	3	61.97791696	2	Czech Republic	Czech Republic
BRD012	BRD021	49.46160167	376.5698336	12	368.2152294	11	352.5550269	10	352.5550269	10	Czech Republic	Czech Republic
BRD018	BRD021	97.12500572	687.4491252	21	639.6107212	16	598.3466223	13	598.3466223	13	Czech Republic	Czech Republic
BRD020	BRD021	39.76029158	194.6790801	10	174.6945845	8	160.293089	7	86.56539039	3	Czech Republic	Czech Republic
BRD022	BRD021	214.1768036	1338.724619	31	1302.658516	27	1260.885814	24	1244.036812	23	Czech Republic	Czech Republic
BRD036	BRD021	49.07560349	217.0728058	8	193.9741045	6	179.9174041	5	161.530301	4	Czech Republic	Czech Republic
BRD037	BRD021	41.06221199	96.53380513	4	87.64041066	3	87.64041066	3	69.63230968	2	Czech Republic	Czech Republic
BRD012	BRD022	57.6489985	522.6981156	19	505.8684103	17	493.7682144	16	439.8132078	13	Czech Republic	Czech Republic
BRD018	BRD022	119.2897975	1227.80339	34	1175.250699	29	1149.083098	27	1096.541609	24	Czech Republic	Czech Republic
BRD036	BRD022	85.34539938	495.1599112	15	472.6508131	13	447.6464143	11	412.3614063	9	Czech Republic	Czech Republic
BRD037	BRD022	37.24189997	141.3669914	6	133.3392948	5	133.3392948	5	133.3392948	5	Czech Republic	Czech Republic
BRD012	BRD024	157.2144043	941.6673174	12	933.5843172	11	933.5843172	11	933.5843172	11	Czech Republic	Czech Republic
BRD018	BRD024	141.6889012	1360.149215	22	1360.149215	22	1330.924314	20	1311.456314	19	Czech Republic	Czech Republic
BRD021	BRD024	150.7342055	1553.691722	17	1553.691722	17	1538.713426	16	1538.713426	16	Czech Republic	Czech Republic
BRD022	BRD024	268.7809928	3280.393997	21	3280.393997	21	3280.393997	21	3280.393997	21	Czech Republic	Czech Republic
BRD036	BRD024	69.91099715	375.595805	9	375.595805	9	362.6644045	8	362.6644045	8	Czech Republic	Czech Republic
BRD037	BRD024	117.3202991	144.6978003	3	144.6978003	3	117.3202991	1	117.3202991	1	Czech Republic	Czech Republic
BRD002	BRD025	68.14109683	292.2746763	10	272.30988	8	257.6512858	7	257.6512858	7	Czech Republic	Czech Republic
BRD012	BRD025	50.25690794	535.1847913	20	484.32119	15	471.274991	14	436.5082931	12	Czech Republic	Czech Republic
BRD018	BRD025	100.9028971	1592.558308	43	1551.086203	39	1506.618593	36	1414.261392	31	Czech Republic	Czech Republic
BRD020	BRD025	78.40009928	163.6111096	4	163.6111096	4	163.6111096	4	163.6111096	4	Czech Republic	Czech Republic
BRD021	BRD025	73.45799766	340.9093913	14	292.3508879	9	265.9283932	7	246.4404996	6	Czech Republic	Czech Republic
BRD022	BRD025	89.29390311	695.9223596	20	648.415157	15	648.415157	15	610.3160767	13	Czech Republic	Czech Republic
BRD024	BRD025	110.4267001	652.3152987	12	642.2319928	11	628.5533944	10	628.5533944	10	Czech Republic	Czech Republic
BRD031	BRD025	99.89279985	724.0245208	14	715.3405234	13	690.2342245	11	690.2342245	11	Czech Republic	Czech Republic
BRD036	BRD025	160.5107054	1366.92549	30	1303.188299	24	1277.358596	22	1218.889706	19	Czech Republic	Czech Republic
BRD037	BRD025	180.740002	1501.580406	36	1493.171806	35	1435.859606	31	1346.905007	26	Czech Republic	Czech Republic
BRD002	BRD026	174.4793992	2429.343702	34	2429.343702	34	2413.792898	33	2377.750709	31	Czech Republic	Czech Republic
BRD012	BRD026	64.55489695	442.9638989	14	421.371299	12	405.4816961	11	386.8908972	10	Czech Republic	Czech Republic
BRD018	BRD026	76.81449652	574.4776755	18	543.835675	15	484.4874829	11	484.4874829	11	Czech Republic	Czech Republic
BRD020	BRD026	52.1642983	231.9681048	8	221.4810014	7	207.780695	6	190.6425953	5	Czech Republic	Czech Republic
BRD021	BRD026	50.99009275	433.9331523	16	415.6695582	14	374.4418614	11	338.2363774	9	Czech Republic	Czech Republic
BRD022	BRD026	122.1610993	1332.075966	37	1274.318785	31	1201.288983	26	1181.880983	25	Czech Republic	Czech Republic
BRD024	BRD026	214.1827936	1857.885561	21	1846.614261	20	1832.99436	19	1814.029563	18	Czech Republic	Czech Republic
BRD025	BRD026	68.1665957	368.8261956	12	349.0123928	10	333.2594931	9	333.2594931	9	Czech Republic	Czech Republic
BRD028	BRD026	43.96990538	249.8440903	9	239.41589	8	223.7924874	7	223.7924874	7	Czech Republic	Czech Republic
BRD031	BRD026	207.9403043	1295.096299	17	1273.961404	15	1261.645404	14	1241.942707	13	Czech Republic	Czech Republic
BRD036	BRD026	40.59059918	190.7806993	8	158.7401032	5	158.7401032	5	140.4107034	4	Czech Republic	Czech Republic
BRD037	BRD026	73.46591949	154.3679208	4	154.3679208	4	140.3254241	3	140.3254241	3	Czech Republic	Czech Republic
BRD002	BRD028	50.40769577	288.0843891	12	245.310588	8	231.7390873	7	212.9899874	6	Czech Republic	Czech Republic
BRD011	BRD028	207.972008	1005.187206	10	1005.187206	10	1005.187206	10	1005.187206	10	Czech Republic	Czech Republic
BRD012	BRD028	210.4982078	1348.534467	16	1348.534467	16	1348.534467	16	1332.427576	15	Czech Republic	Czech Republic
BRD018	BRD028	101.8419995	468.5144873	11	468.5144873	11	468.5144873	11	448.836586	10	Czech Republic	Czech Republic
BRD020	BRD028	65.70020318	91.14640355	2	91.14640355	2	91.14640355	2	91.14640355	2	Czech Republic	Czech Republic
BRD021	BRD028	70.26159763	331.8740757	11	331.8740757	11	316.0279782	10	299.9283822	9	Czech Republic	Czech Republic
BRD022	BRD028	85.64570546	538.7315959	17	522.2159893	15	510.1575882	14	493.3253888	13	Czech Republic	Czech Republic
BRD024	BRD028	134.0732035	855.4065027	11	855.4065027	11	855.4065027	11	855.4065027	11	Czech Republic	Czech Republic
BRD025	BRD028	49.11749959	513.2397763	17	493.572875	15	463.6816821	13	428.5875819	11	Czech Republic	Czech Republic
BRD031	BRD028	107.8485072	369.7279902	10	369.7279902	10	369.7279902	10	312.9445851	7	Czech Republic	Czech Republic
BRD036	BRD028	49.09129739	218.2227964	7	218.2227964	7	218.2227964	7	179.7655965	5	Czech Republic	Czech Republic
BRD037	BRD028	45.183599	226.41702	8	216.62772	7	216.62772	7	216.62772	7	Czech Republic	Czech Republic
BRD002	BRD029	49.27670062	234.1961026	9	223.9613026	8	180.6600958	5	180.6600958	5	Czech Republic	Czech Republic
BRD009	BRD029	49.22290146	235.5381191	9	224.1529197	8	180.8527142	5	180.8527142	5	Czech Republic	Czech Republic
BRD012	BRD029	148.0368041	356.2046117	7	346.6680116	6	331.5764136	5	331.5764136	5	Czech Republic	Czech Republic
BRD018	BRD029	283.1884949	3174.986281	32	3156.24639	30	3156.24639	30	3156.24639	30	Czech Republic	Czech Republic
BRD020	BRD029	61.89700365	121.8170017	4	111.7579967	3	99.17860329	2	99.17860329	2	Czech Republic	Czech Republic
BRD021	BRD029	36.60439849	147.4472046	7	136.4266992	6	93.64500046	3	93.64500046	3	Czech Republic	Czech Republic
BRD022	BRD029	133.7770998	731.9230988	20	702.6787951	17	661.1095086	14	643.8980087	13	Czech Republic	Czech Republic
BRD024	BRD029	175.8384976	999.4378016	14	967.1062991	11	951.5530035	10	951.5530035	10	Czech Republic	Czech Republic
BRD025	BRD029	74.44410324	741.2772055	26	694.8388053	21	653.7904871	18	596.9493877	15	Czech Republic	Czech Republic
BRD026	BRD029	79.26769257	305.9726965	10	274.1813973	7	244.7747961	5	244.7747961	5	Czech Republic	Czech Republic
BRD028	BRD029	67.99940169	270.9559943	7	259.9214941	6	245.7857043	5	245.7857043	5	Czech Republic	Czech Republic
BRD031	BRD029	110.5255008	490.0702992	11	471.8991949	9	444.0711929	7	424.7640922	6	Czech Republic	Czech Republic
BRD036	BRD029	77.98950076	581.372403	17	572.274201	16	546.7216064	14	527.7288963	13	Czech Republic	Czech Republic
BRD037	BRD029	70.85309029	336.8599953	10	325.0798942	9	295.8937825	7	277.0266831	6	Czech Republic	Czech Republic
BRD002	BRD031	163.1032039	1596.7275	25	1596.7275	25	1596.7275	25	1580.652402	24	Czech Republic	Czech Republic
BRD012	BRD031	162.5629961	817.3582095	12	799.7496068	10	799.7496068	10	799.7496068	10	Czech Republic	Czech Republic
BRD018	BRD031	174.0875036	1597.046223	22	1597.046223	22	1581.085023	21	1528.132424	18	Czech Republic	Czech Republic
BRD020	BRD031	141.3990974	1012.825511	29	989.6304171	27	905.0315182	21	852.532123	18	Czech Republic	Czech Republic
BRD021	BRD031	138.1485969	1473.657485	28	1434.638585	24	1420.426885	23	1403.805085	22	Czech Republic	Czech Republic
BRD022	BRD031	283.3851026	3158.891879	32	3149.070381	31	3135.261981	30	3117.36428	29	Czech Republic	Czech Republic
BRD036	BRD031	114.1062029	538.1211096	8	538.1211096	8	538.1211096	8	538.1211096	8	Czech Republic	Czech Republic
BRD037	BRD031	77.03560293	246.3932186	5	246.3932186	5	246.3932186	5	246.3932186	5	Czech Republic	Czech Republic
BRD002	BRD033	72.34579921	329.145119	11	308.8438183	9	293.0352122	8	276.8055111	7	Czech Republic	Czech Republic
BRD009	BRD033	70.49279809	330.6520265	11	310.3784263	9	294.5698202	8	278.3389151	7	Czech Republic	Czech Republic
BRD012	BRD033	108.8521015	517.9821114	10	517.9821114	10	503.513513	9	486.255012	8	Czech Republic	Czech Republic
BRD018	BRD033	268.7809928	3182.57678	34	3182.57678	34	3168.066083	33	3168.066083	33	Czech Republic	Czech Republic
BRD020	BRD033	39.97850418	200.932093	7	200.932093	7	187.3334005	6	187.3334005	6	Czech Republic	Czech Republic
BRD021	BRD033	73.85030286	377.3438116	12	347.282501	9	347.282501	9	347.282501	9	Czech Republic	Czech Republic
BRD022	BRD033	97.58190215	928.9858162	23	902.1279148	20	889.1547195	19	870.0593165	18	Czech Republic	Czech Republic
BRD024	BRD033	125.1485984	1063.6074	18	1040.880895	16	1040.880895	16	1004.319095	14	Czech Republic	Czech Republic
BRD025	BRD033	118.9031983	925.4379403	29	885.8681332	25	829.4743013	21	772.6875108	18	Czech Republic	Czech Republic
BRD026	BRD033	57.59230182	358.472939	12	336.3774396	10	305.7353355	8	288.8075329	7	Czech Republic	Czech Republic
BRD028	BRD033	69.02360022	362.1880974	12	352.8799977	11	338.3707132	10	263.4473065	6	Czech Republic	Czech Republic
BRD029	BRD033	264.3577083	2841.830429	27	2831.221129	26	2831.221129	26	2831.221129	26	Czech Republic	Czech Republic
BRD031	BRD033	165.3366042	1062.489817	19	1041.455618	17	1041.455618	17	1041.455618	17	Czech Republic	Czech Republic
BRD036	BRD033	83.97820294	593.0133779	16	581.2429775	15	555.3222764	13	537.2714866	12	Czech Republic	Czech Republic
BRD037	BRD033	66.63470268	287.6719266	10	278.4512311	9	237.1829182	6	218.3550209	5	Czech Republic	Czech Republic
BRD036	BRD037	180.9006961	944.1634732	27	888.3058803	21	849.3380862	18	849.3380862	18	Czech Republic	Czech Republic
KNE001	BTU004	12.47990131	24.51660037	2	24.51660037	2	0	0	0	0	Czech Republic	Czech Republic
H3P015	BUT003	18.32930148	31.59050345	2	31.59050345	2	18.32930148	1	0	0	Czech Republic	Czech Republic
VLI007	BUT003	13.03209662	43.47068816	4	25.24098754	2	0	0	0	0	Czech Republic	Czech Republic
VLI060	BUT003	16.29359722	16.29359722	1	16.29359722	1	16.29359722	1	0	0	Czech Republic	Czech Republic
BLS001	CAH005	18.24690104	18.24690104	1	18.24690104	1	18.24690104	1	0	0	Czech Republic	Czech Republic
PRU003	CAH005	18.4935987	56.90731406	5	18.4935987	1	18.4935987	1	0	0	Czech Republic	Czech Republic
TRM006	CAH005	18.54709387	27.12919265	2	18.54709387	1	18.54709387	1	0	0	Czech Republic	Czech Republic
MIG011	CAH010	18.77499893	18.77499893	1	18.77499893	1	18.77499893	1	0	0	Czech Republic	Czech Republic
MX192	CAH010	16.84590578	16.84590578	1	16.84590578	1	16.84590578	1	0	0	Spreitenbach CWC (CH)	Czech Republic
MX192	CAH010	16.84590578	16.84590578	1	16.84590578	1	16.84590578	1	0	0	Spreitenbach CWC (CH)	Czech Republic
MX197	CAH010	16.82800055	16.82800055	1	16.82800055	1	16.82800055	1	0	0	Spreitenbach CWC (CH)	Czech Republic
MX197	CAH010	16.82800055	16.82800055	1	16.82800055	1	16.82800055	1	0	0	Spreitenbach CWC (CH)	Czech Republic
PRU003	CAH010	16.14830494	16.14830494	1	16.14830494	1	16.14830494	1	0	0	Czech Republic	Czech Republic
VLI024	CAH010	22.94789553	22.94789553	1	22.94789553	1	22.94789553	1	22.94789553	1	Czech Republic	Czech Republic
KNE001	CHL001	17.68530607	17.68530607	1	17.68530607	1	17.68530607	1	0	0	Czech Republic	Czech Republic
KO1007	CHL001	22.99740314	33.00670385	2	22.99740314	1	22.99740314	1	22.99740314	1	Czech Republic	Czech Republic
KO1047	CHL001	26.20760202	74.0863055	4	65.63510597	3	65.63510597	3	46.54140174	2	Czech Republic	Czech Republic
KO1048	CHL001	24.58900213	44.26880181	2	44.26880181	2	44.26880181	2	24.58900213	1	Czech Republic	Czech Republic
KO7001	CHL001	26.13210678	73.39280993	5	54.69181091	3	26.13210678	1	26.13210678	1	Czech Republic	Czech Republic
KO7013	CHL001	22.86800146	30.97160161	2	22.86800146	1	22.86800146	1	22.86800146	1	Czech Republic	Czech Republic
LEU045	CHL001	16.59359932	41.17630124	3	29.9965024	2	16.59359932	1	0	0	Germany_EBA_Unetice	Czech Republic
LEU045	CHL001	16.59359932	41.17630124	3	29.9965024	2	16.59359932	1	0	0	Germany_EBA_Unetice	Czech Republic
MIB013	CHL001	33.29739869	41.37679636	2	33.29739869	1	33.29739869	1	33.29739869	1	Czech Republic	Czech Republic
MIB034	CHL001	18.89390945	18.89390945	1	18.89390945	1	18.89390945	1	0	0	Czech Republic	Czech Republic
MIB044	CHL001	19.20200586	19.20200586	1	19.20200586	1	19.20200586	1	0	0	Czech Republic	Czech Republic
MIB047	CHL001	18.93689632	29.69589233	2	18.93689632	1	18.93689632	1	0	0	Czech Republic	Czech Republic
MIB048	CHL001	22.04440832	31.03710413	2	22.04440832	1	22.04440832	1	22.04440832	1	Czech Republic	Czech Republic
MIB060	CHL001	26.53690135	26.53690135	1	26.53690135	1	26.53690135	1	26.53690135	1	Czech Republic	Czech Republic
H1I004	CHL002	13.48509789	26.51010752	2	26.51010752	2	0	0	0	0	Czech Republic	Czech Republic
HUGO_190	CHL002	16.60589576	16.60589576	1	16.60589576	1	16.60589576	1	0	0	Lech_valley	Czech Republic
HUGO_190	CHL002	16.60589576	16.60589576	1	16.60589576	1	16.60589576	1	0	0	Lech_valley	Czech Republic
KO7002	CHL002	35.97069979	338.1255148	20	265.847197	13	181.4870012	7	127.0996034	4	Czech Republic	Czech Republic
KO7005	CHL002	16.27210379	16.27210379	1	16.27210379	1	16.27210379	1	0	0	Czech Republic	Czech Republic
PAV006	CHL002	21.10899985	21.10899985	1	21.10899985	1	21.10899985	1	21.10899985	1	Czech Republic	Czech Republic
ROU006	CHL002	16.59709215	26.9184947	2	16.59709215	1	16.59709215	1	0	0	Czech Republic	Czech Republic
CHL008	CHL003	89.32320022	1445.357499	35	1413.687897	32	1401.109195	31	1365.615494	29	Czech Republic	Czech Republic
KO1061	CHL003	18.36459637	41.80410504	3	31.5590024	2	18.36459637	1	0	0	Czech Republic	Czech Republic
KO7006	CHL003	16.09480083	24.84759986	2	16.09480083	1	16.09480083	1	0	0	Czech Republic	Czech Republic
MIB009	CHL003	21.79700136	47.93949723	3	39.23889995	2	39.23889995	2	21.79700136	1	Czech Republic	Czech Republic
MIB072	CHL003	26.2650013	26.2650013	1	26.2650013	1	26.2650013	1	26.2650013	1	Czech Republic	Czech Republic
MIB073	CHL003	16.40210748	24.66720641	2	16.40210748	1	16.40210748	1	0	0	Czech Republic	Czech Republic
MIG011	CHL003	23.47079515	23.47079515	1	23.47079515	1	23.47079515	1	23.47079515	1	Czech Republic	Czech Republic
PAS003	CHL003	18.17190051	18.17190051	1	18.17190051	1	18.17190051	1	0	0	Czech Republic	Czech Republic
PAV002	CHL003	21.01470232	29.49850261	2	21.01470232	1	21.01470232	1	21.01470232	1	Czech Republic	Czech Republic
PMI003	CHL003	17.0103997	17.0103997	1	17.0103997	1	17.0103997	1	0	0	Czech Republic	Czech Republic
PNL001	CHL003	16.43369794	27.06679702	2	16.43369794	1	16.43369794	1	0	0	Czech Republic	Czech Republic
VLI010	CHL003	16.44139886	16.44139886	1	16.44139886	1	16.44139886	1	0	0	Czech Republic	Czech Republic
VLI020	CHL003	14.24649954	43.96819174	4	26.78909302	2	0	0	0	0	Czech Republic	Czech Republic
WEHR_1192SkA	CHL003	22.68320322	22.68320322	1	22.68320322	1	22.68320322	1	22.68320322	1	Lech_valley	Czech Republic
WEHR_1192SkA	CHL003	22.68320322	22.68320322	1	22.68320322	1	22.68320322	1	22.68320322	1	Lech_valley	Czech Republic
HP1001	CHL008	16.02450311	16.02450311	1	16.02450311	1	16.02450311	1	0	0	Czech Republic	Czech Republic
PNL001	CHL008	16.45529866	42.71299243	4	16.45529866	1	16.45529866	1	0	0	Czech Republic	Czech Republic
PON003	CHL008	14.2226994	27.36379802	2	27.36379802	2	0	0	0	0	Czech Republic	Czech Republic
ROU002	CHL008	21.29839957	54.30460498	4	36.92690134	2	21.29839957	1	21.29839957	1	Czech Republic	Czech Republic
ROU003	CHL008	23.3713001	32.74799287	2	23.3713001	1	23.3713001	1	23.3713001	1	Czech Republic	Czech Republic
WEHR_1192SkA	CHL008	23.10330272	23.10330272	1	23.10330272	1	23.10330272	1	23.10330272	1	Lech_valley	Czech Republic
WEHR_1192SkA	CHL008	23.10330272	23.10330272	1	23.10330272	1	23.10330272	1	23.10330272	1	Lech_valley	Czech Republic
DLV006	DLV005	50.63060522	584.0879343	33	500.2504297	24	366.5625401	14	275.1523145	9	Czech Republic	Czech Republic
DRN001	DRN002	29.37169969	29.37169969	1	29.37169969	1	29.37169969	1	29.37169969	1	Czech Republic	Czech Republic
DRN004	DRN003	24.49319959	34.83019993	2	24.49319959	1	24.49319959	1	24.49319959	1	Czech Republic	Czech Republic
DRN001	DRN004	100.8856952	380.2370953	12	350.1582878	9	310.0892859	6	290.770589	5	Czech Republic	Czech Republic
H3P017	DRO001	16.36539698	26.19459927	2	16.36539698	1	16.36539698	1	0	0	Czech Republic	Czech Republic
MOR003	DRO001	18.05009842	18.05009842	1	18.05009842	1	18.05009842	1	0	0	Czech Republic	Czech Republic
MX197	DRO001	13.6980027	34.56719816	3	26.48989856	2	0	0	0	0	Spreitenbach CWC (CH)	Czech Republic
MX197	DRO001	13.6980027	34.56719816	3	26.48989856	2	0	0	0	0	Spreitenbach CWC (CH)	Czech Republic
VLI019	DRO001	18.18369627	49.14469421	4	18.18369627	1	18.18369627	1	0	0	Czech Republic	Czech Republic
VLI071	DRO001	18.23179722	39.40299749	3	18.23179722	1	18.23179722	1	0	0	Czech Republic	Czech Republic
WEHR_1192SkA	DRO001	20.43740153	20.43740153	1	20.43740153	1	20.43740153	1	20.43740153	1	Lech_valley	Czech Republic
WEHR_1192SkA	DRO001	20.43740153	20.43740153	1	20.43740153	1	20.43740153	1	20.43740153	1	Lech_valley	Czech Republic
KO1002	H1I001	19.54360008	32.50910044	2	32.50910044	2	19.54360008	1	0	0	Czech Republic	Czech Republic
KO1020	H1I001	16.46109819	25.68579316	2	16.46109819	1	16.46109819	1	0	0	Czech Republic	Czech Republic
VLI007	H1I001	21.61220312	54.64339256	4	34.39700007	2	21.61220312	1	21.61220312	1	Czech Republic	Czech Republic
VLI071	H1I001	16.73510075	25.40910244	2	16.73510075	1	16.73510075	1	0	0	Czech Republic	Czech Republic
KO7015	H1I003	20.04150152	28.89310122	2	20.04150152	1	20.04150152	1	20.04150152	1	Czech Republic	Czech Republic
MDR010	H1I003	26.64729953	26.64729953	1	26.64729953	1	26.64729953	1	26.64729953	1	Czech Republic	Czech Republic
AITI_43	H1I004	16.92189574	24.97169375	2	16.92189574	1	16.92189574	1	0	0	Lech_valley	Czech Republic
AITI_43	H1I004	16.92189574	24.97169375	2	16.92189574	1	16.92189574	1	0	0	Lech_valley	Czech Republic
H1I006	H1I004	71.32110596	445.3826144	14	445.3826144	14	418.474324	12	363.6669144	9	Czech Republic	Czech Republic
HDU001	H1I004	17.84990132	28.25560272	2	17.84990132	1	17.84990132	1	0	0	Czech Republic	Czech Republic
I0117	H1I004	20.01410127	38.09999824	3	20.01410127	1	20.01410127	1	20.01410127	1	Germany_EBA_Unetice	Czech Republic
I0117	H1I004	20.01410127	38.09999824	3	20.01410127	1	20.01410127	1	20.01410127	1	Germany_EBA_Unetice	Czech Republic
KO1023	H1I004	16.704005	16.704005	1	16.704005	1	16.704005	1	0	0	Czech Republic	Czech Republic
KO7006	H1I004	16.16849899	16.16849899	1	16.16849899	1	16.16849899	1	0	0	Czech Republic	Czech Republic
MX192	H1I004	17.4710989	35.41069627	3	17.4710989	1	17.4710989	1	0	0	Spreitenbach CWC (CH)	Czech Republic
MX192	H1I004	17.4710989	35.41069627	3	17.4710989	1	17.4710989	1	0	0	Spreitenbach CWC (CH)	Czech Republic
MX195	H1I004	17.46500134	17.46500134	1	17.46500134	1	17.46500134	1	0	0	Spreitenbach CWC (CH)	Czech Republic
MX195	H1I004	17.46500134	17.46500134	1	17.46500134	1	17.46500134	1	0	0	Spreitenbach CWC (CH)	Czech Republic
MX197	H1I004	19.20299828	36.69359982	2	36.69359982	2	36.69359982	2	0	0	Spreitenbach CWC (CH)	Czech Republic
MX197	H1I004	19.20299828	36.69359982	2	36.69359982	2	36.69359982	2	0	0	Spreitenbach CWC (CH)	Czech Republic
MX283	H1I004	20.42080164	20.42080164	1	20.42080164	1	20.42080164	1	20.42080164	1	Singen (D)	Czech Republic
MX283	H1I004	20.42080164	20.42080164	1	20.42080164	1	20.42080164	1	20.42080164	1	Singen (D)	Czech Republic
POST_6	H1I004	14.8581028	37.01140434	3	27.54430324	2	0	0	0	0	Lech_valley	Czech Republic
POST_6	H1I004	14.8581028	37.01140434	3	27.54430324	2	0	0	0	0	Lech_valley	Czech Republic
ROU005	H1I004	13.97629902	36.88419685	3	27.75799558	2	0	0	0	0	Czech Republic	Czech Republic
SLT001	H1I004	23.10199738	23.10199738	1	23.10199738	1	23.10199738	1	23.10199738	1	Czech Republic	Czech Republic
VLI067	H1I004	14.08270001	26.1991024	2	26.1991024	2	0	0	0	0	Czech Republic	Czech Republic
AITI_65adult	H1I006	17.39760637	17.39760637	1	17.39760637	1	17.39760637	1	0	0	Lech_valley	Czech Republic
AITI_65adult	H1I006	17.39760637	17.39760637	1	17.39760637	1	17.39760637	1	0	0	Lech_valley	Czech Republic
I0116	H1I006	17.61710048	17.61710048	1	17.61710048	1	17.61710048	1	0	0	Germany_EBA_Unetice	Czech Republic
I0116	H1I006	17.61710048	17.61710048	1	17.61710048	1	17.61710048	1	0	0	Germany_EBA_Unetice	Czech Republic
ROU007	H1I006	16.78960025	16.78960025	1	16.78960025	1	16.78960025	1	0	0	Czech Republic	Czech Republic
VLI067	H1I006	16.12710059	16.12710059	1	16.12710059	1	16.12710059	1	0	0	Czech Republic	Czech Republic
VLI076	H1I006	17.5368011	17.5368011	1	17.5368011	1	17.5368011	1	0	0	Czech Republic	Czech Republic
HO1003	H1I007	26.65960193	26.65960193	1	26.65960193	1	26.65960193	1	26.65960193	1	Czech Republic	Czech Republic
PRU002	H1I007	25.12529492	76.55229867	4	65.57329595	3	49.9717921	2	49.9717921	2	Czech Republic	Czech Republic
H3P017	H3P003	31.09869901	42.83779804	2	31.09869901	1	31.09869901	1	31.09869901	1	Czech Republic	Czech Republic
H3P008	H3P007	73.54229987	350.3116161	10	342.0182139	9	327.3722082	8	327.3722082	8	Czech Republic	Czech Republic
H3P010	H3P007	48.26250672	425.7806186	17	405.658916	15	393.592516	14	303.0040041	9	Czech Republic	Czech Republic
UNTA58_68Sk1	H3P007	16.36530161	16.36530161	1	16.36530161	1	16.36530161	1	0	0	Lech_valley	Czech Republic
UNTA58_68Sk1	H3P007	16.36530161	16.36530161	1	16.36530161	1	16.36530161	1	0	0	Lech_valley	Czech Republic
H3P010	H3P008	152.4452961	1669.747759	43	1621.313356	38	1564.402065	34	1454.158389	28	Czech Republic	Czech Republic
I0117	H3P008	19.42011118	19.42011118	1	19.42011118	1	19.42011118	1	0	0	Germany_EBA_Unetice	Czech Republic
I0117	H3P008	19.42011118	19.42011118	1	19.42011118	1	19.42011118	1	0	0	Germany_EBA_Unetice	Czech Republic
MX189	H3P010	23.09429646	23.09429646	1	23.09429646	1	23.09429646	1	23.09429646	1	Spreitenbach CWC (CH)	Czech Republic
MX189	H3P010	23.09429646	23.09429646	1	23.09429646	1	23.09429646	1	23.09429646	1	Spreitenbach CWC (CH)	Czech Republic
H3P008	H3P013	77.80679464	659.6441976	17	629.5240059	14	600.6447091	12	584.5749095	11	Czech Republic	Czech Republic
H3P010	H3P013	121.7426062	1550.124599	38	1518.495789	35	1492.432686	33	1404.539387	28	Czech Republic	Czech Republic
H3P015	H3P013	16.5508002	28.10529768	2	16.5508002	1	16.5508002	1	0	0	Czech Republic	Czech Republic
MX191	H3P013	20.22600174	30.83809614	2	20.22600174	1	20.22600174	1	20.22600174	1	Spreitenbach CWC (CH)	Czech Republic
MX191	H3P013	20.22600174	30.83809614	2	20.22600174	1	20.22600174	1	20.22600174	1	Spreitenbach CWC (CH)	Czech Republic
S1L004	H3P015	18.45609546	18.45609546	1	18.45609546	1	18.45609546	1	0	0	Czech Republic	Czech Republic
S1L007	H3P015	17.32580066	17.32580066	1	17.32580066	1	17.32580066	1	0	0	Czech Republic	Czech Republic
MX197	H3P017	17.49999523	17.49999523	1	17.49999523	1	17.49999523	1	0	0	Spreitenbach CWC (CH)	Czech Republic
MX197	H3P017	17.49999523	17.49999523	1	17.49999523	1	17.49999523	1	0	0	Spreitenbach CWC (CH)	Czech Republic
VEP001	H3P017	17.60730147	27.50419974	2	17.60730147	1	17.60730147	1	0	0	Czech Republic	Czech Republic
HUGO_168	HDU001	13.44490051	26.04271173	2	26.04271173	2	0	0	0	0	Lech_valley	Czech Republic
HUGO_168	HDU001	13.44490051	26.04271173	2	26.04271173	2	0	0	0	0	Lech_valley	Czech Republic
MX193	HDU001	23.86660576	23.86660576	1	23.86660576	1	23.86660576	1	23.86660576	1	Spreitenbach CWC (CH)	Czech Republic
MX193	HDU001	23.86660576	23.86660576	1	23.86660576	1	23.86660576	1	23.86660576	1	Spreitenbach CWC (CH)	Czech Republic
POST_35	HDU001	13.44169974	26.56909823	2	26.56909823	2	0	0	0	0	Lech_valley	Czech Republic
POST_35	HDU001	13.44169974	26.56909823	2	26.56909823	2	0	0	0	0	Lech_valley	Czech Republic
S1L013	HDU001	17.33310223	17.33310223	1	17.33310223	1	17.33310223	1	0	0	Czech Republic	Czech Republic
VLI047	HDU001	21.02130651	31.69640601	2	21.02130651	1	21.02130651	1	21.02130651	1	Czech Republic	Czech Republic
VLI071	HDU001	19.89809871	28.70559841	2	19.89809871	1	19.89809871	1	0	0	Czech Republic	Czech Republic
SPA008	HLB004	30.33720106	30.33720106	1	30.33720106	1	30.33720106	1	30.33720106	1	Czech Republic	Czech Republic
HLB030	HLB006	283.6522026	3212.980711	25	3212.980711	25	3212.980711	25	3212.980711	25	Czech Republic	Czech Republic
HLB020	HLB010	56.74579144	207.8623876	8	187.5554904	6	171.9925895	5	138.2612869	3	Czech Republic	Czech Republic
HLB008	HLB011	18.19220185	18.19220185	1	18.19220185	1	18.19220185	1	0	0	Czech Republic	Czech Republic
HLB010	HLB018	24.13550019	24.13550019	1	24.13550019	1	24.13550019	1	24.13550019	1	Czech Republic	Czech Republic
HLB013	HLB018	109.2975006	1513.379885	37	1492.758694	35	1398.345502	28	1381.62721	27	Czech Republic	Czech Republic
BNT068	HLB020	17.9847002	17.9847002	1	17.9847002	1	17.9847002	1	0	0	Czech Republic	Czech Republic
HLB026	HLB025	268.7809928	3309.986087	22	3309.986087	22	3309.986087	22	3309.986087	22	Czech Republic	Czech Republic
HLB046	HLB028	283.5436026	3325.814109	30	3314.87221	29	3302.022915	28	3302.022915	28	Czech Republic	Czech Republic
HLB074	HLB028	42.95629263	111.09249	6	89.8745954	4	61.86089367	2	42.95629263	1	Czech Republic	Czech Republic
HLB006	HLB039	117.0773969	1433.423189	43	1384.659884	38	1315.85981	33	1246.735007	29	Czech Republic	Czech Republic
HLB006	HLB040	283.4682027	3339.791097	20	3339.791097	20	3339.791097	20	3339.791097	20	Czech Republic	Czech Republic
HLB030	HLB040	268.7809928	3330.231912	21	3330.231912	21	3330.231912	21	3330.231912	21	Czech Republic	Czech Republic
HLB039	HLB040	117.0773969	1525.300569	39	1516.716069	38	1473.882664	35	1418.035063	32	Czech Republic	Czech Republic
BNT005	HLB041	18.90559793	18.90559793	1	18.90559793	1	18.90559793	1	0	0	Czech Republic	Czech Republic
HLB043	HLB044	223.2323032	2862.504077	38	2843.909383	36	2843.909383	36	2806.604979	34	Czech Republic	Czech Republic
HLB021	HLB045	283.6109025	3339.941397	20	3339.941397	20	3339.941397	20	3339.941397	20	Czech Republic	Czech Republic
HLB077	HLB045	21.05100155	30.98560572	2	21.05100155	1	21.05100155	1	21.05100155	1	Czech Republic	Czech Republic
HLB074	HLB046	44.76350546	178.7714049	9	147.4780068	6	122.3016143	4	87.96321154	2	Czech Republic	Czech Republic
HLB014	HLB048	150.4428029	2272.714512	32	2241.056515	29	2241.056515	29	2221.921314	28	Czech Republic	Czech Republic
HLB028	HLB050	97.33090401	1398.782887	33	1390.393087	32	1316.451986	27	1316.451986	27	Czech Republic	Czech Republic
HLB046	HLB050	268.7809928	3295.047187	21	3295.047187	21	3295.047187	21	3295.047187	21	Czech Republic	Czech Republic
HLB072	HLB050	58.6695984	241.4527027	9	220.9013014	7	220.9013014	7	204.3268009	6	Czech Republic	Czech Republic
HLB074	HLB050	30.88099957	79.19300199	5	56.55250549	3	30.88099957	1	30.88099957	1	Czech Republic	Czech Republic
HLB052	HLB053	89.32729959	1326.813469	36	1288.308576	32	1288.308576	32	1199.602676	27	Czech Republic	Czech Republic
HLB028	HLB055	45.94340026	303.8681995	14	282.421897	12	213.2896926	7	193.4867945	6	Czech Republic	Czech Republic
HLB046	HLB055	90.73629975	888.7070341	22	878.5676343	21	848.0558319	19	795.245531	16	Czech Republic	Czech Republic
HLB050	HLB055	57.23689795	313.4519175	12	285.3929117	9	285.3929117	9	251.7352059	7	Czech Republic	Czech Republic
HLB069	HLB055	59.28428173	662.0514996	22	624.0404941	18	611.2996913	17	577.0836912	15	Czech Republic	Czech Republic
HLB072	HLB055	97.63819575	873.4879898	21	873.4879898	21	845.14209	19	825.6930825	18	Czech Republic	Czech Republic
HLB075	HLB055	90.97490311	673.6470964	19	663.5344978	18	650.7789966	17	650.7789966	17	Czech Republic	Czech Republic
HLB068	HLB057	77.0713985	481.5967905	20	429.2162869	15	368.2806917	11	313.1943978	8	Czech Republic	Czech Republic
HLB072	HLB057	23.34769964	229.0336034	16	169.3824947	10	83.62049758	4	64.51319754	3	Czech Republic	Czech Republic
HLB075	HLB057	60.84180176	232.7733949	11	224.2888942	10	170.6733912	6	118.6255991	3	Czech Republic	Czech Republic
HLB055	HLB058	283.6522026	3332.91751	20	3332.91751	20	3332.91751	20	3332.91751	20	Czech Republic	Czech Republic
HLB061	HLB062	168.9378993	1506.275487	26	1494.411791	25	1464.755083	23	1447.554386	22	Czech Republic	Czech Republic
HLB067	HLB066	283.5997026	3308.316009	22	3308.316009	22	3308.316009	22	3308.316009	22	Czech Republic	Czech Republic
HLB076	HLB066	283.3851026	3396.729199	21	3396.729199	21	3396.729199	21	3396.729199	21	Czech Republic	Czech Republic
MIB001	HLB067	17.99669862	17.99669862	1	17.99669862	1	17.99669862	1	0	0	Czech Republic	Czech Republic
BRD001	HLB068	16.69439077	16.69439077	1	16.69439077	1	16.69439077	1	0	0	Czech Republic	Czech Republic
H3P007	HLB068	16.15539789	16.15539789	1	16.15539789	1	16.15539789	1	0	0	Czech Republic	Czech Republic
HLB028	HLB069	41.06250256	146.7903033	8	117.4853042	5	104.1363016	4	71.31530195	2	Czech Republic	Czech Republic
HLB046	HLB069	59.69340205	631.2079029	18	631.2079029	18	574.386199	14	558.2769977	13	Czech Republic	Czech Republic
HLB050	HLB069	59.03210044	225.2692975	9	217.232696	8	162.6265049	4	162.6265049	4	Czech Republic	Czech Republic
HLB057	HLB069	34.4231993	142.8517014	10	95.4448998	5	52.75940001	2	34.4231993	1	Czech Republic	Czech Republic
HLB068	HLB069	238.4238929	3029.523659	44	3010.21657	42	2995.827866	41	2995.827866	41	Czech Republic	Czech Republic
HLB072	HLB069	219.325608	2322.746207	32	2311.209105	31	2286.509095	29	2269.568194	28	Czech Republic	Czech Republic
HLB074	HLB069	51.34039968	68.86180937	3	51.34039968	1	51.34039968	1	51.34039968	1	Czech Republic	Czech Republic
HLB075	HLB069	174.4852992	2476.35984	35	2457.557436	33	2457.557436	33	2403.021039	30	Czech Republic	Czech Republic
HLB028	HLB072	57.30670057	167.3957	7	167.3957	7	137.7908001	5	101.6760016	3	Czech Republic	Czech Republic
HLB046	HLB072	59.30199772	507.5517972	20	485.4930956	18	444.6741868	15	409.0063859	13	Czech Republic	Czech Republic
HLB068	HLB072	237.8134936	3133.600907	35	3133.600907	35	3133.600907	35	3116.231207	34	Czech Republic	Czech Republic
HLB074	HLB072	49.90430027	79.64639813	2	79.64639813	2	79.64639813	2	79.64639813	2	Czech Republic	Czech Republic
HLB079	HLB073	167.9938001	1453.452073	16	1453.452073	16	1453.452073	16	1453.452073	16	Czech Republic	Czech Republic
HLB028	HLB075	68.23330075	347.4065922	14	317.2245942	11	290.8634983	9	218.8319944	5	Czech Republic	Czech Republic
HLB046	HLB075	99.72720146	798.6589951	25	762.3374892	21	734.5466865	19	626.8400921	13	Czech Republic	Czech Republic
HLB050	HLB075	58.27819854	456.5232977	18	429.0229961	15	387.0479956	12	315.9230962	8	Czech Republic	Czech Republic
HLB068	HLB075	201.906392	3071.568552	40	3071.568552	40	3029.117358	37	3009.957254	36	Czech Republic	Czech Republic
HLB072	HLB075	125.9173052	2149.997081	47	2130.16638	45	2028.699179	38	1992.818781	36	Czech Republic	Czech Republic
HLB074	HLB075	27.87311077	52.06390321	3	43.71061027	2	27.87311077	1	27.87311077	1	Czech Republic	Czech Republic
HLB067	HLB076	201.552503	2438.068804	36	2427.167004	35	2398.954504	33	2347.819612	30	Czech Republic	Czech Republic
HLB060	HLB079	17.51810312	17.51810312	1	17.51810312	1	17.51810312	1	0	0	Czech Republic	Czech Republic
HLB079	HLB081	198.2972966	1694.084897	17	1694.084897	17	1681.3306	16	1681.3306	16	Czech Republic	Czech Republic
MIB041	HLM001	16.29969478	16.29969478	1	16.29969478	1	16.29969478	1	0	0	Czech Republic	Czech Republic
PAV002	HLM001	16.00489914	16.00489914	1	16.00489914	1	16.00489914	1	0	0	Czech Republic	Czech Republic
ROU007	HLM001	18.36460829	18.36460829	1	18.36460829	1	18.36460829	1	0	0	Czech Republic	Czech Republic
ADP001	HLM003	18.3426857	36.83518767	3	18.3426857	1	18.3426857	1	0	0	Czech Republic	Czech Republic
BUT003	HLM003	13.87389898	34.97889638	3	26.62760019	2	0	0	0	0	Czech Republic	Czech Republic
VLI011	HLM003	16.38081074	16.38081074	1	16.38081074	1	16.38081074	1	0	0	Czech Republic	Czech Republic
KO1032	HO1002	18.19200218	18.19200218	1	18.19200218	1	18.19200218	1	0	0	Czech Republic	Czech Republic
AITI_66	HO1003	16.45209789	16.45209789	1	16.45209789	1	16.45209789	1	0	0	Lech_valley	Czech Republic
AITI_66	HO1003	16.45209789	16.45209789	1	16.45209789	1	16.45209789	1	0	0	Lech_valley	Czech Republic
I0117	HO1003	18.97259951	18.97259951	1	18.97259951	1	18.97259951	1	0	0	Germany_EBA_Unetice	Czech Republic
I0117	HO1003	18.97259951	18.97259951	1	18.97259951	1	18.97259951	1	0	0	Germany_EBA_Unetice	Czech Republic
KO1003	HO1003	17.50469208	27.90648937	2	17.50469208	1	17.50469208	1	0	0	Czech Republic	Czech Republic
MX196	HO1003	20.58259845	20.58259845	1	20.58259845	1	20.58259845	1	20.58259845	1	Spreitenbach CWC (CH)	Czech Republic
MX196	HO1003	20.58259845	20.58259845	1	20.58259845	1	20.58259845	1	20.58259845	1	Spreitenbach CWC (CH)	Czech Republic
MX197	HO1003	17.10599996	25.4183922	2	17.10599996	1	17.10599996	1	0	0	Spreitenbach CWC (CH)	Czech Republic
MX197	HO1003	17.10599996	25.4183922	2	17.10599996	1	17.10599996	1	0	0	Spreitenbach CWC (CH)	Czech Republic
MX277	HO1003	16.30959511	16.30959511	1	16.30959511	1	16.30959511	1	0	0	Singen (D)	Czech Republic
MX277	HO1003	16.30959511	16.30959511	1	16.30959511	1	16.30959511	1	0	0	Singen (D)	Czech Republic
S1L013	HO1003	16.00000858	16.00000858	1	16.00000858	1	16.00000858	1	0	0	Czech Republic	Czech Republic
AMP_1	HO1004	16.22449905	16.22449905	1	16.22449905	1	16.22449905	1	0	0	Lech_valley	Czech Republic
AMP_1	HO1004	16.22449905	16.22449905	1	16.22449905	1	16.22449905	1	0	0	Lech_valley	Czech Republic
HUGO_168	HO1004	36.26699448	68.36530566	3	68.36530566	3	52.93479562	2	36.26699448	1	Lech_valley	Czech Republic
HUGO_168	HO1004	36.26699448	68.36530566	3	68.36530566	3	52.93479562	2	36.26699448	1	Lech_valley	Czech Republic
KO1007	HO1004	16.87909961	16.87909961	1	16.87909961	1	16.87909961	1	0	0	Czech Republic	Czech Republic
KO1010	HO1004	17.98980236	17.98980236	1	17.98980236	1	17.98980236	1	0	0	Czech Republic	Czech Republic
KO1019	HO1004	18.16940308	29.38380241	2	18.16940308	1	18.16940308	1	0	0	Czech Republic	Czech Republic
POST_28	HO1004	21.02829814	45.17829418	3	35.01349688	2	21.02829814	1	21.02829814	1	Lech_valley	Czech Republic
POST_28	HO1004	21.02829814	45.17829418	3	35.01349688	2	21.02829814	1	21.02829814	1	Lech_valley	Czech Republic
POST_50	HO1004	22.81810045	36.36559844	2	36.36559844	2	22.81810045	1	22.81810045	1	Lech_valley	Czech Republic
POST_50	HO1004	22.81810045	36.36559844	2	36.36559844	2	22.81810045	1	22.81810045	1	Lech_valley	Czech Republic
SNPRA64	HO1004	23.00879955	23.00879955	1	23.00879955	1	23.00879955	1	23.00879955	1	Zuzach (CH)	Czech Republic
SNPRA64	HO1004	23.00879955	23.00879955	1	23.00879955	1	23.00879955	1	23.00879955	1	Zuzach (CH)	Czech Republic
HO1004	HO1006	77.99870372	733.1490933	19	724.695593	18	709.0991943	17	676.2608974	15	Czech Republic	Czech Republic
HUGO_168	HO1006	17.75358915	17.75358915	1	17.75358915	1	17.75358915	1	0	0	Lech_valley	Czech Republic
HUGO_168	HO1006	17.75358915	17.75358915	1	17.75358915	1	17.75358915	1	0	0	Lech_valley	Czech Republic
KO1003	HO1006	27.35910416	27.35910416	1	27.35910416	1	27.35910416	1	27.35910416	1	Czech Republic	Czech Republic
POST_28	HO1006	20.59099972	30.5968076	2	20.59099972	1	20.59099972	1	20.59099972	1	Lech_valley	Czech Republic
POST_28	HO1006	20.59099972	30.5968076	2	20.59099972	1	20.59099972	1	20.59099972	1	Lech_valley	Czech Republic
VLI011	HO1006	22.02179432	22.02179432	1	22.02179432	1	22.02179432	1	22.02179432	1	Czech Republic	Czech Republic
VLI058	HO1006	17.4867034	17.4867034	1	17.4867034	1	17.4867034	1	0	0	Czech Republic	Czech Republic
PSU002	HOL001	13.66969943	46.60019279	4	26.62859559	2	0	0	0	0	Czech Republic	Czech Republic
OBKR_80	HOP001	16.19839668	16.19839668	1	16.19839668	1	16.19839668	1	0	0	Lech_valley	Czech Republic
OBKR_80	HOP001	16.19839668	16.19839668	1	16.19839668	1	16.19839668	1	0	0	Lech_valley	Czech Republic
OBKR_86	HOP001	16.52239561	16.52239561	1	16.52239561	1	16.52239561	1	0	0	Lech_valley	Czech Republic
OBKR_86	HOP001	16.52239561	16.52239561	1	16.52239561	1	16.52239561	1	0	0	Lech_valley	Czech Republic
VLI071	HOP001	14.63019848	29.2525053	2	29.2525053	2	0	0	0	0	Czech Republic	Czech Republic
H1I001	HP1001	52.76770592	52.76770592	1	52.76770592	1	52.76770592	1	52.76770592	1	Czech Republic	Czech Republic
KO1046	HP1001	13.41410875	26.67470574	2	26.67470574	2	0	0	0	0	Czech Republic	Czech Republic
MX190	HUGO_169Sk1	17.068398	17.068398	1	17.068398	1	17.068398	1	0	0	Spreitenbach CWC (CH)	Lech_valley
MX190	HUGO_169Sk1	17.068398	17.068398	1	17.068398	1	17.068398	1	0	0	Spreitenbach CWC (CH)	Lech_valley
HUGO_168	HUGO_190	37.12759614	63.62409592	3	53.11579704	2	37.12759614	1	37.12759614	1	Lech_valley	Lech_valley
MX189	HUGO_190	16.86689854	16.86689854	1	16.86689854	1	16.86689854	1	0	0	Spreitenbach CWC (CH)	Lech_valley
MX189	HUGO_190	16.86689854	16.86689854	1	16.86689854	1	16.86689854	1	0	0	Spreitenbach CWC (CH)	Lech_valley
H3P003	HZD001	16.99160039	26.31839812	2	16.99160039	1	16.99160039	1	0	0	Czech Republic	Czech Republic
HZD004	HZD001	17.24509597	17.24509597	1	17.24509597	1	17.24509597	1	0	0	Czech Republic	Czech Republic
KO7005	HZD001	17.43149757	26.39700174	2	17.43149757	1	17.43149757	1	0	0	Czech Republic	Czech Republic
KO7015	HZD001	18.39830074	26.52889881	2	18.39830074	1	18.39830074	1	0	0	Czech Republic	Czech Republic
VLI067	HZD001	18.13710928	18.13710928	1	18.13710928	1	18.13710928	1	0	0	Czech Republic	Czech Republic
MIB013	HZD004	18.55659783	18.55659783	1	18.55659783	1	18.55659783	1	0	0	Czech Republic	Czech Republic
SLT002	HZD004	17.85770655	17.85770655	1	17.85770655	1	17.85770655	1	0	0	Czech Republic	Czech Republic
SLT003	HZD004	17.7981019	17.7981019	1	17.7981019	1	17.7981019	1	0	0	Czech Republic	Czech Republic
WEHR_1192SkA	HZD004	20.12300193	20.12300193	1	20.12300193	1	20.12300193	1	20.12300193	1	Lech_valley	Czech Republic
WEHR_1192SkA	HZD004	20.12300193	20.12300193	1	20.12300193	1	20.12300193	1	20.12300193	1	Lech_valley	Czech Republic
PAV004	HZD006	14.17880058	26.55729651	2	26.55729651	2	0	0	0	0	Czech Republic	Czech Republic
STD002	HZD006	22.50230312	22.50230312	1	22.50230312	1	22.50230312	1	22.50230312	1	Czech Republic	Czech Republic
TO3001	HZD006	17.68190265	17.68190265	1	17.68190265	1	17.68190265	1	0	0	Czech Republic	Czech Republic
VEP004	HZD009	16.07860029	16.07860029	1	16.07860029	1	16.07860029	1	0	0	Czech Republic	Czech Republic
VLI017	HZD009	17.07239747	38.04360032	3	17.07239747	1	17.07239747	1	0	0	Czech Republic	Czech Republic
KO1019	HZD010	17.79290438	25.81781149	2	17.79290438	1	17.79290438	1	0	0	Czech Republic	Czech Republic
PON001	HZD010	25.46639442	34.56869125	2	25.46639442	1	25.46639442	1	25.46639442	1	Czech Republic	Czech Republic
PRU002	HZD010	16.37090445	16.37090445	1	16.37090445	1	16.37090445	1	0	0	Czech Republic	Czech Republic
VEP004	HZD010	16.45860076	16.45860076	1	16.45860076	1	16.45860076	1	0	0	Czech Republic	Czech Republic
MX192	I0116	19.71999705	19.71999705	1	19.71999705	1	19.71999705	1	0	0	Spreitenbach CWC (CH)	Germany_EBA_Unetice
MX192	I0116	19.71999705	19.71999705	1	19.71999705	1	19.71999705	1	0	0	Spreitenbach CWC (CH)	Germany_EBA_Unetice
MX195	I0116	19.71999705	19.71999705	1	19.71999705	1	19.71999705	1	0	0	Spreitenbach CWC (CH)	Germany_EBA_Unetice
MX195	I0116	19.71999705	19.71999705	1	19.71999705	1	19.71999705	1	0	0	Spreitenbach CWC (CH)	Germany_EBA_Unetice
WEHR_1192SkA	I0116	20.22980154	29.87839878	2	20.22980154	1	20.22980154	1	20.22980154	1	Lech_valley	Germany_EBA_Unetice
WEHR_1192SkA	I0116	20.22980154	29.87839878	2	20.22980154	1	20.22980154	1	20.22980154	1	Lech_valley	Germany_EBA_Unetice
UNTA85_1334	I0164	15.22600055	28.85048985	2	28.85048985	2	0	0	0	0	Lech_valley	Germany_EBA_Unetice
UNTA85_1334	I0164	15.22600055	28.85048985	2	28.85048985	2	0	0	0	0	Lech_valley	Germany_EBA_Unetice
H1I001	IVB001	18.10219884	37.4573946	3	18.10219884	1	18.10219884	1	0	0	Czech Republic	Czech Republic
H3P015	IVB001	16.71990156	16.71990156	1	16.71990156	1	16.71990156	1	0	0	Czech Republic	Czech Republic
KO1002	IVB001	17.92820692	33.40470195	2	33.40470195	2	17.92820692	1	0	0	Czech Republic	Czech Republic
KO7015	IVB001	16.56630039	25.06449819	2	16.56630039	1	16.56630039	1	0	0	Czech Republic	Czech Republic
PRU004	IVB001	20.98540068	20.98540068	1	20.98540068	1	20.98540068	1	20.98540068	1	Czech Republic	Czech Republic
TO3001	IVB001	16.18390083	16.18390083	1	16.18390083	1	16.18390083	1	0	0	Czech Republic	Czech Republic
VLI020	IVB001	14.44650292	45.94290853	4	28.02850008	2	0	0	0	0	Czech Republic	Czech Republic
KNE019	KN2008	268.7809928	3334.807797	21	3334.807797	21	3334.807797	21	3334.807797	21	Czech Republic	Czech Republic
PRU004	KNE001	16.35889933	16.35889933	1	16.35889933	1	16.35889933	1	0	0	Czech Republic	Czech Republic
VLI050	KNE001	20.59109807	28.89630198	2	20.59109807	1	20.59109807	1	20.59109807	1	Czech Republic	Czech Republic
VLI058	KNE001	47.92820215	59.71630216	2	47.92820215	1	47.92820215	1	47.92820215	1	Czech Republic	Czech Republic
KNE001	KNE003	147.8578031	1260.055821	39	1221.078212	35	1128.205202	28	1042.386401	23	Czech Republic	Czech Republic
VLI058	KNE003	32.71140046	32.71140046	1	32.71140046	1	32.71140046	1	32.71140046	1	Czech Republic	Czech Republic
MX189	KO1002	16.44629836	16.44629836	1	16.44629836	1	16.44629836	1	0	0	Spreitenbach CWC (CH)	Czech Republic
MX189	KO1002	16.44629836	16.44629836	1	16.44629836	1	16.44629836	1	0	0	Spreitenbach CWC (CH)	Czech Republic
MX195	KO1002	14.30718899	45.66859603	4	27.07569599	2	0	0	0	0	Spreitenbach CWC (CH)	Czech Republic
MX195	KO1002	14.30718899	45.66859603	4	27.07569599	2	0	0	0	0	Spreitenbach CWC (CH)	Czech Republic
ROU001	KO1002	17.63240099	17.63240099	1	17.63240099	1	17.63240099	1	0	0	Czech Republic	Czech Republic
UNTA58_68Sk2	KO1002	17.20780134	27.3894012	2	17.20780134	1	17.20780134	1	0	0	Lech_valley	Czech Republic
UNTA58_68Sk2	KO1002	17.20780134	27.3894012	2	17.20780134	1	17.20780134	1	0	0	Lech_valley	Czech Republic
VLI007	KO1002	19.97520328	89.40732181	7	51.7698139	3	36.20130718	2	0	0	Czech Republic	Czech Republic
VLI024	KO1002	16.74299836	16.74299836	1	16.74299836	1	16.74299836	1	0	0	Czech Republic	Czech Republic
VLI067	KO1002	20.53459883	20.53459883	1	20.53459883	1	20.53459883	1	20.53459883	1	Czech Republic	Czech Republic
VLI071	KO1002	18.80990267	18.80990267	1	18.80990267	1	18.80990267	1	0	0	Czech Republic	Czech Republic
VLI092	KO1002	24.19919968	35.2609992	2	24.19919968	1	24.19919968	1	24.19919968	1	Czech Republic	Czech Republic
HDU001	KO1003	23.48460257	34.88170505	2	23.48460257	1	23.48460257	1	23.48460257	1	Czech Republic	Czech Republic
PRU002	KO1003	16.0187006	24.93280172	2	16.0187006	1	16.0187006	1	0	0	Czech Republic	Czech Republic
S1L013	KO1003	19.89490092	28.46080065	2	19.89490092	1	19.89490092	1	0	0	Czech Republic	Czech Republic
ADP001	KO1004	22.10209966	63.07789087	4	43.25419068	2	43.25419068	2	43.25419068	2	Czech Republic	Czech Republic
HDU001	KO1004	18.63380075	32.28279948	2	32.28279948	2	18.63380075	1	0	0	Czech Republic	Czech Republic
HOP001	KO1004	19.53470707	19.53470707	1	19.53470707	1	19.53470707	1	0	0	Czech Republic	Czech Republic
KO1003	KO1004	16.03429317	29.49479818	2	29.49479818	2	16.03429317	1	0	0	Czech Republic	Czech Republic
KO1035	KO1004	16.67169929	16.67169929	1	16.67169929	1	16.67169929	1	0	0	Czech Republic	Czech Republic
MDR009	KO1004	16.178298	16.178298	1	16.178298	1	16.178298	1	0	0	Czech Republic	Czech Republic
MX286	KO1004	18.37639809	18.37639809	1	18.37639809	1	18.37639809	1	0	0	Singen (D)	Czech Republic
MX286	KO1004	18.37639809	18.37639809	1	18.37639809	1	18.37639809	1	0	0	Singen (D)	Czech Republic
PRU002	KO1004	18.16079915	26.74458325	2	18.16079915	1	18.16079915	1	0	0	Czech Republic	Czech Republic
PRU004	KO1004	26.68479979	46.26069367	2	46.26069367	2	46.26069367	2	26.68479979	1	Czech Republic	Czech Republic
UNTA85_1334	KO1004	21.15850449	48.59310389	3	39.22350407	2	39.22350407	2	21.15850449	1	Lech_valley	Czech Republic
UNTA85_1334	KO1004	21.15850449	48.59310389	3	39.22350407	2	39.22350407	2	21.15850449	1	Lech_valley	Czech Republic
HDU001	KO1005	21.56620026	34.3832016	2	34.3832016	2	21.56620026	1	21.56620026	1	Czech Republic	Czech Republic
KO1003	KO1005	67.2634989	449.4772032	15	441.4092019	14	411.1619011	12	355.6175023	9	Czech Republic	Czech Republic
KO1004	KO1005	20.51010132	20.51010132	1	20.51010132	1	20.51010132	1	20.51010132	1	Czech Republic	Czech Republic
PAS002	KO1005	16.76750034	16.76750034	1	16.76750034	1	16.76750034	1	0	0	Czech Republic	Czech Republic
PRU002	KO1005	16.51819944	16.51819944	1	16.51819944	1	16.51819944	1	0	0	Czech Republic	Czech Republic
VLI092	KO1005	17.46939421	35.2524966	3	17.46939421	1	17.46939421	1	0	0	Czech Republic	Czech Republic
WEHR_1415adult	KO1005	20.24449706	28.36640477	2	20.24449706	1	20.24449706	1	20.24449706	1	Lech_valley	Czech Republic
WEHR_1415adult	KO1005	20.24449706	28.36640477	2	20.24449706	1	20.24449706	1	20.24449706	1	Lech_valley	Czech Republic
MIG011	KO1007	17.16840267	17.16840267	1	17.16840267	1	17.16840267	1	0	0	Czech Republic	Czech Republic
ROU006	KO1007	16.05420113	16.05420113	1	16.05420113	1	16.05420113	1	0	0	Czech Republic	Czech Republic
KO1060	KO1008	181.188806	2979.229829	47	2979.229829	47	2979.229829	47	2944.208632	45	Czech Republic	Czech Republic
S1L004	KO1008	17.54409671	17.54409671	1	17.54409671	1	17.54409671	1	0	0	Czech Republic	Czech Republic
STC015	KO1008	16.75280333	16.75280333	1	16.75280333	1	16.75280333	1	0	0	Czech Republic	Czech Republic
AITI_2	KO1009	19.98949051	19.98949051	1	19.98949051	1	19.98949051	1	0	0	Lech_valley	Czech Republic
AITI_2	KO1009	19.98949051	19.98949051	1	19.98949051	1	19.98949051	1	0	0	Lech_valley	Czech Republic
AITI_65adult	KO1009	22.53939956	22.53939956	1	22.53939956	1	22.53939956	1	22.53939956	1	Lech_valley	Czech Republic
AITI_65adult	KO1009	22.53939956	22.53939956	1	22.53939956	1	22.53939956	1	22.53939956	1	Lech_valley	Czech Republic
AMP_1	KO1009	16.82819724	16.82819724	1	16.82819724	1	16.82819724	1	0	0	Lech_valley	Czech Republic
AMP_1	KO1009	16.82819724	16.82819724	1	16.82819724	1	16.82819724	1	0	0	Lech_valley	Czech Republic
HDU001	KO1009	18.16240549	35.65101251	3	18.16240549	1	18.16240549	1	0	0	Czech Republic	Czech Republic
MX288	KO1009	18.61619949	18.61619949	1	18.61619949	1	18.61619949	1	0	0	Singen (D)	Czech Republic
MX288	KO1009	18.61619949	18.61619949	1	18.61619949	1	18.61619949	1	0	0	Singen (D)	Czech Republic
POST_99	KO1009	31.88029528	31.88029528	1	31.88029528	1	31.88029528	1	31.88029528	1	Lech_valley	Czech Republic
POST_99	KO1009	31.88029528	31.88029528	1	31.88029528	1	31.88029528	1	31.88029528	1	Lech_valley	Czech Republic
ADP002	KO1010	16.42120481	24.85850453	2	16.42120481	1	16.42120481	1	0	0	Czech Republic	Czech Republic
AITI_65adult	KO1010	19.82630044	19.82630044	1	19.82630044	1	19.82630044	1	0	0	Lech_valley	Czech Republic
AITI_65adult	KO1010	19.82630044	19.82630044	1	19.82630044	1	19.82630044	1	0	0	Lech_valley	Czech Republic
HDU001	KO1010	20.30059844	29.155498	2	20.30059844	1	20.30059844	1	20.30059844	1	Czech Republic	Czech Republic
KO1009	KO1010	258.5887931	1456.941387	24	1425.867683	21	1411.476684	20	1374.383092	18	Czech Republic	Czech Republic
KO1019	KO1010	70.21180391	183.877705	7	163.3577019	5	149.5252997	4	130.2202016	3	Czech Republic	Czech Republic
KO1020	KO1010	19.48109865	70.4844892	5	49.92548823	3	35.52318811	2	0	0	Czech Republic	Czech Republic
KO1050	KO1010	16.32160246	16.32160246	1	16.32160246	1	16.32160246	1	0	0	Czech Republic	Czech Republic
KO1053	KO1010	26.76730156	90.83539248	6	60.22129059	3	60.22129059	3	26.76730156	1	Czech Republic	Czech Republic
KO1054	KO1010	35.40169895	202.7750015	11	174.6185869	8	146.5944856	6	93.00568998	3	Czech Republic	Czech Republic
MX288	KO1010	18.27629805	26.37898922	2	18.27629805	1	18.27629805	1	0	0	Singen (D)	Czech Republic
MX288	KO1010	18.27629805	26.37898922	2	18.27629805	1	18.27629805	1	0	0	Singen (D)	Czech Republic
POST_99	KO1010	32.9834044	32.9834044	1	32.9834044	1	32.9834044	1	32.9834044	1	Lech_valley	Czech Republic
POST_99	KO1010	32.9834044	32.9834044	1	32.9834044	1	32.9834044	1	32.9834044	1	Lech_valley	Czech Republic
VLI071	KO1010	18.68859529	27.02459544	2	18.68859529	1	18.68859529	1	0	0	Czech Republic	Czech Republic
H3P006	KO1011	20.14510036	20.14510036	1	20.14510036	1	20.14510036	1	20.14510036	1	Czech Republic	Czech Republic
H3P015	KO1011	16.41729474	16.41729474	1	16.41729474	1	16.41729474	1	0	0	Czech Republic	Czech Republic
MOR006	KO1011	17.48460233	17.48460233	1	17.48460233	1	17.48460233	1	0	0	Czech Republic	Czech Republic
ROU006	KO1011	22.92580605	31.60490617	2	22.92580605	1	22.92580605	1	22.92580605	1	Czech Republic	Czech Republic
S1L009	KO1011	16.82360172	25.97450167	2	16.82360172	1	16.82360172	1	0	0	Czech Republic	Czech Republic
VLI058	KO1011	18.26819777	27.82499194	2	18.26819777	1	18.26819777	1	0	0	Czech Republic	Czech Republic
AMP_1	KO1013	16.26550555	16.26550555	1	16.26550555	1	16.26550555	1	0	0	Lech_valley	Czech Republic
AMP_1	KO1013	16.26550555	16.26550555	1	16.26550555	1	16.26550555	1	0	0	Lech_valley	Czech Republic
BNL008	KO1013	21.41549885	21.41549885	1	21.41549885	1	21.41549885	1	21.41549885	1	Czech Republic	Czech Republic
KO1007	KO1013	23.44307899	85.02777815	5	85.02777815	5	43.73368025	2	43.73368025	2	Czech Republic	Czech Republic
KO1035	KO1013	19.06040013	31.13949895	2	31.13949895	2	19.06040013	1	0	0	Czech Republic	Czech Republic
KO1053	KO1013	150.4444122	1799.456819	31	1788.306924	30	1775.285622	29	1775.285622	29	Czech Republic	Czech Republic
MIG011	KO1013	15.03659487	37.13169545	3	28.20059657	2	0	0	0	0	Czech Republic	Czech Republic
ROU005	KO1013	18.24100018	45.47210336	4	18.24100018	1	18.24100018	1	0	0	Czech Republic	Czech Republic
KO1010	KO1014	33.83570015	118.5186118	7	99.31139648	5	85.63689291	4	33.83570015	1	Czech Republic	Czech Republic
KO1013	KO1014	136.9959056	1282.271812	24	1254.159419	21	1254.159419	21	1254.159419	21	Czech Republic	Czech Republic
KO1015	KO1014	19.65010166	19.65010166	1	19.65010166	1	19.65010166	1	0	0	Czech Republic	Czech Republic
KO1019	KO1014	69.13429871	137.7767898	4	129.7613956	3	129.7613956	3	129.7613956	3	Czech Republic	Czech Republic
KO1020	KO1014	49.22269881	100.237003	5	81.4350009	3	69.0467	2	49.22269881	1	Czech Republic	Czech Republic
KO1043	KO1014	16.5626049	24.96470213	2	16.5626049	1	16.5626049	1	0	0	Czech Republic	Czech Republic
KO1052	KO1014	166.1289001	3050.117499	41	3041.936999	40	3041.936999	40	3024.814799	39	Czech Republic	Czech Republic
KO1053	KO1014	167.9812001	2237.168887	42	2193.746593	38	2178.201094	37	2104.274398	33	Czech Republic	Czech Republic
KO1054	KO1014	268.7809928	3251.04621	29	3251.04621	29	3251.04621	29	3251.04621	29	Czech Republic	Czech Republic
BNL002	KO1015	18.06650162	18.06650162	1	18.06650162	1	18.06650162	1	0	0	Czech Republic	Czech Republic
MDR009	KO1015	17.01899767	17.01899767	1	17.01899767	1	17.01899767	1	0	0	Czech Republic	Czech Republic
MX198	KO1015	16.31299257	16.31299257	1	16.31299257	1	16.31299257	1	0	0	Spreitenbach CWC (CH)	Czech Republic
MX198	KO1015	16.31299257	16.31299257	1	16.31299257	1	16.31299257	1	0	0	Spreitenbach CWC (CH)	Czech Republic
MX283	KO1015	16.19630158	16.19630158	1	16.19630158	1	16.19630158	1	0	0	Singen (D)	Czech Republic
MX283	KO1015	16.19630158	16.19630158	1	16.19630158	1	16.19630158	1	0	0	Singen (D)	Czech Republic
ROU005	KO1015	18.89689863	29.0370971	2	18.89689863	1	18.89689863	1	0	0	Czech Republic	Czech Republic
KO1020	KO1019	95.2029	1391.593179	57	1191.717482	37	1089.41498	30	908.497093	20	Czech Republic	Czech Republic
KO1053	KO1019	21.42640054	29.58540618	2	21.42640054	1	21.42640054	1	21.42640054	1	Czech Republic	Czech Republic
KO1054	KO1019	79.39409837	219.2590968	8	198.9682995	6	198.9682995	6	163.1758951	4	Czech Republic	Czech Republic
MDR019	KO1020	19.61400509	38.18050623	2	38.18050623	2	38.18050623	2	0	0	Czech Republic	Czech Republic
MX197	KO1020	14.32439685	26.35719478	2	26.35719478	2	0	0	0	0	Spreitenbach CWC (CH)	Czech Republic
MX197	KO1020	14.32439685	26.35719478	2	26.35719478	2	0	0	0	0	Spreitenbach CWC (CH)	Czech Republic
ROU003	KO1020	20.57009935	20.57009935	1	20.57009935	1	20.57009935	1	20.57009935	1	Czech Republic	Czech Republic
S1L009	KO1020	16.43450111	16.43450111	1	16.43450111	1	16.43450111	1	0	0	Czech Republic	Czech Republic
BUT003	KO1023	14.1381979	48.00898433	4	28.21319699	2	0	0	0	0	Czech Republic	Czech Republic
H3P008	KO1023	16.44270122	16.44270122	1	16.44270122	1	16.44270122	1	0	0	Czech Republic	Czech Republic
HUGO_190	KO1023	20.49258947	29.0984869	2	20.49258947	1	20.49258947	1	20.49258947	1	Lech_valley	Czech Republic
HUGO_190	KO1023	20.49258947	29.0984869	2	20.49258947	1	20.49258947	1	20.49258947	1	Lech_valley	Czech Republic
PAS001	KO1023	16.42699838	16.42699838	1	16.42699838	1	16.42699838	1	0	0	Czech Republic	Czech Republic
KO1035	KO1032	19.06679869	19.06679869	1	19.06679869	1	19.06679869	1	0	0	Czech Republic	Czech Republic
KO1038	KO1032	19.82740164	19.82740164	1	19.82740164	1	19.82740164	1	0	0	Czech Republic	Czech Republic
KO1043	KO1032	16.94410071	16.94410071	1	16.94410071	1	16.94410071	1	0	0	Czech Republic	Czech Republic
KO1048	KO1032	191.6408041	1743.51389	22	1735.48279	21	1735.48279	21	1735.48279	21	Czech Republic	Czech Republic
MX191	KO1033	16.38040543	16.38040543	1	16.38040543	1	16.38040543	1	0	0	Spreitenbach CWC (CH)	Czech Republic
MX191	KO1033	16.38040543	16.38040543	1	16.38040543	1	16.38040543	1	0	0	Spreitenbach CWC (CH)	Czech Republic
POST_50	KO1033	22.85130024	22.85130024	1	22.85130024	1	22.85130024	1	22.85130024	1	Lech_valley	Czech Republic
POST_50	KO1033	22.85130024	22.85130024	1	22.85130024	1	22.85130024	1	22.85130024	1	Lech_valley	Czech Republic
KO1038	KO1035	114.0138924	1474.561504	31	1474.561504	31	1459.488008	30	1424.860499	28	Czech Republic	Czech Republic
MDR009	KO1035	17.93079972	17.93079972	1	17.93079972	1	17.93079972	1	0	0	Czech Republic	Czech Republic
PRU002	KO1035	16.10350013	16.10350013	1	16.10350013	1	16.10350013	1	0	0	Czech Republic	Czech Republic
KO1032	KO1036	18.62100363	18.62100363	1	18.62100363	1	18.62100363	1	0	0	Czech Republic	Czech Republic
KO1035	KO1036	128.4806132	2103.628741	39	2083.052347	37	2043.582739	34	1993.706836	31	Czech Republic	Czech Republic
KO1038	KO1036	133.8390946	1442.156305	35	1403.076404	31	1348.208701	27	1348.208701	27	Czech Republic	Czech Republic
KO1048	KO1036	20.82650661	20.82650661	1	20.82650661	1	20.82650661	1	20.82650661	1	Czech Republic	Czech Republic
VLI026	KO1036	20.66879869	29.81459498	2	20.66879869	1	20.66879869	1	20.66879869	1	Czech Republic	Czech Republic
S1L004	KO1038	28.47779989	28.47779989	1	28.47779989	1	28.47779989	1	28.47779989	1	Czech Republic	Czech Republic
VLI026	KO1038	21.36020064	32.04219937	2	21.36020064	1	21.36020064	1	21.36020064	1	Czech Republic	Czech Republic
MOR004	KO1039	18.25999618	18.25999618	1	18.25999618	1	18.25999618	1	0	0	Czech Republic	Czech Republic
H3P008	KO1040	18.42870116	18.42870116	1	18.42870116	1	18.42870116	1	0	0	Czech Republic	Czech Republic
ROU003	KO1040	17.01899767	17.01899767	1	17.01899767	1	17.01899767	1	0	0	Czech Republic	Czech Republic
SLT001	KO1040	17.62900352	17.62900352	1	17.62900352	1	17.62900352	1	0	0	Czech Republic	Czech Republic
MOR002	KO1042	17.24250317	17.24250317	1	17.24250317	1	17.24250317	1	0	0	Czech Republic	Czech Republic
MOR006	KO1042	18.3785975	51.49730444	4	18.3785975	1	18.3785975	1	0	0	Czech Republic	Czech Republic
VLI051	KO1042	20.23551464	56.78541213	4	34.98091102	2	20.23551464	1	20.23551464	1	Czech Republic	Czech Republic
HUGO_190	KO1043	17.83070564	17.83070564	1	17.83070564	1	17.83070564	1	0	0	Lech_valley	Czech Republic
HUGO_190	KO1043	17.83070564	17.83070564	1	17.83070564	1	17.83070564	1	0	0	Lech_valley	Czech Republic
MOR005	KO1043	16.14390016	16.14390016	1	16.14390016	1	16.14390016	1	0	0	Czech Republic	Czech Republic
KO1035	KO1044	30.72500229	30.72500229	1	30.72500229	1	30.72500229	1	30.72500229	1	Czech Republic	Czech Republic
MX196	KO1044	14.37530518	27.44530439	2	27.44530439	2	0	0	0	0	Spreitenbach CWC (CH)	Czech Republic
MX196	KO1044	14.37530518	27.44530439	2	27.44530439	2	0	0	0	0	Spreitenbach CWC (CH)	Czech Republic
PAS001	KO1044	17.73759723	17.73759723	1	17.73759723	1	17.73759723	1	0	0	Czech Republic	Czech Republic
KO1040	KO1045	16.69639945	16.69639945	1	16.69639945	1	16.69639945	1	0	0	Czech Republic	Czech Republic
ROU006	KO1045	19.96459961	19.96459961	1	19.96459961	1	19.96459961	1	0	0	Czech Republic	Czech Republic
VLI007	KO1045	16.41030014	33.80330503	3	16.41030014	1	16.41030014	1	0	0	Czech Republic	Czech Republic
KO1040	KO1046	49.69029427	49.69029427	1	49.69029427	1	49.69029427	1	49.69029427	1	Czech Republic	Czech Republic
KO1043	KO1046	17.93120503	17.93120503	1	17.93120503	1	17.93120503	1	0	0	Czech Republic	Czech Republic
SNPRA64	KO1046	16.01310372	16.01310372	1	16.01310372	1	16.01310372	1	0	0	Zuzach (CH)	Czech Republic
SNPRA64	KO1046	16.01310372	16.01310372	1	16.01310372	1	16.01310372	1	0	0	Zuzach (CH)	Czech Republic
KO1032	KO1047	145.0146973	899.4267408	17	879.3023411	15	879.3023411	15	863.2721487	14	Czech Republic	Czech Republic
KO1036	KO1047	18.62100363	18.62100363	1	18.62100363	1	18.62100363	1	0	0	Czech Republic	Czech Republic
KO1048	KO1047	253.1691058	3222.0269	29	3199.260715	27	3199.260715	27	3182.712916	26	Czech Republic	Czech Republic
KO1035	KO1048	21.35430574	21.35430574	1	21.35430574	1	21.35430574	1	21.35430574	1	Czech Republic	Czech Republic
KO1038	KO1048	19.2366004	19.2366004	1	19.2366004	1	19.2366004	1	0	0	Czech Republic	Czech Republic
KO1043	KO1048	17.55049936	27.94500105	2	17.55049936	1	17.55049936	1	0	0	Czech Republic	Czech Republic
MIG011	KO1050	21.08710036	32.86259994	2	21.08710036	1	21.08710036	1	21.08710036	1	Czech Republic	Czech Republic
AITI_119	KO1052	16.81010127	29.82190251	2	29.82190251	2	16.81010127	1	0	0	Lech_valley	Czech Republic
AITI_119	KO1052	16.81010127	29.82190251	2	29.82190251	2	16.81010127	1	0	0	Lech_valley	Czech Republic
AITI_65adult	KO1052	14.9379015	29.46310639	2	29.46310639	2	0	0	0	0	Lech_valley	Czech Republic
AITI_65adult	KO1052	14.9379015	29.46310639	2	29.46310639	2	0	0	0	0	Lech_valley	Czech Republic
KO1015	KO1052	29.24519777	39.4742012	2	29.24519777	1	29.24519777	1	29.24519777	1	Czech Republic	Czech Republic
KO1053	KO1052	283.6109025	3149.214835	37	3116.66003	34	3116.66003	34	3100.035228	33	Czech Republic	Czech Republic
VLI007	KO1052	21.92910314	21.92910314	1	21.92910314	1	21.92910314	1	21.92910314	1	Czech Republic	Czech Republic
BNL008	KO1053	21.64299935	21.64299935	1	21.64299935	1	21.64299935	1	21.64299935	1	Czech Republic	Czech Republic
KO1015	KO1053	30.04980087	30.04980087	1	30.04980087	1	30.04980087	1	30.04980087	1	Czech Republic	Czech Republic
BNL008	KO1054	21.61709964	21.61709964	1	21.61709964	1	21.61709964	1	21.61709964	1	Czech Republic	Czech Republic
KO1007	KO1054	17.78619885	40.18889368	3	30.31899333	2	17.78619885	1	0	0	Czech Republic	Czech Republic
KO1013	KO1054	268.7809928	3127.329937	34	3115.506736	33	3115.506736	33	3115.506736	33	Czech Republic	Czech Republic
KO1020	KO1054	49.22209829	135.88669	5	125.0892907	4	125.0892907	4	107.2420985	3	Czech Republic	Czech Republic
KO1035	KO1054	18.98020208	36.4425987	3	18.98020208	1	18.98020208	1	0	0	Czech Republic	Czech Republic
KO1043	KO1054	16.93589687	16.93589687	1	16.93589687	1	16.93589687	1	0	0	Czech Republic	Czech Republic
KO1053	KO1054	268.7809928	3342.662773	23	3342.662773	23	3342.662773	23	3342.662773	23	Czech Republic	Czech Republic
MIG011	KO1054	13.98670673	27.14850903	2	27.14850903	2	0	0	0	0	Czech Republic	Czech Republic
KO1035	KO1057	28.52590084	28.52590084	1	28.52590084	1	28.52590084	1	28.52590084	1	Czech Republic	Czech Republic
KO1040	KO1057	235.6950939	1769.447991	35	1729.334095	31	1700.463298	29	1682.195598	28	Czech Republic	Czech Republic
KO1046	KO1057	49.32769537	49.32769537	1	49.32769537	1	49.32769537	1	49.32769537	1	Czech Republic	Czech Republic
KO1061	KO1057	283.4682027	3328.751108	20	3328.751108	20	3328.751108	20	3328.751108	20	Czech Republic	Czech Republic
TRM003	KO1057	16.25480056	16.25480056	1	16.25480056	1	16.25480056	1	0	0	Czech Republic	Czech Republic
MX288	KO1060	17.0953989	17.0953989	1	17.0953989	1	17.0953989	1	0	0	Singen (D)	Czech Republic
MX288	KO1060	17.0953989	17.0953989	1	17.0953989	1	17.0953989	1	0	0	Singen (D)	Czech Republic
PAS003	KO1060	12.6404047	34.09160972	3	24.8668015	2	0	0	0	0	Czech Republic	Czech Republic
VLI020	KO1060	16.34959579	24.77368712	2	16.34959579	1	16.34959579	1	0	0	Czech Republic	Czech Republic
VLI071	KO1060	17.85160303	27.07189918	2	17.85160303	1	17.85160303	1	0	0	Czech Republic	Czech Republic
KO1035	KO1061	26.27490163	77.43009925	4	77.43009925	4	63.12060952	3	26.27490163	1	Czech Republic	Czech Republic
KO1036	KO1061	14.97420073	52.09038854	4	52.09038854	4	0	0	0	0	Czech Republic	Czech Republic
KO1038	KO1061	19.08969879	30.55240065	2	19.08969879	1	19.08969879	1	0	0	Czech Republic	Czech Republic
KO1040	KO1061	214.1939936	1951.295508	22	1932.298	20	1932.298	20	1932.298	20	Czech Republic	Czech Republic
KO1046	KO1061	49.64959621	58.05259943	2	49.64959621	1	49.64959621	1	49.64959621	1	Czech Republic	Czech Republic
TOU001	KO1062	15.55260122	38.85068595	3	30.41939437	2	0	0	0	0	Czech Republic	Czech Republic
KO1008	KO7001	21.43919468	21.43919468	1	21.43919468	1	21.43919468	1	21.43919468	1	Czech Republic	Czech Republic
KO1035	KO7001	18.5864985	18.5864985	1	18.5864985	1	18.5864985	1	0	0	Czech Republic	Czech Republic
KO1038	KO7001	17.36890078	17.36890078	1	17.36890078	1	17.36890078	1	0	0	Czech Republic	Czech Republic
KO7013	KO7001	173.8955975	2996.125482	44	2975.499288	42	2920.336102	38	2866.270111	35	Czech Republic	Czech Republic
VLI076	KO7001	27.11940408	35.28040498	2	27.11940408	1	27.11940408	1	27.11940408	1	Czech Republic	Czech Republic
MDR003	KO7002	18.06000173	18.06000173	1	18.06000173	1	18.06000173	1	0	0	Czech Republic	Czech Republic
HUGO_190	KO7004	17.84999669	25.95339715	2	17.84999669	1	17.84999669	1	0	0	Lech_valley	Czech Republic
HUGO_190	KO7004	17.84999669	25.95339715	2	17.84999669	1	17.84999669	1	0	0	Lech_valley	Czech Republic
KO1002	KO7004	14.63529468	28.48479748	2	28.48479748	2	0	0	0	0	Czech Republic	Czech Republic
MDR012	KO7004	17.12999344	17.12999344	1	17.12999344	1	17.12999344	1	0	0	Czech Republic	Czech Republic
MX283	KO7004	17.73089767	17.73089767	1	17.73089767	1	17.73089767	1	0	0	Singen (D)	Czech Republic
MX283	KO7004	17.73089767	17.73089767	1	17.73089767	1	17.73089767	1	0	0	Singen (D)	Czech Republic
POST_6	KO7004	17.73100197	17.73100197	1	17.73100197	1	17.73100197	1	0	0	Lech_valley	Czech Republic
POST_6	KO7004	17.73100197	17.73100197	1	17.73100197	1	17.73100197	1	0	0	Lech_valley	Czech Republic
SLT004	KO7004	16.63860083	24.87410307	2	16.63860083	1	16.63860083	1	0	0	Czech Republic	Czech Republic
HUGO_190	KO7005	19.27510202	19.27510202	1	19.27510202	1	19.27510202	1	0	0	Lech_valley	Czech Republic
HUGO_190	KO7005	19.27510202	19.27510202	1	19.27510202	1	19.27510202	1	0	0	Lech_valley	Czech Republic
KO1045	KO7005	18.0381	18.0381	1	18.0381	1	18.0381	1	0	0	Czech Republic	Czech Republic
KO7004	KO7005	217.0992903	3269.757676	23	3269.757676	23	3269.757676	23	3252.367485	22	Czech Republic	Czech Republic
MX283	KO7005	17.20940173	17.20940173	1	17.20940173	1	17.20940173	1	0	0	Singen (D)	Czech Republic
MX283	KO7005	17.20940173	17.20940173	1	17.20940173	1	17.20940173	1	0	0	Singen (D)	Czech Republic
POST_6	KO7005	17.20940173	17.20940173	1	17.20940173	1	17.20940173	1	0	0	Lech_valley	Czech Republic
POST_6	KO7005	17.20940173	17.20940173	1	17.20940173	1	17.20940173	1	0	0	Lech_valley	Czech Republic
SLT002	KO7005	19.45250034	19.45250034	1	19.45250034	1	19.45250034	1	0	0	Czech Republic	Czech Republic
SLT004	KO7005	17.85820127	25.8779943	2	17.85820127	1	17.85820127	1	0	0	Czech Republic	Czech Republic
SX23	KO7005	23.62549305	31.81309104	2	23.62549305	1	23.62549305	1	23.62549305	1	Wartau (CH)	Czech Republic
SX23	KO7005	23.62549305	31.81309104	2	23.62549305	1	23.62549305	1	23.62549305	1	Wartau (CH)	Czech Republic
VLI045	KO7005	16.66909754	16.66909754	1	16.66909754	1	16.66909754	1	0	0	Czech Republic	Czech Republic
VLI065	KO7006	14.23199177	27.17419267	2	27.17419267	2	0	0	0	0	Czech Republic	Czech Republic
H3P013	KO7007	19.81860399	54.80379462	4	33.19980502	2	19.81860399	1	0	0	Czech Republic	Czech Republic
KO1035	KO7007	16.76330268	16.76330268	1	16.76330268	1	16.76330268	1	0	0	Czech Republic	Czech Republic
ROU006	KO7007	17.43389964	51.9577086	4	33.44160914	2	33.44160914	2	0	0	Czech Republic	Czech Republic
HO1006	KO7009	18.68619993	29.03859988	2	18.68619993	1	18.68619993	1	0	0	Czech Republic	Czech Republic
KO1045	KO7009	21.50220275	30.00350595	2	21.50220275	1	21.50220275	1	21.50220275	1	Czech Republic	Czech Republic
KO7004	KO7009	109.5558949	582.5289009	19	562.4265013	17	533.9760003	15	461.6422889	11	Czech Republic	Czech Republic
KO7010	KO7009	217.6150091	3310.173789	25	3310.173789	25	3310.173789	25	3310.173789	25	Czech Republic	Czech Republic
KO1045	KO7010	21.49810195	29.5174025	2	21.49810195	1	21.49810195	1	21.49810195	1	Czech Republic	Czech Republic
KO7004	KO7010	43.80299449	266.2376072	13	235.9518077	10	207.3563006	8	154.148387	5	Czech Republic	Czech Republic
KO1014	KO7012	17.53510237	28.17670107	2	17.53510237	1	17.53510237	1	0	0	Czech Republic	Czech Republic
KO1052	KO7012	17.74430275	35.42380929	3	17.74430275	1	17.74430275	1	0	0	Czech Republic	Czech Republic
KO7001	KO7012	179.1007996	3048.688104	42	3048.688104	42	3034.310802	41	2994.643106	39	Czech Republic	Czech Republic
KO7013	KO7012	207.7684088	2267.77201	42	2231.15901	38	2168.230198	34	2113.874612	31	Czech Republic	Czech Republic
KO1035	KO7013	16.05399847	16.05399847	1	16.05399847	1	16.05399847	1	0	0	Czech Republic	Czech Republic
VLI076	KO7013	21.01059556	21.01059556	1	21.01059556	1	21.01059556	1	21.01059556	1	Czech Republic	Czech Republic
MOR005	KO7015	20.37450075	29.08209562	2	20.37450075	1	20.37450075	1	20.37450075	1	Czech Republic	Czech Republic
MOR006	KO7015	24.46889877	24.46889877	1	24.46889877	1	24.46889877	1	24.46889877	1	Czech Republic	Czech Republic
VLI047	KO7015	14.50539827	27.46340036	2	27.46340036	2	0	0	0	0	Czech Republic	Czech Republic
DRO001	KON001	17.11700559	48.83410931	4	31.03770614	2	17.11700559	1	0	0	Czech Republic	Czech Republic
HLM001	KON001	16.79669917	34.32220221	3	16.79669917	1	16.79669917	1	0	0	Czech Republic	Czech Republic
HO1002	KON001	17.21899807	17.21899807	1	17.21899807	1	17.21899807	1	0	0	Czech Republic	Czech Republic
KO1013	KON001	16.54239893	16.54239893	1	16.54239893	1	16.54239893	1	0	0	Czech Republic	Czech Republic
KO7001	KON001	25.61199665	25.61199665	1	25.61199665	1	25.61199665	1	25.61199665	1	Czech Republic	Czech Republic
KO7005	KON001	18.56030226	18.56030226	1	18.56030226	1	18.56030226	1	0	0	Czech Republic	Czech Republic
KO7012	KON001	29.60970402	44.38670278	2	44.38670278	2	29.60970402	1	29.60970402	1	Czech Republic	Czech Republic
KO7013	KON001	30.61770201	45.11539936	2	45.11539936	2	30.61770201	1	30.61770201	1	Czech Republic	Czech Republic
KOP003	KON001	17.37949996	25.63030868	2	17.37949996	1	17.37949996	1	0	0	Czech Republic	Czech Republic
MX199	KON001	18.10129881	27.4879992	2	18.10129881	1	18.10129881	1	0	0	Spreitenbach CWC (CH)	Czech Republic
MX199	KON001	18.10129881	27.4879992	2	18.10129881	1	18.10129881	1	0	0	Spreitenbach CWC (CH)	Czech Republic
OBR003	KON001	17.56399926	51.66579541	5	17.56399926	1	17.56399926	1	0	0	Czech Republic	Czech Republic
PAV002	KON001	17.84809828	17.84809828	1	17.84809828	1	17.84809828	1	0	0	Czech Republic	Czech Republic
PNL001	KON001	22.28469849	86.53459847	7	48.82389307	3	22.28469849	1	22.28469849	1	Czech Republic	Czech Republic
PON003	KON001	16.32280052	16.32280052	1	16.32280052	1	16.32280052	1	0	0	Czech Republic	Czech Republic
RDV001	KON001	13.13769817	45.52088976	4	25.8122921	2	0	0	0	0	Czech Republic	Czech Republic
SNPRA63	KON001	17.79599786	25.87730289	2	17.79599786	1	17.79599786	1	0	0	Zuzach (CH)	Czech Republic
SNPRA63	KON001	17.79599786	25.87730289	2	17.79599786	1	17.79599786	1	0	0	Zuzach (CH)	Czech Republic
UNTA85_1334	KON001	18.05229783	27.57979929	2	18.05229783	1	18.05229783	1	0	0	Lech_valley	Czech Republic
UNTA85_1334	KON001	18.05229783	27.57979929	2	18.05229783	1	18.05229783	1	0	0	Lech_valley	Czech Republic
VLI007	KON001	28.84790003	83.84170532	4	73.70870113	3	73.70870113	3	55.13780117	2	Czech Republic	Czech Republic
VLI019	KON001	26.16950274	43.5057044	3	26.16950274	1	26.16950274	1	26.16950274	1	Czech Republic	Czech Republic
VLI076	KON001	25.83009005	82.67229262	6	55.94548944	3	43.03828987	2	25.83009005	1	Czech Republic	Czech Republic
VLI092	KON001	23.53949547	69.28989887	5	49.01069403	3	23.53949547	1	23.53949547	1	Czech Republic	Czech Republic
AMP_1	KON004	16.71340466	35.75150222	3	16.71340466	1	16.71340466	1	0	0	Lech_valley	Czech Republic
AMP_1	KON004	16.71340466	35.75150222	3	16.71340466	1	16.71340466	1	0	0	Lech_valley	Czech Republic
DRO001	KON004	16.068995	45.55258751	4	28.83169651	2	16.068995	1	0	0	Czech Republic	Czech Republic
H1I004	KON004	20.45250051	29.18629758	2	20.45250051	1	20.45250051	1	20.45250051	1	Czech Republic	Czech Republic
HDU001	KON004	13.1254077	25.74140802	2	25.74140802	2	0	0	0	0	Czech Republic	Czech Republic
KO7012	KON004	20.3237012	20.3237012	1	20.3237012	1	20.3237012	1	20.3237012	1	Czech Republic	Czech Republic
LEU065	KON004	16.85750484	26.49110258	2	16.85750484	1	16.85750484	1	0	0	Germany_EBA_Unetice	Czech Republic
LEU065	KON004	16.85750484	26.49110258	2	16.85750484	1	16.85750484	1	0	0	Germany_EBA_Unetice	Czech Republic
MX195	KON004	21.72570229	21.72570229	1	21.72570229	1	21.72570229	1	21.72570229	1	Spreitenbach CWC (CH)	Czech Republic
MX195	KON004	21.72570229	21.72570229	1	21.72570229	1	21.72570229	1	21.72570229	1	Spreitenbach CWC (CH)	Czech Republic
MX198	KON004	18.11550856	86.14359498	7	49.26549792	3	18.11550856	1	0	0	Spreitenbach CWC (CH)	Czech Republic
MX198	KON004	18.11550856	86.14359498	7	49.26549792	3	18.11550856	1	0	0	Spreitenbach CWC (CH)	Czech Republic
OBR004	KON004	15.75859785	36.25870198	3	27.82109827	2	0	0	0	0	Czech Republic	Czech Republic
ROU006	KON004	16.00499153	16.00499153	1	16.00499153	1	16.00499153	1	0	0	Czech Republic	Czech Republic
TRM006	KON004	25.9683013	34.69270468	2	25.9683013	1	25.9683013	1	25.9683013	1	Czech Republic	Czech Republic
VLI011	KON004	19.03660297	61.22899801	6	19.03660297	1	19.03660297	1	0	0	Czech Republic	Czech Republic
VLI017	KON004	28.93979549	59.55910683	4	41.08530283	2	28.93979549	1	28.93979549	1	Czech Republic	Czech Republic
WEHR_1192SkA	KON004	30.40940166	30.40940166	1	30.40940166	1	30.40940166	1	30.40940166	1	Lech_valley	Czech Republic
WEHR_1192SkA	KON004	30.40940166	30.40940166	1	30.40940166	1	30.40940166	1	30.40940166	1	Lech_valley	Czech Republic
HO1003	KOP001	40.49350023	100.6563067	4	90.16990662	3	90.16990662	3	90.16990662	3	Czech Republic	Czech Republic
MIB029	KOP001	18.28599572	26.92009211	2	18.28599572	1	18.28599572	1	0	0	Czech Republic	Czech Republic
MOC007	KOP001	12.98600137	25.24930537	2	25.24930537	2	0	0	0	0	Czech Republic	Czech Republic
SNPRA63	KOP001	22.37039804	30.6829989	2	22.37039804	1	22.37039804	1	22.37039804	1	Zuzach (CH)	Czech Republic
SNPRA63	KOP001	22.37039804	30.6829989	2	22.37039804	1	22.37039804	1	22.37039804	1	Zuzach (CH)	Czech Republic
ZJM016	KOP001	16.14470482	16.14470482	1	16.14470482	1	16.14470482	1	0	0	Czech Republic	Czech Republic
HO1004	KOP002	19.38430071	19.38430071	1	19.38430071	1	19.38430071	1	0	0	Czech Republic	Czech Republic
HO1006	KOP002	19.51069832	32.30040073	2	32.30040073	2	19.51069832	1	0	0	Czech Republic	Czech Republic
KO7015	KOP002	16.18369818	34.61860418	3	16.18369818	1	16.18369818	1	0	0	Czech Republic	Czech Republic
KOP003	KOP002	107.7345002	570.4832812	17	529.1046766	13	488.818383	10	488.818383	10	Czech Republic	Czech Republic
MIB013	KOP002	16.04849696	24.58029985	2	16.04849696	1	16.04849696	1	0	0	Czech Republic	Czech Republic
WEHR_1415child	KOP002	16.1740005	26.79920197	2	16.1740005	1	16.1740005	1	0	0	Lech_valley	Czech Republic
WEHR_1415child	KOP002	16.1740005	26.79920197	2	16.1740005	1	16.1740005	1	0	0	Lech_valley	Czech Republic
HO1004	KOP003	17.05960035	17.05960035	1	17.05960035	1	17.05960035	1	0	0	Czech Republic	Czech Republic
KOP001	KOP003	25.83330274	41.71050191	2	41.71050191	2	25.83330274	1	25.83330274	1	Czech Republic	Czech Republic
MX191	KOP003	14.87349272	38.64978552	3	29.48608398	2	0	0	0	0	Spreitenbach CWC (CH)	Czech Republic
MX191	KOP003	14.87349272	38.64978552	3	29.48608398	2	0	0	0	0	Spreitenbach CWC (CH)	Czech Republic
MX195	KOP003	18.1333065	18.1333065	1	18.1333065	1	18.1333065	1	0	0	Spreitenbach CWC (CH)	Czech Republic
MX195	KOP003	18.1333065	18.1333065	1	18.1333065	1	18.1333065	1	0	0	Spreitenbach CWC (CH)	Czech Republic
MX197	KOP003	16.82459116	16.82459116	1	16.82459116	1	16.82459116	1	0	0	Spreitenbach CWC (CH)	Czech Republic
MX197	KOP003	16.82459116	16.82459116	1	16.82459116	1	16.82459116	1	0	0	Spreitenbach CWC (CH)	Czech Republic
KOP003	LEU005	16.69129878	16.69129878	1	16.69129878	1	16.69129878	1	0	0	Czech Republic	Germany_EBA_Unetice
KOP003	LEU005	16.69129878	16.69129878	1	16.69129878	1	16.69129878	1	0	0	Czech Republic	Germany_EBA_Unetice
H1I007	LEU007	16.14049971	16.14049971	1	16.14049971	1	16.14049971	1	0	0	Czech Republic	Germany_EBA_Unetice
H1I007	LEU007	16.14049971	16.14049971	1	16.14049971	1	16.14049971	1	0	0	Czech Republic	Germany_EBA_Unetice
MIB075	LEU007	16.48190022	16.48190022	1	16.48190022	1	16.48190022	1	0	0	Czech Republic	Germany_EBA_Unetice
MIB075	LEU007	16.48190022	16.48190022	1	16.48190022	1	16.48190022	1	0	0	Czech Republic	Germany_EBA_Unetice
UNTA85_1343	LEU007	23.73530269	33.49330425	2	23.73530269	1	23.73530269	1	23.73530269	1	Lech_valley	Germany_EBA_Unetice
UNTA85_1343	LEU007	23.73530269	33.49330425	2	23.73530269	1	23.73530269	1	23.73530269	1	Lech_valley	Germany_EBA_Unetice
KNE003	LEU008	16.76180363	25.68120062	2	16.76180363	1	16.76180363	1	0	0	Czech Republic	Germany_EBA_Unetice
KNE003	LEU008	16.76180363	25.68120062	2	16.76180363	1	16.76180363	1	0	0	Czech Republic	Germany_EBA_Unetice
LEU009	LEU008	161.8265049	2806.016781	46	2783.980878	44	2754.250084	42	2704.86447	39	Germany_EBA_Unetice	Germany_EBA_Unetice
LEU011	LEU008	100.8376974	1319.615997	39	1244.916488	31	1189.372168	27	1136.82587	24	Germany_EBA_Unetice	Germany_EBA_Unetice
LEU019	LEU008	17.08750129	17.08750129	1	17.08750129	1	17.08750129	1	0	0	Germany_EBA_Unetice	Germany_EBA_Unetice
LEU021	LEU008	178.9136052	1886.29939	44	1834.707094	39	1779.917998	35	1725.733198	32	Germany_EBA_Unetice	Germany_EBA_Unetice
LEU027	LEU008	21.05789781	50.98839842	3	41.90639772	2	41.90639772	2	41.90639772	2	Germany_EBA_Unetice	Germany_EBA_Unetice
LEU031	LEU008	88.86300325	530.4675017	16	499.9463037	13	485.8668104	12	449.536404	10	Germany_EBA_Unetice	Germany_EBA_Unetice
OBR004	LEU008	14.91270065	40.28170109	3	40.28170109	3	0	0	0	0	Czech Republic	Germany_EBA_Unetice
OBR004	LEU008	14.91270065	40.28170109	3	40.28170109	3	0	0	0	0	Czech Republic	Germany_EBA_Unetice
PRU003	LEU008	19.7206974	37.77719587	3	19.7206974	1	19.7206974	1	0	0	Czech Republic	Germany_EBA_Unetice
PRU003	LEU008	19.7206974	37.77719587	3	19.7206974	1	19.7206974	1	0	0	Czech Republic	Germany_EBA_Unetice
VLI007	LEU008	16.14109874	33.35009813	3	16.14109874	1	16.14109874	1	0	0	Czech Republic	Germany_EBA_Unetice
VLI007	LEU008	16.14109874	33.35009813	3	16.14109874	1	16.14109874	1	0	0	Czech Republic	Germany_EBA_Unetice
H1I001	LEU009	16.04819894	33.73779655	3	16.04819894	1	16.04819894	1	0	0	Czech Republic	Germany_EBA_Unetice
H1I001	LEU009	16.04819894	33.73779655	3	16.04819894	1	16.04819894	1	0	0	Czech Republic	Germany_EBA_Unetice
HO1004	LEU009	20.985502	20.985502	1	20.985502	1	20.985502	1	20.985502	1	Czech Republic	Germany_EBA_Unetice
HO1004	LEU009	20.985502	20.985502	1	20.985502	1	20.985502	1	20.985502	1	Czech Republic	Germany_EBA_Unetice
PAV005	LEU009	16.19830132	31.31210208	2	31.31210208	2	16.19830132	1	0	0	Czech Republic	Germany_EBA_Unetice
PAV005	LEU009	16.19830132	31.31210208	2	31.31210208	2	16.19830132	1	0	0	Czech Republic	Germany_EBA_Unetice
PNL002	LEU009	16.4880991	16.4880991	1	16.4880991	1	16.4880991	1	0	0	Czech Republic	Germany_EBA_Unetice
PNL002	LEU009	16.4880991	16.4880991	1	16.4880991	1	16.4880991	1	0	0	Czech Republic	Germany_EBA_Unetice
VLI007	LEU009	16.57179892	31.68559968	2	31.68559968	2	16.57179892	1	0	0	Czech Republic	Germany_EBA_Unetice
VLI007	LEU009	16.57179892	31.68559968	2	31.68559968	2	16.57179892	1	0	0	Czech Republic	Germany_EBA_Unetice
VLI065	LEU009	20.24949789	20.24949789	1	20.24949789	1	20.24949789	1	20.24949789	1	Czech Republic	Germany_EBA_Unetice
VLI065	LEU009	20.24949789	20.24949789	1	20.24949789	1	20.24949789	1	20.24949789	1	Czech Republic	Germany_EBA_Unetice
HO1004	LEU011	20.985502	20.985502	1	20.985502	1	20.985502	1	20.985502	1	Czech Republic	Germany_EBA_Unetice
HO1004	LEU011	20.985502	20.985502	1	20.985502	1	20.985502	1	20.985502	1	Czech Republic	Germany_EBA_Unetice
HUGO_190	LEU011	20.01720667	20.01720667	1	20.01720667	1	20.01720667	1	20.01720667	1	Lech_valley	Germany_EBA_Unetice
HUGO_190	LEU011	20.01720667	20.01720667	1	20.01720667	1	20.01720667	1	20.01720667	1	Lech_valley	Germany_EBA_Unetice
LEU009	LEU011	283.6442025	3158.002669	35	3158.002669	35	3158.002669	35	3139.733172	34	Germany_EBA_Unetice	Germany_EBA_Unetice
LEU021	LEU011	178.9124012	1501.4767	26	1481.290899	24	1466.112599	23	1466.112599	23	Germany_EBA_Unetice	Germany_EBA_Unetice
LEU031	LEU011	127.2342086	750.2481004	15	739.8820987	14	710.387804	12	690.4962081	11	Germany_EBA_Unetice	Germany_EBA_Unetice
MX254	LEU011	17.88380146	17.88380146	1	17.88380146	1	17.88380146	1	0	0	Singen (D)	Germany_EBA_Unetice
MX254	LEU011	17.88380146	17.88380146	1	17.88380146	1	17.88380146	1	0	0	Singen (D)	Germany_EBA_Unetice
PAV005	LEU011	16.83479548	45.20279467	3	45.20279467	3	33.07169676	2	0	0	Czech Republic	Germany_EBA_Unetice
PAV005	LEU011	16.83479548	45.20279467	3	45.20279467	3	33.07169676	2	0	0	Czech Republic	Germany_EBA_Unetice
HZD010	LEU012	17.35210419	17.35210419	1	17.35210419	1	17.35210419	1	0	0	Czech Republic	Germany_EBA_Unetice
HZD010	LEU012	17.35210419	17.35210419	1	17.35210419	1	17.35210419	1	0	0	Czech Republic	Germany_EBA_Unetice
KO7006	LEU012	21.18400037	21.18400037	1	21.18400037	1	21.18400037	1	21.18400037	1	Czech Republic	Germany_EBA_Unetice
KO7006	LEU012	21.18400037	21.18400037	1	21.18400037	1	21.18400037	1	21.18400037	1	Czech Republic	Germany_EBA_Unetice
LEU024	LEU012	86.59690619	156.2556073	4	148.1727049	3	132.5922042	2	132.5922042	2	Germany_EBA_Unetice	Germany_EBA_Unetice
LEU025	LEU012	95.47959566	941.2724119	23	930.1711123	22	902.0224076	20	848.0529103	17	Germany_EBA_Unetice	Germany_EBA_Unetice
LEU032	LEU012	100.5158991	445.0394911	15	425.9186921	13	396.8381939	11	362.4933928	9	Germany_EBA_Unetice	Germany_EBA_Unetice
LEU052	LEU012	85.78950167	126.7198205	3	126.7198205	3	126.7198205	3	126.7198205	3	Germany_EBA_Unetice	Germany_EBA_Unetice
LEU055	LEU012	85.66930294	176.5392914	5	176.5392914	5	149.316892	3	131.6624016	2	Germany_EBA_Unetice	Germany_EBA_Unetice
LEU065	LEU012	96.04340792	761.9058784	20	761.9058784	20	733.462381	18	717.1184894	17	Germany_EBA_Unetice	Germany_EBA_Unetice
LEU008	LEU013	100.8001089	1918.505617	49	1850.464413	42	1763.067714	36	1727.013615	34	Germany_EBA_Unetice	Germany_EBA_Unetice
LEU009	LEU013	268.7809928	3126.352294	30	3126.352294	30	3126.352294	30	3106.487593	29	Germany_EBA_Unetice	Germany_EBA_Unetice
LEU011	LEU013	173.5292964	1895.340486	30	1886.278583	29	1886.278583	29	1886.278583	29	Germany_EBA_Unetice	Germany_EBA_Unetice
LEU021	LEU013	173.5292964	2178.918485	34	2125.99339	29	2125.99339	29	2108.056194	28	Germany_EBA_Unetice	Germany_EBA_Unetice
LEU027	LEU013	25.64439867	54.20479048	3	54.20479048	3	41.71218965	2	25.64439867	1	Germany_EBA_Unetice	Germany_EBA_Unetice
LEU031	LEU013	85.29029991	812.5815945	19	789.6398934	17	760.1035925	15	742.8527923	14	Germany_EBA_Unetice	Germany_EBA_Unetice
LEU039	LEU013	29.09040004	77.82469541	4	77.82469541	4	49.27769452	2	49.27769452	2	Germany_EBA_Unetice	Germany_EBA_Unetice
OBR004	LEU013	16.46329761	33.15539956	3	16.46329761	1	16.46329761	1	0	0	Czech Republic	Germany_EBA_Unetice
OBR004	LEU013	16.46329761	33.15539956	3	16.46329761	1	16.46329761	1	0	0	Czech Republic	Germany_EBA_Unetice
ROU004	LEU013	31.10688925	31.10688925	1	31.10688925	1	31.10688925	1	31.10688925	1	Czech Republic	Germany_EBA_Unetice
ROU004	LEU013	31.10688925	31.10688925	1	31.10688925	1	31.10688925	1	31.10688925	1	Czech Republic	Germany_EBA_Unetice
HDU001	LEU014	17.32499599	35.59010327	3	17.32499599	1	17.32499599	1	0	0	Czech Republic	Germany_EBA_Unetice
HDU001	LEU014	17.32499599	35.59010327	3	17.32499599	1	17.32499599	1	0	0	Czech Republic	Germany_EBA_Unetice
LEU024	LEU014	200.3025993	3215.566293	29	3215.566293	29	3215.566293	29	3215.566293	29	Germany_EBA_Unetice	Germany_EBA_Unetice
REB006	LEU014	19.99390125	19.99390125	1	19.99390125	1	19.99390125	1	0	0	Czech Republic	Germany_EBA_Unetice
REB006	LEU014	19.99390125	19.99390125	1	19.99390125	1	19.99390125	1	0	0	Czech Republic	Germany_EBA_Unetice
HDU001	LEU015	16.39359966	16.39359966	1	16.39359966	1	16.39359966	1	0	0	Czech Republic	Germany_EBA_Unetice
HDU001	LEU015	16.39359966	16.39359966	1	16.39359966	1	16.39359966	1	0	0	Czech Republic	Germany_EBA_Unetice
KO1004	LEU015	17.37440228	17.37440228	1	17.37440228	1	17.37440228	1	0	0	Czech Republic	Germany_EBA_Unetice
KO1004	LEU015	17.37440228	17.37440228	1	17.37440228	1	17.37440228	1	0	0	Czech Republic	Germany_EBA_Unetice
VLI011	LEU015	17.75510311	17.75510311	1	17.75510311	1	17.75510311	1	0	0	Czech Republic	Germany_EBA_Unetice
VLI011	LEU015	17.75510311	17.75510311	1	17.75510311	1	17.75510311	1	0	0	Czech Republic	Germany_EBA_Unetice
I0116	LEU016	21.78519964	21.78519964	1	21.78519964	1	21.78519964	1	21.78519964	1	Germany_EBA_Unetice	Germany_EBA_Unetice
KO1038	LEU017	16.83920622	16.83920622	1	16.83920622	1	16.83920622	1	0	0	Czech Republic	Germany_EBA_Unetice
KO1038	LEU017	16.83920622	16.83920622	1	16.83920622	1	16.83920622	1	0	0	Czech Republic	Germany_EBA_Unetice
KO1043	LEU017	18.41909289	18.41909289	1	18.41909289	1	18.41909289	1	0	0	Czech Republic	Germany_EBA_Unetice
KO1043	LEU017	18.41909289	18.41909289	1	18.41909289	1	18.41909289	1	0	0	Czech Republic	Germany_EBA_Unetice
MOR003	LEU017	19.45139766	27.47169808	2	19.45139766	1	19.45139766	1	0	0	Czech Republic	Germany_EBA_Unetice
MOR003	LEU017	19.45139766	27.47169808	2	19.45139766	1	19.45139766	1	0	0	Czech Republic	Germany_EBA_Unetice
PON001	LEU017	16.0416007	16.0416007	1	16.0416007	1	16.0416007	1	0	0	Czech Republic	Germany_EBA_Unetice
PON001	LEU017	16.0416007	16.0416007	1	16.0416007	1	16.0416007	1	0	0	Czech Republic	Germany_EBA_Unetice
SNPRA63	LEU017	18.01040173	18.01040173	1	18.01040173	1	18.01040173	1	0	0	Zuzach (CH)	Germany_EBA_Unetice
SNPRA63	LEU017	18.01040173	18.01040173	1	18.01040173	1	18.01040173	1	0	0	Zuzach (CH)	Germany_EBA_Unetice
SNPRA64	LEU017	22.17829227	22.17829227	1	22.17829227	1	22.17829227	1	22.17829227	1	Zuzach (CH)	Germany_EBA_Unetice
SNPRA64	LEU017	22.17829227	22.17829227	1	22.17829227	1	22.17829227	1	22.17829227	1	Zuzach (CH)	Germany_EBA_Unetice
TO3001	LEU017	16.30710065	16.30710065	1	16.30710065	1	16.30710065	1	0	0	Czech Republic	Germany_EBA_Unetice
TO3001	LEU017	16.30710065	16.30710065	1	16.30710065	1	16.30710065	1	0	0	Czech Republic	Germany_EBA_Unetice
ADP001	LEU019	24.35219884	47.46328592	3	38.33999634	2	24.35219884	1	24.35219884	1	Czech Republic	Germany_EBA_Unetice
ADP001	LEU019	24.35219884	47.46328592	3	38.33999634	2	24.35219884	1	24.35219884	1	Czech Republic	Germany_EBA_Unetice
AMP_1	LEU019	19.88520026	19.88520026	1	19.88520026	1	19.88520026	1	0	0	Lech_valley	Germany_EBA_Unetice
AMP_1	LEU019	19.88520026	19.88520026	1	19.88520026	1	19.88520026	1	0	0	Lech_valley	Germany_EBA_Unetice
KO1008	LEU019	16.70219898	16.70219898	1	16.70219898	1	16.70219898	1	0	0	Czech Republic	Germany_EBA_Unetice
KO1008	LEU019	16.70219898	16.70219898	1	16.70219898	1	16.70219898	1	0	0	Czech Republic	Germany_EBA_Unetice
MIB060	LEU019	16.07419848	16.07419848	1	16.07419848	1	16.07419848	1	0	0	Czech Republic	Germany_EBA_Unetice
MIB060	LEU019	16.07419848	16.07419848	1	16.07419848	1	16.07419848	1	0	0	Czech Republic	Germany_EBA_Unetice
PNL001	LEU019	25.12120008	25.12120008	1	25.12120008	1	25.12120008	1	25.12120008	1	Czech Republic	Germany_EBA_Unetice
PNL001	LEU019	25.12120008	25.12120008	1	25.12120008	1	25.12120008	1	25.12120008	1	Czech Republic	Germany_EBA_Unetice
POST_99	LEU019	20.46979666	20.46979666	1	20.46979666	1	20.46979666	1	20.46979666	1	Lech_valley	Germany_EBA_Unetice
POST_99	LEU019	20.46979666	20.46979666	1	20.46979666	1	20.46979666	1	20.46979666	1	Lech_valley	Germany_EBA_Unetice
PRU004	LEU019	39.9492979	39.9492979	1	39.9492979	1	39.9492979	1	39.9492979	1	Czech Republic	Germany_EBA_Unetice
PRU004	LEU019	39.9492979	39.9492979	1	39.9492979	1	39.9492979	1	39.9492979	1	Czech Republic	Germany_EBA_Unetice
VLI007	LEU019	17.87910461	34.89170372	3	17.87910461	1	17.87910461	1	0	0	Czech Republic	Germany_EBA_Unetice
VLI007	LEU019	17.87910461	34.89170372	3	17.87910461	1	17.87910461	1	0	0	Czech Republic	Germany_EBA_Unetice
LEU058	LEU020	14.61319923	26.85260773	2	26.85260773	2	0	0	0	0	Germany_EBA_Unetice	Germany_EBA_Unetice
UNTA85_1334	LEU020	16.09070301	16.09070301	1	16.09070301	1	16.09070301	1	0	0	Lech_valley	Germany_EBA_Unetice
UNTA85_1334	LEU020	16.09070301	16.09070301	1	16.09070301	1	16.09070301	1	0	0	Lech_valley	Germany_EBA_Unetice
HO1004	LEU021	21.46300077	21.46300077	1	21.46300077	1	21.46300077	1	21.46300077	1	Czech Republic	Germany_EBA_Unetice
HO1004	LEU021	21.46300077	21.46300077	1	21.46300077	1	21.46300077	1	21.46300077	1	Czech Republic	Germany_EBA_Unetice
KO1045	LEU021	13.09080124	25.9825021	2	25.9825021	2	0	0	0	0	Czech Republic	Germany_EBA_Unetice
KO1045	LEU021	13.09080124	25.9825021	2	25.9825021	2	0	0	0	0	Czech Republic	Germany_EBA_Unetice
LEU009	LEU021	186.8016003	3183.157513	35	3162.026296	33	3162.026296	33	3145.395396	32	Germany_EBA_Unetice	Germany_EBA_Unetice
LEU031	LEU021	169.1658914	692.8194994	15	664.6508945	12	649.0994943	11	649.0994943	11	Germany_EBA_Unetice	Germany_EBA_Unetice
OBR004	LEU021	14.29989934	36.60340309	3	27.46959925	2	0	0	0	0	Czech Republic	Germany_EBA_Unetice
OBR004	LEU021	14.29989934	36.60340309	3	27.46959925	2	0	0	0	0	Czech Republic	Germany_EBA_Unetice
PNL002	LEU021	16.21969938	35.54700017	3	16.21969938	1	16.21969938	1	0	0	Czech Republic	Germany_EBA_Unetice
PNL002	LEU021	16.21969938	35.54700017	3	16.21969938	1	16.21969938	1	0	0	Czech Republic	Germany_EBA_Unetice
PRU003	LEU021	18.91109943	18.91109943	1	18.91109943	1	18.91109943	1	0	0	Czech Republic	Germany_EBA_Unetice
PRU003	LEU021	18.91109943	18.91109943	1	18.91109943	1	18.91109943	1	0	0	Czech Republic	Germany_EBA_Unetice
ROU004	LEU021	31.19809628	31.19809628	1	31.19809628	1	31.19809628	1	31.19809628	1	Czech Republic	Germany_EBA_Unetice
ROU004	LEU021	31.19809628	31.19809628	1	31.19809628	1	31.19809628	1	31.19809628	1	Czech Republic	Germany_EBA_Unetice
REB006	LEU024	20.75009644	49.42120612	3	49.42120612	3	37.0492965	2	20.75009644	1	Czech Republic	Germany_EBA_Unetice
REB006	LEU024	20.75009644	49.42120612	3	49.42120612	3	37.0492965	2	20.75009644	1	Czech Republic	Germany_EBA_Unetice
KO1061	LEU025	38.16620111	38.16620111	1	38.16620111	1	38.16620111	1	38.16620111	1	Czech Republic	Germany_EBA_Unetice
KO1061	LEU025	38.16620111	38.16620111	1	38.16620111	1	38.16620111	1	38.16620111	1	Czech Republic	Germany_EBA_Unetice
KO7006	LEU025	18.4089005	18.4089005	1	18.4089005	1	18.4089005	1	0	0	Czech Republic	Germany_EBA_Unetice
KO7006	LEU025	18.4089005	18.4089005	1	18.4089005	1	18.4089005	1	0	0	Czech Republic	Germany_EBA_Unetice
LEU024	LEU025	105.0903022	167.8349078	4	159.2064083	3	159.2064083	3	159.2064083	3	Germany_EBA_Unetice	Germany_EBA_Unetice
LEU032	LEU025	97.48310447	406.4727142	14	397.1282139	13	366.7755142	11	313.4146094	8	Germany_EBA_Unetice	Germany_EBA_Unetice
LEU052	LEU025	93.03290248	184.4770037	5	184.4770037	5	169.0463029	4	149.8120032	3	Germany_EBA_Unetice	Germany_EBA_Unetice
LEU055	LEU025	105.0297052	189.300513	5	180.4352127	4	180.4352127	4	160.4663111	3	Germany_EBA_Unetice	Germany_EBA_Unetice
LEU065	LEU025	107.2579026	996.5635851	31	973.858799	29	948.440499	27	909.0465003	25	Germany_EBA_Unetice	Germany_EBA_Unetice
MIB013	LEU025	21.46209478	41.60628915	3	21.46209478	1	21.46209478	1	21.46209478	1	Czech Republic	Germany_EBA_Unetice
MIB013	LEU025	21.46209478	41.60628915	3	21.46209478	1	21.46209478	1	21.46209478	1	Czech Republic	Germany_EBA_Unetice
MIB029	LEU025	18.76709461	36.28310561	3	18.76709461	1	18.76709461	1	0	0	Czech Republic	Germany_EBA_Unetice
MIB029	LEU025	18.76709461	36.28310561	3	18.76709461	1	18.76709461	1	0	0	Czech Republic	Germany_EBA_Unetice
PMI004	LEU025	17.39649773	25.69719553	2	17.39649773	1	17.39649773	1	0	0	Czech Republic	Germany_EBA_Unetice
PMI004	LEU025	17.39649773	25.69719553	2	17.39649773	1	17.39649773	1	0	0	Czech Republic	Germany_EBA_Unetice
SNPRA63	LEU025	17.29430556	17.29430556	1	17.29430556	1	17.29430556	1	0	0	Zuzach (CH)	Germany_EBA_Unetice
SNPRA63	LEU025	17.29430556	17.29430556	1	17.29430556	1	17.29430556	1	0	0	Zuzach (CH)	Germany_EBA_Unetice
ZJM004	LEU025	16.76380634	16.76380634	1	16.76380634	1	16.76380634	1	0	0	Czech Republic	Germany_EBA_Unetice
ZJM004	LEU025	16.76380634	16.76380634	1	16.76380634	1	16.76380634	1	0	0	Czech Republic	Germany_EBA_Unetice
LEU012	LEU026	83.79919529	117.9994047	3	117.9994047	3	104.2551994	2	104.2551994	2	Germany_EBA_Unetice	Germany_EBA_Unetice
LEU014	LEU026	223.2408032	3255.289905	26	3255.289905	26	3243.099408	25	3224.570509	24	Germany_EBA_Unetice	Germany_EBA_Unetice
LEU023	LEU026	16.00579023	16.00579023	1	16.00579023	1	16.00579023	1	0	0	Germany_EBA_Unetice	Germany_EBA_Unetice
LEU024	LEU026	203.999303	2326.528789	28	2315.176786	27	2315.176786	27	2295.331086	26	Germany_EBA_Unetice	Germany_EBA_Unetice
LEU025	LEU026	97.80200273	175.8851086	5	155.1546112	3	155.1546112	3	155.1546112	3	Germany_EBA_Unetice	Germany_EBA_Unetice
LEU032	LEU026	87.29730397	143.7948108	3	143.7948108	3	127.9157117	2	127.9157117	2	Germany_EBA_Unetice	Germany_EBA_Unetice
LEU040	LEU026	38.51419862	79.24289282	3	68.72939642	2	68.72939642	2	68.72939642	2	Germany_EBA_Unetice	Germany_EBA_Unetice
LEU052	LEU026	210.781303	2584.206286	36	2566.205589	34	2552.878589	33	2515.603794	31	Germany_EBA_Unetice	Germany_EBA_Unetice
LEU053	LEU026	155.6858033	2934.342089	60	2892.0021	55	2834.716007	51	2816.194907	50	Germany_EBA_Unetice	Germany_EBA_Unetice
LEU055	LEU026	148.490803	2366.916882	35	2356.431286	34	2340.837686	33	2340.837686	33	Germany_EBA_Unetice	Germany_EBA_Unetice
LEU056	LEU026	100.6973006	149.8951055	2	149.8951055	2	149.8951055	2	149.8951055	2	Germany_EBA_Unetice	Germany_EBA_Unetice
LEU065	LEU026	93.61000061	128.1624958	3	119.935596	2	119.935596	2	119.935596	2	Germany_EBA_Unetice	Germany_EBA_Unetice
MIB036	LEU026	17.71089435	26.09139681	2	17.71089435	1	17.71089435	1	0	0	Czech Republic	Germany_EBA_Unetice
MIB036	LEU026	17.71089435	26.09139681	2	17.71089435	1	17.71089435	1	0	0	Czech Republic	Germany_EBA_Unetice
LEU009	LEU027	26.93190059	126.9637901	7	105.6424874	5	92.635988	4	76.33809924	3	Germany_EBA_Unetice	Germany_EBA_Unetice
LEU011	LEU027	54.15459871	257.7239931	9	237.6191945	7	222.5327947	6	203.7814953	5	Germany_EBA_Unetice	Germany_EBA_Unetice
LEU021	LEU027	29.8435986	47.80089855	2	47.80089855	2	47.80089855	2	29.8435986	1	Germany_EBA_Unetice	Germany_EBA_Unetice
LEU031	LEU027	21.31620012	33.63189958	2	33.63189958	2	21.31620012	1	21.31620012	1	Germany_EBA_Unetice	Germany_EBA_Unetice
KO7009	LEU031	17.83149913	17.83149913	1	17.83149913	1	17.83149913	1	0	0	Czech Republic	Germany_EBA_Unetice
KO7009	LEU031	17.83149913	17.83149913	1	17.83149913	1	17.83149913	1	0	0	Czech Republic	Germany_EBA_Unetice
LEU009	LEU031	168.8709915	1625.502002	27	1605.020797	25	1547.566303	21	1530.334099	20	Germany_EBA_Unetice	Germany_EBA_Unetice
MIB062	LEU031	17.19959974	17.19959974	1	17.19959974	1	17.19959974	1	0	0	Czech Republic	Germany_EBA_Unetice
MIB062	LEU031	17.19959974	17.19959974	1	17.19959974	1	17.19959974	1	0	0	Czech Republic	Germany_EBA_Unetice
PNL002	LEU031	16.40939713	16.40939713	1	16.40939713	1	16.40939713	1	0	0	Czech Republic	Germany_EBA_Unetice
PNL002	LEU031	16.40939713	16.40939713	1	16.40939713	1	16.40939713	1	0	0	Czech Republic	Germany_EBA_Unetice
VLI007	LEU031	16.71179831	42.21120477	3	32.03990161	2	16.71179831	1	0	0	Czech Republic	Germany_EBA_Unetice
VLI007	LEU031	16.71179831	42.21120477	3	32.03990161	2	16.71179831	1	0	0	Czech Republic	Germany_EBA_Unetice
BNL002	LEU032	20.92790157	37.74190396	3	20.92790157	1	20.92790157	1	20.92790157	1	Czech Republic	Germany_EBA_Unetice
BNL002	LEU032	20.92790157	37.74190396	3	20.92790157	1	20.92790157	1	20.92790157	1	Czech Republic	Germany_EBA_Unetice
HZD010	LEU032	17.48911142	17.48911142	1	17.48911142	1	17.48911142	1	0	0	Czech Republic	Germany_EBA_Unetice
HZD010	LEU032	17.48911142	17.48911142	1	17.48911142	1	17.48911142	1	0	0	Czech Republic	Germany_EBA_Unetice
KO1011	LEU032	16.46440178	25.99690109	2	16.46440178	1	16.46440178	1	0	0	Czech Republic	Germany_EBA_Unetice
KO1011	LEU032	16.46440178	25.99690109	2	16.46440178	1	16.46440178	1	0	0	Czech Republic	Germany_EBA_Unetice
LEU024	LEU032	89.95350152	145.4350099	3	145.4350099	3	130.5719092	2	130.5719092	2	Germany_EBA_Unetice	Germany_EBA_Unetice
LEU052	LEU032	89.91780132	105.9979007	2	105.9979007	2	105.9979007	2	89.91780132	1	Germany_EBA_Unetice	Germany_EBA_Unetice
LEU055	LEU032	89.95350152	125.7548019	3	125.7548019	3	125.7548019	3	89.95350152	1	Germany_EBA_Unetice	Germany_EBA_Unetice
LEU065	LEU032	109.3494058	1444.930816	38	1379.993212	32	1306.068219	27	1269.013919	25	Germany_EBA_Unetice	Germany_EBA_Unetice
MX252	LEU032	16.23169929	16.23169929	1	16.23169929	1	16.23169929	1	0	0	Singen (D)	Germany_EBA_Unetice
MX252	LEU032	16.23169929	16.23169929	1	16.23169929	1	16.23169929	1	0	0	Singen (D)	Germany_EBA_Unetice
ROU002	LEU032	16.50830209	38.56410086	3	30.30690253	2	16.50830209	1	0	0	Czech Republic	Germany_EBA_Unetice
ROU002	LEU032	16.50830209	38.56410086	3	30.30690253	2	16.50830209	1	0	0	Czech Republic	Germany_EBA_Unetice
KO7007	LEU038	16.59160107	33.07580203	3	16.59160107	1	16.59160107	1	0	0	Czech Republic	Germany_EBA_Unetice
KO7007	LEU038	16.59160107	33.07580203	3	16.59160107	1	16.59160107	1	0	0	Czech Republic	Germany_EBA_Unetice
TRM003	LEU038	16.23119712	16.23119712	1	16.23119712	1	16.23119712	1	0	0	Czech Republic	Germany_EBA_Unetice
TRM003	LEU038	16.23119712	16.23119712	1	16.23119712	1	16.23119712	1	0	0	Czech Republic	Germany_EBA_Unetice
VLI061	LEU038	35.90959311	35.90959311	1	35.90959311	1	35.90959311	1	35.90959311	1	Czech Republic	Germany_EBA_Unetice
VLI061	LEU038	35.90959311	35.90959311	1	35.90959311	1	35.90959311	1	35.90959311	1	Czech Republic	Germany_EBA_Unetice
WEHR_1415child	LEU038	26.07290149	54.95098829	4	26.07290149	1	26.07290149	1	26.07290149	1	Lech_valley	Germany_EBA_Unetice
WEHR_1415child	LEU038	26.07290149	54.95098829	4	26.07290149	1	26.07290149	1	26.07290149	1	Lech_valley	Germany_EBA_Unetice
BNL008	LEU039	17.55110025	17.55110025	1	17.55110025	1	17.55110025	1	0	0	Czech Republic	Germany_EBA_Unetice
BNL008	LEU039	17.55110025	17.55110025	1	17.55110025	1	17.55110025	1	0	0	Czech Republic	Germany_EBA_Unetice
HDU001	LEU039	25.39920211	25.39920211	1	25.39920211	1	25.39920211	1	25.39920211	1	Czech Republic	Germany_EBA_Unetice
HDU001	LEU039	25.39920211	25.39920211	1	25.39920211	1	25.39920211	1	25.39920211	1	Czech Republic	Germany_EBA_Unetice
HLM001	LEU039	18.88610125	18.88610125	1	18.88610125	1	18.88610125	1	0	0	Czech Republic	Germany_EBA_Unetice
HLM001	LEU039	18.88610125	18.88610125	1	18.88610125	1	18.88610125	1	0	0	Czech Republic	Germany_EBA_Unetice
KO7006	LEU039	19.1568017	19.1568017	1	19.1568017	1	19.1568017	1	0	0	Czech Republic	Germany_EBA_Unetice
KO7006	LEU039	19.1568017	19.1568017	1	19.1568017	1	19.1568017	1	0	0	Czech Republic	Germany_EBA_Unetice
LEU008	LEU039	42.22750068	71.30720019	3	71.30720019	3	58.77990127	2	42.22750068	1	Germany_EBA_Unetice	Germany_EBA_Unetice
LEU021	LEU039	32.51119852	66.03429914	3	66.03429914	3	51.88099742	2	32.51119852	1	Germany_EBA_Unetice	Germany_EBA_Unetice
PDA001	LEU039	32.49700144	32.49700144	1	32.49700144	1	32.49700144	1	32.49700144	1	Czech Republic	Germany_EBA_Unetice
PDA001	LEU039	32.49700144	32.49700144	1	32.49700144	1	32.49700144	1	32.49700144	1	Czech Republic	Germany_EBA_Unetice
PDA004	LEU039	33.21890086	33.21890086	1	33.21890086	1	33.21890086	1	33.21890086	1	Czech Republic	Germany_EBA_Unetice
PDA004	LEU039	33.21890086	33.21890086	1	33.21890086	1	33.21890086	1	33.21890086	1	Czech Republic	Germany_EBA_Unetice
PDA005	LEU039	34.15640071	34.15640071	1	34.15640071	1	34.15640071	1	34.15640071	1	Czech Republic	Germany_EBA_Unetice
PDA005	LEU039	34.15640071	34.15640071	1	34.15640071	1	34.15640071	1	34.15640071	1	Czech Republic	Germany_EBA_Unetice
PMI004	LEU039	18.04279089	27.81658769	2	18.04279089	1	18.04279089	1	0	0	Czech Republic	Germany_EBA_Unetice
PMI004	LEU039	18.04279089	27.81658769	2	18.04279089	1	18.04279089	1	0	0	Czech Republic	Germany_EBA_Unetice
ROU007	LEU039	17.87970066	42.05220938	3	33.60340595	2	17.87970066	1	0	0	Czech Republic	Germany_EBA_Unetice
ROU007	LEU039	17.87970066	42.05220938	3	33.60340595	2	17.87970066	1	0	0	Czech Republic	Germany_EBA_Unetice
BNL002	LEU040	20.29470056	47.40439504	4	20.29470056	1	20.29470056	1	20.29470056	1	Czech Republic	Germany_EBA_Unetice
BNL002	LEU040	20.29470056	47.40439504	4	20.29470056	1	20.29470056	1	20.29470056	1	Czech Republic	Germany_EBA_Unetice
H1I006	LEU040	20.22999972	20.22999972	1	20.22999972	1	20.22999972	1	20.22999972	1	Czech Republic	Germany_EBA_Unetice
H1I006	LEU040	20.22999972	20.22999972	1	20.22999972	1	20.22999972	1	20.22999972	1	Czech Republic	Germany_EBA_Unetice
I0117	LEU040	19.43969727	30.93889654	2	19.43969727	1	19.43969727	1	0	0	Germany_EBA_Unetice	Germany_EBA_Unetice
IVB001	LEU040	17.32850075	25.63980222	2	17.32850075	1	17.32850075	1	0	0	Czech Republic	Germany_EBA_Unetice
IVB001	LEU040	17.32850075	25.63980222	2	17.32850075	1	17.32850075	1	0	0	Czech Republic	Germany_EBA_Unetice
LEU012	LEU040	141.0139024	464.9874149	10	453.223419	9	437.9288194	8	437.9288194	8	Germany_EBA_Unetice	Germany_EBA_Unetice
LEU024	LEU040	30.2151978	52.85209864	2	52.85209864	2	52.85209864	2	52.85209864	2	Germany_EBA_Unetice	Germany_EBA_Unetice
LEU025	LEU040	65.41829705	435.8691925	16	387.3587959	11	371.9151951	10	371.9151951	10	Germany_EBA_Unetice	Germany_EBA_Unetice
LEU032	LEU040	235.2626069	2279.037399	42	2270.769204	41	2244.004102	39	2207.4789	37	Germany_EBA_Unetice	Germany_EBA_Unetice
LEU052	LEU040	31.46589845	76.35438591	3	76.35438591	3	76.35438591	3	76.35438591	3	Germany_EBA_Unetice	Germany_EBA_Unetice
LEU053	LEU040	38.3193004	136.0965016	6	116.5274027	4	116.5274027	4	116.5274027	4	Germany_EBA_Unetice	Germany_EBA_Unetice
LEU055	LEU040	23.25849831	56.65099472	4	37.55129874	2	23.25849831	1	23.25849831	1	Germany_EBA_Unetice	Germany_EBA_Unetice
LEU065	LEU040	113.1487027	1438.781284	30	1428.772883	29	1413.602482	28	1341.898797	24	Germany_EBA_Unetice	Germany_EBA_Unetice
MIB002	LEU040	16.94919989	25.67469999	2	16.94919989	1	16.94919989	1	0	0	Czech Republic	Germany_EBA_Unetice
MIB002	LEU040	16.94919989	25.67469999	2	16.94919989	1	16.94919989	1	0	0	Czech Republic	Germany_EBA_Unetice
MIB054	LEU040	18.29829812	18.29829812	1	18.29829812	1	18.29829812	1	0	0	Czech Republic	Germany_EBA_Unetice
MIB054	LEU040	18.29829812	18.29829812	1	18.29829812	1	18.29829812	1	0	0	Czech Republic	Germany_EBA_Unetice
MIB062	LEU040	17.06250086	17.06250086	1	17.06250086	1	17.06250086	1	0	0	Czech Republic	Germany_EBA_Unetice
MIB062	LEU040	17.06250086	17.06250086	1	17.06250086	1	17.06250086	1	0	0	Czech Republic	Germany_EBA_Unetice
MX252	LEU040	16.82489514	16.82489514	1	16.82489514	1	16.82489514	1	0	0	Singen (D)	Germany_EBA_Unetice
MX252	LEU040	16.82489514	16.82489514	1	16.82489514	1	16.82489514	1	0	0	Singen (D)	Germany_EBA_Unetice
OTTM_87	LEU040	16.65779352	16.65779352	1	16.65779352	1	16.65779352	1	0	0	Lech_valley	Germany_EBA_Unetice
OTTM_87	LEU040	16.65779352	16.65779352	1	16.65779352	1	16.65779352	1	0	0	Lech_valley	Germany_EBA_Unetice
PAV006	LEU040	16.57100022	16.57100022	1	16.57100022	1	16.57100022	1	0	0	Czech Republic	Germany_EBA_Unetice
PAV006	LEU040	16.57100022	16.57100022	1	16.57100022	1	16.57100022	1	0	0	Czech Republic	Germany_EBA_Unetice
PON005	LEU040	17.36100018	17.36100018	1	17.36100018	1	17.36100018	1	0	0	Czech Republic	Germany_EBA_Unetice
PON005	LEU040	17.36100018	17.36100018	1	17.36100018	1	17.36100018	1	0	0	Czech Republic	Germany_EBA_Unetice
PRU002	LEU040	16.95789993	25.03560483	2	16.95789993	1	16.95789993	1	0	0	Czech Republic	Germany_EBA_Unetice
PRU002	LEU040	16.95789993	25.03560483	2	16.95789993	1	16.95789993	1	0	0	Czech Republic	Germany_EBA_Unetice
VLI067	LEU040	18.54839921	49.18169975	4	18.54839921	1	18.54839921	1	0	0	Czech Republic	Germany_EBA_Unetice
VLI067	LEU040	18.54839921	49.18169975	4	18.54839921	1	18.54839921	1	0	0	Czech Republic	Germany_EBA_Unetice
ZJM004	LEU040	17.49479771	38.84999752	3	29.64069843	2	17.49479771	1	0	0	Czech Republic	Germany_EBA_Unetice
ZJM004	LEU040	17.49479771	38.84999752	3	29.64069843	2	17.49479771	1	0	0	Czech Republic	Germany_EBA_Unetice
I0047	LEU041	17.53049493	17.53049493	1	17.53049493	1	17.53049493	1	0	0	Germany_EBA_Unetice	Germany_EBA_Unetice
I0117	LEU041	37.74229884	57.86729455	3	37.74229884	1	37.74229884	1	37.74229884	1	Germany_EBA_Unetice	Germany_EBA_Unetice
KNE003	LEU041	40.29430151	40.29430151	1	40.29430151	1	40.29430151	1	40.29430151	1	Czech Republic	Germany_EBA_Unetice
KNE003	LEU041	40.29430151	40.29430151	1	40.29430151	1	40.29430151	1	40.29430151	1	Czech Republic	Germany_EBA_Unetice
KO1005	LEU041	18.6958015	18.6958015	1	18.6958015	1	18.6958015	1	0	0	Czech Republic	Germany_EBA_Unetice
KO1005	LEU041	18.6958015	18.6958015	1	18.6958015	1	18.6958015	1	0	0	Czech Republic	Germany_EBA_Unetice
KOP001	LEU041	20.8722055	20.8722055	1	20.8722055	1	20.8722055	1	20.8722055	1	Czech Republic	Germany_EBA_Unetice
KOP001	LEU041	20.8722055	20.8722055	1	20.8722055	1	20.8722055	1	20.8722055	1	Czech Republic	Germany_EBA_Unetice
MIB037	LEU041	25.84710121	25.84710121	1	25.84710121	1	25.84710121	1	25.84710121	1	Czech Republic	Germany_EBA_Unetice
MIB037	LEU041	25.84710121	25.84710121	1	25.84710121	1	25.84710121	1	25.84710121	1	Czech Republic	Germany_EBA_Unetice
MIB059	LEU041	26.63000822	34.70550776	2	26.63000822	1	26.63000822	1	26.63000822	1	Czech Republic	Germany_EBA_Unetice
MIB059	LEU041	26.63000822	34.70550776	2	26.63000822	1	26.63000822	1	26.63000822	1	Czech Republic	Germany_EBA_Unetice
OBKR_117	LEU041	17.7549988	29.63939607	2	17.7549988	1	17.7549988	1	0	0	Lech_valley	Germany_EBA_Unetice
OBKR_117	LEU041	17.7549988	29.63939607	2	17.7549988	1	17.7549988	1	0	0	Lech_valley	Germany_EBA_Unetice
ADP001	LEU043	31.18420839	52.76521146	3	31.18420839	1	31.18420839	1	31.18420839	1	Czech Republic	Germany_EBA_Unetice
ADP001	LEU043	31.18420839	52.76521146	3	31.18420839	1	31.18420839	1	31.18420839	1	Czech Republic	Germany_EBA_Unetice
H1I006	LEU043	15.9262985	29.58410084	2	29.58410084	2	0	0	0	0	Czech Republic	Germany_EBA_Unetice
H1I006	LEU043	15.9262985	29.58410084	2	29.58410084	2	0	0	0	0	Czech Republic	Germany_EBA_Unetice
KO1050	LEU043	23.33629951	32.04109892	2	23.33629951	1	23.33629951	1	23.33629951	1	Czech Republic	Germany_EBA_Unetice
KO1050	LEU043	23.33629951	32.04109892	2	23.33629951	1	23.33629951	1	23.33629951	1	Czech Republic	Germany_EBA_Unetice
LEU027	LEU043	16.57449901	16.57449901	1	16.57449901	1	16.57449901	1	0	0	Germany_EBA_Unetice	Germany_EBA_Unetice
MIB010	LEU043	17.25559831	17.25559831	1	17.25559831	1	17.25559831	1	0	0	Czech Republic	Germany_EBA_Unetice
MIB010	LEU043	17.25559831	17.25559831	1	17.25559831	1	17.25559831	1	0	0	Czech Republic	Germany_EBA_Unetice
MX198	LEU043	18.56889874	37.24039942	3	18.56889874	1	18.56889874	1	0	0	Spreitenbach CWC (CH)	Germany_EBA_Unetice
MX198	LEU043	18.56889874	37.24039942	3	18.56889874	1	18.56889874	1	0	0	Spreitenbach CWC (CH)	Germany_EBA_Unetice
POST_35	LEU043	25.17109811	34.36590135	2	25.17109811	1	25.17109811	1	25.17109811	1	Lech_valley	Germany_EBA_Unetice
POST_35	LEU043	25.17109811	34.36590135	2	25.17109811	1	25.17109811	1	25.17109811	1	Lech_valley	Germany_EBA_Unetice
PRU002	LEU043	26.04598999	56.82089925	4	38.7845993	2	26.04598999	1	26.04598999	1	Czech Republic	Germany_EBA_Unetice
PRU002	LEU043	26.04598999	56.82089925	4	38.7845993	2	26.04598999	1	26.04598999	1	Czech Republic	Germany_EBA_Unetice
PRU004	LEU043	24.41490889	41.23930931	3	24.41490889	1	24.41490889	1	24.41490889	1	Czech Republic	Germany_EBA_Unetice
PRU004	LEU043	24.41490889	41.23930931	3	24.41490889	1	24.41490889	1	24.41490889	1	Czech Republic	Germany_EBA_Unetice
SNPRA63	LEU043	19.27620173	19.27620173	1	19.27620173	1	19.27620173	1	0	0	Zuzach (CH)	Germany_EBA_Unetice
SNPRA63	LEU043	19.27620173	19.27620173	1	19.27620173	1	19.27620173	1	0	0	Zuzach (CH)	Germany_EBA_Unetice
VLI047	LEU043	21.41749859	21.41749859	1	21.41749859	1	21.41749859	1	21.41749859	1	Czech Republic	Germany_EBA_Unetice
VLI047	LEU043	21.41749859	21.41749859	1	21.41749859	1	21.41749859	1	21.41749859	1	Czech Republic	Germany_EBA_Unetice
ROU002	LEU044	22.34350443	51.04719996	4	22.34350443	1	22.34350443	1	22.34350443	1	Czech Republic	Germany_EBA_Unetice
ROU002	LEU044	22.34350443	51.04719996	4	22.34350443	1	22.34350443	1	22.34350443	1	Czech Republic	Germany_EBA_Unetice
UNTA85_1343	LEU044	16.75279737	16.75279737	1	16.75279737	1	16.75279737	1	0	0	Lech_valley	Germany_EBA_Unetice
UNTA85_1343	LEU044	16.75279737	16.75279737	1	16.75279737	1	16.75279737	1	0	0	Lech_valley	Germany_EBA_Unetice
HUGO_168	LEU045	17.50029922	17.50029922	1	17.50029922	1	17.50029922	1	0	0	Lech_valley	Germany_EBA_Unetice
HUGO_168	LEU045	17.50029922	17.50029922	1	17.50029922	1	17.50029922	1	0	0	Lech_valley	Germany_EBA_Unetice
KOP001	LEU045	17.76669621	17.76669621	1	17.76669621	1	17.76669621	1	0	0	Czech Republic	Germany_EBA_Unetice
KOP001	LEU045	17.76669621	17.76669621	1	17.76669621	1	17.76669621	1	0	0	Czech Republic	Germany_EBA_Unetice
LEU017	LEU045	17.33870208	26.36240423	2	17.33870208	1	17.33870208	1	0	0	Germany_EBA_Unetice	Germany_EBA_Unetice
MDR003	LEU045	27.04240084	27.04240084	1	27.04240084	1	27.04240084	1	27.04240084	1	Czech Republic	Germany_EBA_Unetice
MDR003	LEU045	27.04240084	27.04240084	1	27.04240084	1	27.04240084	1	27.04240084	1	Czech Republic	Germany_EBA_Unetice
PNL001	LEU045	20.46089768	30.78859448	2	20.46089768	1	20.46089768	1	20.46089768	1	Czech Republic	Germany_EBA_Unetice
PNL001	LEU045	20.46089768	30.78859448	2	20.46089768	1	20.46089768	1	20.46089768	1	Czech Republic	Germany_EBA_Unetice
ROU006	LEU045	13.58600259	34.554106	3	25.6485045	2	0	0	0	0	Czech Republic	Germany_EBA_Unetice
ROU006	LEU045	13.58600259	34.554106	3	25.6485045	2	0	0	0	0	Czech Republic	Germany_EBA_Unetice
VLI019	LEU045	19.34189796	19.34189796	1	19.34189796	1	19.34189796	1	0	0	Czech Republic	Germany_EBA_Unetice
VLI019	LEU045	19.34189796	19.34189796	1	19.34189796	1	19.34189796	1	0	0	Czech Republic	Germany_EBA_Unetice
VLI076	LEU045	22.82370329	30.87061644	2	22.82370329	1	22.82370329	1	22.82370329	1	Czech Republic	Germany_EBA_Unetice
VLI076	LEU045	22.82370329	30.87061644	2	22.82370329	1	22.82370329	1	22.82370329	1	Czech Republic	Germany_EBA_Unetice
HZD010	LEU046	20.52429914	20.52429914	1	20.52429914	1	20.52429914	1	20.52429914	1	Czech Republic	Germany_EBA_Unetice
HZD010	LEU046	20.52429914	20.52429914	1	20.52429914	1	20.52429914	1	20.52429914	1	Czech Republic	Germany_EBA_Unetice
KO1043	LEU046	19.13679242	19.13679242	1	19.13679242	1	19.13679242	1	0	0	Czech Republic	Germany_EBA_Unetice
KO1043	LEU046	19.13679242	19.13679242	1	19.13679242	1	19.13679242	1	0	0	Czech Republic	Germany_EBA_Unetice
LEU017	LEU046	223.2374032	3254.237098	31	3243.952798	30	3229.608797	29	3173.829004	26	Germany_EBA_Unetice	Germany_EBA_Unetice
OBR004	LEU046	19.49249506	19.49249506	1	19.49249506	1	19.49249506	1	0	0	Czech Republic	Germany_EBA_Unetice
OBR004	LEU046	19.49249506	19.49249506	1	19.49249506	1	19.49249506	1	0	0	Czech Republic	Germany_EBA_Unetice
PNL001	LEU046	16.57030135	26.47240311	2	16.57030135	1	16.57030135	1	0	0	Czech Republic	Germany_EBA_Unetice
PNL001	LEU046	16.57030135	26.47240311	2	16.57030135	1	16.57030135	1	0	0	Czech Republic	Germany_EBA_Unetice
SNPRA63	LEU046	22.49419689	22.49419689	1	22.49419689	1	22.49419689	1	22.49419689	1	Zuzach (CH)	Germany_EBA_Unetice
SNPRA63	LEU046	22.49419689	22.49419689	1	22.49419689	1	22.49419689	1	22.49419689	1	Zuzach (CH)	Germany_EBA_Unetice
SNPRA64	LEU046	22.64209986	22.64209986	1	22.64209986	1	22.64209986	1	22.64209986	1	Zuzach (CH)	Germany_EBA_Unetice
SNPRA64	LEU046	22.64209986	22.64209986	1	22.64209986	1	22.64209986	1	22.64209986	1	Zuzach (CH)	Germany_EBA_Unetice
TO3001	LEU046	17.87339896	17.87339896	1	17.87339896	1	17.87339896	1	0	0	Czech Republic	Germany_EBA_Unetice
TO3001	LEU046	17.87339896	17.87339896	1	17.87339896	1	17.87339896	1	0	0	Czech Republic	Germany_EBA_Unetice
KO1020	LEU050	17.99360514	17.99360514	1	17.99360514	1	17.99360514	1	0	0	Czech Republic	Germany_EBA_Unetice
KO1020	LEU050	17.99360514	17.99360514	1	17.99360514	1	17.99360514	1	0	0	Czech Republic	Germany_EBA_Unetice
LEU031	LEU050	162.194699	2972.289014	51	2934.217015	47	2920.942416	46	2904.00851	45	Germany_EBA_Unetice	Germany_EBA_Unetice
MIB002	LEU050	18.25859845	18.25859845	1	18.25859845	1	18.25859845	1	0	0	Czech Republic	Germany_EBA_Unetice
MIB002	LEU050	18.25859845	18.25859845	1	18.25859845	1	18.25859845	1	0	0	Czech Republic	Germany_EBA_Unetice
MIB062	LEU050	19.02450323	19.02450323	1	19.02450323	1	19.02450323	1	0	0	Czech Republic	Germany_EBA_Unetice
MIB062	LEU050	19.02450323	19.02450323	1	19.02450323	1	19.02450323	1	0	0	Czech Republic	Germany_EBA_Unetice
MOR008	LEU050	13.40470314	36.97320223	3	26.33540034	2	0	0	0	0	Czech Republic	Germany_EBA_Unetice
MOR008	LEU050	13.40470314	36.97320223	3	26.33540034	2	0	0	0	0	Czech Republic	Germany_EBA_Unetice
PDL001	LEU050	16.79850221	25.98590255	2	16.79850221	1	16.79850221	1	0	0	Czech Republic	Germany_EBA_Unetice
PDL001	LEU050	16.79850221	25.98590255	2	16.79850221	1	16.79850221	1	0	0	Czech Republic	Germany_EBA_Unetice
VKL003	LEU050	12.56290674	34.51529741	3	24.91439581	2	0	0	0	0	Czech Republic	Germany_EBA_Unetice
VKL003	LEU050	12.56290674	34.51529741	3	24.91439581	2	0	0	0	0	Czech Republic	Germany_EBA_Unetice
VLI007	LEU050	14.86299634	44.55349147	4	27.05479562	2	0	0	0	0	Czech Republic	Germany_EBA_Unetice
VLI007	LEU050	14.86299634	44.55349147	4	27.05479562	2	0	0	0	0	Czech Republic	Germany_EBA_Unetice
LEU014	LEU052	268.7809928	3153.957197	34	3153.957197	34	3140.138289	33	3103.098684	31	Germany_EBA_Unetice	Germany_EBA_Unetice
LEU024	LEU052	141.0070002	1982.851201	35	1965.254599	33	1965.254599	33	1965.254599	33	Germany_EBA_Unetice	Germany_EBA_Unetice
LEU065	LEU052	96.01019472	143.0498943	3	132.1384951	2	132.1384951	2	132.1384951	2	Germany_EBA_Unetice	Germany_EBA_Unetice
LEU012	LEU053	84.67099369	173.2863992	6	161.5096003	5	148.8186985	4	113.3393019	2	Germany_EBA_Unetice	Germany_EBA_Unetice
LEU024	LEU053	210.623208	3057.727223	49	3006.779107	44	2938.022517	39	2938.022517	39	Germany_EBA_Unetice	Germany_EBA_Unetice
LEU025	LEU053	86.00539565	211.6663886	8	191.7435877	6	179.2549901	5	179.2549901	5	Germany_EBA_Unetice	Germany_EBA_Unetice
LEU032	LEU053	85.8948946	167.261602	5	156.9715008	4	141.3114011	3	125.2321005	2	Germany_EBA_Unetice	Germany_EBA_Unetice
LEU052	LEU053	167.8914934	2948.545917	51	2948.545917	51	2910.52232	48	2854.385706	45	Germany_EBA_Unetice	Germany_EBA_Unetice
LEU055	LEU053	204.016703	2928.289909	57	2831.838896	47	2744.556402	41	2707.292401	39	Germany_EBA_Unetice	Germany_EBA_Unetice
LEU065	LEU053	57.88939893	224.5929046	7	216.1481036	6	201.8347038	5	201.8347038	5	Germany_EBA_Unetice	Germany_EBA_Unetice
KO7006	LEU055	18.80539954	18.80539954	1	18.80539954	1	18.80539954	1	0	0	Czech Republic	Germany_EBA_Unetice
KO7006	LEU055	18.80539954	18.80539954	1	18.80539954	1	18.80539954	1	0	0	Czech Republic	Germany_EBA_Unetice
LEU014	LEU055	223.2484032	3243.87852	29	3223.55482	27	3223.55482	27	3223.55482	27	Germany_EBA_Unetice	Germany_EBA_Unetice
LEU024	LEU055	148.4806946	2322.928719	34	2303.683521	32	2277.527918	30	2260.939117	29	Germany_EBA_Unetice	Germany_EBA_Unetice
LEU052	LEU055	181.4192951	2346.017489	41	2326.934085	39	2326.934085	39	2309.391579	38	Germany_EBA_Unetice	Germany_EBA_Unetice
LEU065	LEU055	50.53409822	194.1242997	6	183.8980023	5	171.1328033	4	171.1328033	4	Germany_EBA_Unetice	Germany_EBA_Unetice
REB006	LEU055	20.21020055	20.21020055	1	20.21020055	1	20.21020055	1	20.21020055	1	Czech Republic	Germany_EBA_Unetice
REB006	LEU055	20.21020055	20.21020055	1	20.21020055	1	20.21020055	1	20.21020055	1	Czech Republic	Germany_EBA_Unetice
BNL002	LEU056	19.8172003	29.10800278	2	19.8172003	1	19.8172003	1	0	0	Czech Republic	Germany_EBA_Unetice
BNL002	LEU056	19.8172003	29.10800278	2	19.8172003	1	19.8172003	1	0	0	Czech Republic	Germany_EBA_Unetice
H1I006	LEU056	17.00269878	33.77829492	3	17.00269878	1	17.00269878	1	0	0	Czech Republic	Germany_EBA_Unetice
H1I006	LEU056	17.00269878	33.77829492	3	17.00269878	1	17.00269878	1	0	0	Czech Republic	Germany_EBA_Unetice
LEU012	LEU056	180.2919984	806.2852806	21	775.7668811	18	723.5222883	14	705.0173882	13	Germany_EBA_Unetice	Germany_EBA_Unetice
LEU024	LEU056	100.7750943	192.881608	6	166.2198022	3	166.2198022	3	149.9728993	2	Germany_EBA_Unetice	Germany_EBA_Unetice
LEU025	LEU056	98.61370027	678.8599049	23	650.2732087	20	584.0182949	15	564.9797965	14	Germany_EBA_Unetice	Germany_EBA_Unetice
LEU032	LEU056	199.0292058	2898.465789	53	2865.670587	50	2780.297586	44	2710.391776	40	Germany_EBA_Unetice	Germany_EBA_Unetice
LEU040	LEU056	203.962703	3057.050618	51	3028.144427	48	2987.964823	45	2987.964823	45	Germany_EBA_Unetice	Germany_EBA_Unetice
LEU052	LEU056	94.01839972	171.5764999	5	160.5312049	4	145.1834023	3	145.1834023	3	Germany_EBA_Unetice	Germany_EBA_Unetice
LEU053	LEU056	96.72389776	296.075998	8	286.7272002	7	273.2279045	6	254.7223074	5	Germany_EBA_Unetice	Germany_EBA_Unetice
LEU055	LEU056	100.7750943	169.1491961	4	158.9228988	3	158.9228988	3	139.3699005	2	Germany_EBA_Unetice	Germany_EBA_Unetice
LEU065	LEU056	215.6909927	2311.031037	43	2279.944142	40	2266.961535	39	2176.656534	34	Germany_EBA_Unetice	Germany_EBA_Unetice
PRU002	LEU056	18.28530133	18.28530133	1	18.28530133	1	18.28530133	1	0	0	Czech Republic	Germany_EBA_Unetice
PRU002	LEU056	18.28530133	18.28530133	1	18.28530133	1	18.28530133	1	0	0	Czech Republic	Germany_EBA_Unetice
ROU002	LEU056	16.54900312	39.04710412	3	30.73310256	2	16.54900312	1	0	0	Czech Republic	Germany_EBA_Unetice
ROU002	LEU056	16.54900312	39.04710412	3	30.73310256	2	16.54900312	1	0	0	Czech Republic	Germany_EBA_Unetice
ROU003	LEU056	19.679901	28.51060331	2	19.679901	1	19.679901	1	0	0	Czech Republic	Germany_EBA_Unetice
ROU003	LEU056	19.679901	28.51060331	2	19.679901	1	19.679901	1	0	0	Czech Republic	Germany_EBA_Unetice
LEU014	LEU057	16.25530124	16.25530124	1	16.25530124	1	16.25530124	1	0	0	Germany_EBA_Unetice	Germany_EBA_Unetice
REB008	LEU057	16.3602002	24.91351441	2	16.3602002	1	16.3602002	1	0	0	Czech Republic	Germany_EBA_Unetice
REB008	LEU057	16.3602002	24.91351441	2	16.3602002	1	16.3602002	1	0	0	Czech Republic	Germany_EBA_Unetice
VLI026	LEU057	16.14349931	35.25780886	3	16.14349931	1	16.14349931	1	0	0	Czech Republic	Germany_EBA_Unetice
VLI026	LEU057	16.14349931	35.25780886	3	16.14349931	1	16.14349931	1	0	0	Czech Republic	Germany_EBA_Unetice
KO1061	LEU058	17.74209738	17.74209738	1	17.74209738	1	17.74209738	1	0	0	Czech Republic	Germany_EBA_Unetice
KO1061	LEU058	17.74209738	17.74209738	1	17.74209738	1	17.74209738	1	0	0	Czech Republic	Germany_EBA_Unetice
MIB053	LEU058	19.17899847	19.17899847	1	19.17899847	1	19.17899847	1	0	0	Czech Republic	Germany_EBA_Unetice
MIB053	LEU058	19.17899847	19.17899847	1	19.17899847	1	19.17899847	1	0	0	Czech Republic	Germany_EBA_Unetice
VLI020	LEU058	17.07879901	17.07879901	1	17.07879901	1	17.07879901	1	0	0	Czech Republic	Germany_EBA_Unetice
VLI020	LEU058	17.07879901	17.07879901	1	17.07879901	1	17.07879901	1	0	0	Czech Republic	Germany_EBA_Unetice
LEU044	LEU059	128.2983025	1575.303878	32	1566.812577	31	1553.338476	30	1534.003474	29	Germany_EBA_Unetice	Germany_EBA_Unetice
LEU060	LEU059	136.4699006	1113.524272	31	1072.608368	27	1058.120077	26	987.0237747	22	Germany_EBA_Unetice	Germany_EBA_Unetice
KO1057	LEU060	13.22290003	25.62610209	2	25.62610209	2	0	0	0	0	Czech Republic	Germany_EBA_Unetice
KO1057	LEU060	13.22290003	25.62610209	2	25.62610209	2	0	0	0	0	Czech Republic	Germany_EBA_Unetice
LEU044	LEU060	158.2724959	2546.363846	40	2535.080546	39	2535.080546	39	2479.607933	36	Germany_EBA_Unetice	Germany_EBA_Unetice
PDL004	LEU060	16.02100134	16.02100134	1	16.02100134	1	16.02100134	1	0	0	Czech Republic	Germany_EBA_Unetice
PDL004	LEU060	16.02100134	16.02100134	1	16.02100134	1	16.02100134	1	0	0	Czech Republic	Germany_EBA_Unetice
UNTA85_1343	LEU060	16.76299572	16.76299572	1	16.76299572	1	16.76299572	1	0	0	Lech_valley	Germany_EBA_Unetice
UNTA85_1343	LEU060	16.76299572	16.76299572	1	16.76299572	1	16.76299572	1	0	0	Lech_valley	Germany_EBA_Unetice
H1I007	LEU061	35.22699922	35.22699922	1	35.22699922	1	35.22699922	1	35.22699922	1	Czech Republic	Germany_EBA_Unetice
H1I007	LEU061	35.22699922	35.22699922	1	35.22699922	1	35.22699922	1	35.22699922	1	Czech Republic	Germany_EBA_Unetice
HDU001	LEU061	20.45629919	20.45629919	1	20.45629919	1	20.45629919	1	20.45629919	1	Czech Republic	Germany_EBA_Unetice
HDU001	LEU061	20.45629919	20.45629919	1	20.45629919	1	20.45629919	1	20.45629919	1	Czech Republic	Germany_EBA_Unetice
KO7015	LEU061	16.84709787	33.96380544	3	16.84709787	1	16.84709787	1	0	0	Czech Republic	Germany_EBA_Unetice
KO7015	LEU061	16.84709787	33.96380544	3	16.84709787	1	16.84709787	1	0	0	Czech Republic	Germany_EBA_Unetice
LEU044	LEU061	215.6868062	3144.373836	37	3144.373836	37	3115.248937	35	3077.356544	33	Germany_EBA_Unetice	Germany_EBA_Unetice
LEU059	LEU061	100.7530011	686.367798	18	666.711197	16	638.730789	14	605.8907934	12	Germany_EBA_Unetice	Germany_EBA_Unetice
LEU060	LEU061	99.54359643	1478.466928	42	1458.20792	40	1431.617722	38	1266.440714	29	Germany_EBA_Unetice	Germany_EBA_Unetice
MX191	LEU061	16.10250473	16.10250473	1	16.10250473	1	16.10250473	1	0	0	Spreitenbach CWC (CH)	Germany_EBA_Unetice
MX191	LEU061	16.10250473	16.10250473	1	16.10250473	1	16.10250473	1	0	0	Spreitenbach CWC (CH)	Germany_EBA_Unetice
ADP001	LEU062	17.14159846	25.60340166	2	17.14159846	1	17.14159846	1	0	0	Czech Republic	Germany_EBA_Unetice
ADP001	LEU062	17.14159846	25.60340166	2	17.14159846	1	17.14159846	1	0	0	Czech Republic	Germany_EBA_Unetice
LEU019	LEU062	36.85309887	98.26489687	6	80.55919409	4	55.38730025	2	36.85309887	1	Germany_EBA_Unetice	Germany_EBA_Unetice
MIB021	LEU062	15.09878635	28.92659307	2	28.92659307	2	0	0	0	0	Czech Republic	Germany_EBA_Unetice
MIB021	LEU062	15.09878635	28.92659307	2	28.92659307	2	0	0	0	0	Czech Republic	Germany_EBA_Unetice
MIB074	LEU062	17.42720008	17.42720008	1	17.42720008	1	17.42720008	1	0	0	Czech Republic	Germany_EBA_Unetice
MIB074	LEU062	17.42720008	17.42720008	1	17.42720008	1	17.42720008	1	0	0	Czech Republic	Germany_EBA_Unetice
MX199	LEU062	14.06350136	36.48769855	3	27.6638031	2	0	0	0	0	Spreitenbach CWC (CH)	Germany_EBA_Unetice
MX199	LEU062	14.06350136	36.48769855	3	27.6638031	2	0	0	0	0	Spreitenbach CWC (CH)	Germany_EBA_Unetice
MX254	LEU062	24.74449873	24.74449873	1	24.74449873	1	24.74449873	1	24.74449873	1	Singen (D)	Germany_EBA_Unetice
MX254	LEU062	24.74449873	24.74449873	1	24.74449873	1	24.74449873	1	24.74449873	1	Singen (D)	Germany_EBA_Unetice
MX283	LEU062	25.16790032	25.16790032	1	25.16790032	1	25.16790032	1	25.16790032	1	Singen (D)	Germany_EBA_Unetice
MX283	LEU062	25.16790032	25.16790032	1	25.16790032	1	25.16790032	1	25.16790032	1	Singen (D)	Germany_EBA_Unetice
PNL002	LEU062	16.65101051	16.65101051	1	16.65101051	1	16.65101051	1	0	0	Czech Republic	Germany_EBA_Unetice
PNL002	LEU062	16.65101051	16.65101051	1	16.65101051	1	16.65101051	1	0	0	Czech Republic	Germany_EBA_Unetice
PRU004	LEU062	16.53149128	27.23399103	2	16.53149128	1	16.53149128	1	0	0	Czech Republic	Germany_EBA_Unetice
PRU004	LEU062	16.53149128	27.23399103	2	16.53149128	1	16.53149128	1	0	0	Czech Republic	Germany_EBA_Unetice
S1L007	LEU062	19.51349974	29.35919762	2	19.51349974	1	19.51349974	1	0	0	Czech Republic	Germany_EBA_Unetice
S1L007	LEU062	19.51349974	29.35919762	2	19.51349974	1	19.51349974	1	0	0	Czech Republic	Germany_EBA_Unetice
TRM006	LEU062	16.59550071	16.59550071	1	16.59550071	1	16.59550071	1	0	0	Czech Republic	Germany_EBA_Unetice
TRM006	LEU062	16.59550071	16.59550071	1	16.59550071	1	16.59550071	1	0	0	Czech Republic	Germany_EBA_Unetice
UNTA85_1334	LEU062	25.88719726	25.88719726	1	25.88719726	1	25.88719726	1	25.88719726	1	Lech_valley	Germany_EBA_Unetice
UNTA85_1334	LEU062	25.88719726	25.88719726	1	25.88719726	1	25.88719726	1	25.88719726	1	Lech_valley	Germany_EBA_Unetice
VLI007	LEU062	16.86200052	27.99879909	2	16.86200052	1	16.86200052	1	0	0	Czech Republic	Germany_EBA_Unetice
VLI007	LEU062	16.86200052	27.99879909	2	16.86200052	1	16.86200052	1	0	0	Czech Republic	Germany_EBA_Unetice
VLI020	LEU062	19.49239969	30.63889742	2	19.49239969	1	19.49239969	1	0	0	Czech Republic	Germany_EBA_Unetice
VLI020	LEU062	19.49239969	30.63889742	2	19.49239969	1	19.49239969	1	0	0	Czech Republic	Germany_EBA_Unetice
MDR001	LEU063	18.06910038	26.60339475	2	18.06910038	1	18.06910038	1	0	0	Czech Republic	Germany_EBA_Unetice
MDR001	LEU063	18.06910038	26.60339475	2	18.06910038	1	18.06910038	1	0	0	Czech Republic	Germany_EBA_Unetice
BNL002	LEU065	19.67099905	19.67099905	1	19.67099905	1	19.67099905	1	0	0	Czech Republic	Germany_EBA_Unetice
BNL002	LEU065	19.67099905	19.67099905	1	19.67099905	1	19.67099905	1	0	0	Czech Republic	Germany_EBA_Unetice
HZD010	LEU065	17.40720272	17.40720272	1	17.40720272	1	17.40720272	1	0	0	Czech Republic	Germany_EBA_Unetice
HZD010	LEU065	17.40720272	17.40720272	1	17.40720272	1	17.40720272	1	0	0	Czech Republic	Germany_EBA_Unetice
LEU024	LEU065	96.33530378	172.7528989	4	162.8623009	3	162.8623009	3	162.8623009	3	Germany_EBA_Unetice	Germany_EBA_Unetice
MIB054	LEU065	21.71839476	21.71839476	1	21.71839476	1	21.71839476	1	21.71839476	1	Czech Republic	Germany_EBA_Unetice
MIB054	LEU065	21.71839476	21.71839476	1	21.71839476	1	21.71839476	1	21.71839476	1	Czech Republic	Germany_EBA_Unetice
LUZ031	LUZ003	268.7866928	3350.984599	23	3350.984599	23	3350.984599	23	3350.984599	23	Czech Republic	Czech Republic
HLB008	LUZ013	33.50279331	33.50279331	1	33.50279331	1	33.50279331	1	33.50279331	1	Czech Republic	Czech Republic
HLB010	LUZ013	39.12760019	39.12760019	1	39.12760019	1	39.12760019	1	39.12760019	1	Czech Republic	Czech Republic
HLB020	LUZ013	35.26809216	43.6275959	2	35.26809216	1	35.26809216	1	35.26809216	1	Czech Republic	Czech Republic
LUZ028	LUZ013	93.15239927	735.0919192	24	674.5666152	18	660.1189142	17	643.4135085	16	Czech Republic	Czech Republic
P2C051	LUZ015	16.28469825	16.28469825	1	16.28469825	1	16.28469825	1	0	0	Czech Republic	Czech Republic
P2C142	LUZ015	16.00009799	16.00009799	1	16.00009799	1	16.00009799	1	0	0	Czech Republic	Czech Republic
LUZ009	LUZ017	283.8614026	3285.002403	20	3285.002403	20	3285.002403	20	3285.002403	20	Czech Republic	Czech Republic
LUZ020	LUZ018	205.5554956	2235.352282	35	2214.071087	33	2170.517586	30	2113.890494	27	Czech Republic	Czech Republic
LUZ059	LUZ018	36.79449856	96.99408412	6	67.40959287	3	36.79449856	1	36.79449856	1	Czech Republic	Czech Republic
PUS001	LUZ022	16.82880521	16.82880521	1	16.82880521	1	16.82880521	1	0	0	Czech Republic	Czech Republic
LUZ001	LUZ023	283.6109025	3334.036197	20	3334.036197	20	3334.036197	20	3334.036197	20	Czech Republic	Czech Republic
LUZ028	LUZ025	150.6376013	759.2454068	14	759.2454068	14	759.2454068	14	742.3627011	13	Czech Republic	Czech Republic
LUZ040	LUZ025	191.6491041	1751.232788	27	1719.237191	24	1719.237191	24	1701.57469	23	Czech Republic	Czech Republic
P2C154	LUZ026	20.74210644	20.74210644	1	20.74210644	1	20.74210644	1	20.74210644	1	Czech Republic	Czech Republic
LUZ040	LUZ028	129.2017048	700.5690923	14	681.5811923	12	681.5811923	12	664.6399965	11	Czech Republic	Czech Republic
LUZ037	LUZ033	283.4682027	3336.569305	20	3336.569305	20	3336.569305	20	3336.569305	20	Czech Republic	Czech Republic
LUZ027	LUZ034	140.1472926	1379.011292	26	1379.011292	26	1366.460592	25	1348.192696	24	Czech Republic	Czech Republic
HLB058	LUZ035	22.67329991	22.67329991	1	22.67329991	1	22.67329991	1	22.67329991	1	Czech Republic	Czech Republic
LUZ028	LUZ036	227.3228108	1500.902106	20	1500.902106	20	1485.704007	19	1485.704007	19	Czech Republic	Czech Republic
HLB066	LUZ038	24.4574964	24.4574964	1	24.4574964	1	24.4574964	1	24.4574964	1	Czech Republic	Czech Republic
HLB067	LUZ038	24.48610067	24.48610067	1	24.48610067	1	24.48610067	1	24.48610067	1	Czech Republic	Czech Republic
HLB008	LUZ041	17.24379957	17.24379957	1	17.24379957	1	17.24379957	1	0	0	Czech Republic	Czech Republic
BNT085	LUZ044	16.83889925	16.83889925	1	16.83889925	1	16.83889925	1	0	0	Czech Republic	Czech Republic
LUZ082	LUZ044	17.28410125	17.28410125	1	17.28410125	1	17.28410125	1	0	0	Czech Republic	Czech Republic
LUZ079	LUZ052	281.5589054	3299.254923	29	3299.254923	29	3283.723223	28	3283.723223	28	Czech Republic	Czech Republic
MI6049	LUZ057	20.50230205	20.50230205	1	20.50230205	1	20.50230205	1	20.50230205	1	Czech Republic	Czech Republic
LUZ020	LUZ059	37.46330142	87.34798729	5	67.14919508	3	37.46330142	1	37.46330142	1	Czech Republic	Czech Republic
HLB011	LUZ065	17.90009737	17.90009737	1	17.90009737	1	17.90009737	1	0	0	Czech Republic	Czech Republic
HLB011	LUZ066	18.84950399	18.84950399	1	18.84950399	1	18.84950399	1	0	0	Czech Republic	Czech Republic
HLB072	LUZ066	18.06420088	28.89620066	2	18.06420088	1	18.06420088	1	0	0	Czech Republic	Czech Republic
HLB074	LUZ066	51.71769857	51.71769857	1	51.71769857	1	51.71769857	1	51.71769857	1	Czech Republic	Czech Republic
HLB075	LUZ066	18.70140135	29.03490365	2	18.70140135	1	18.70140135	1	0	0	Czech Republic	Czech Republic
LUZ079	LUZ066	16.65890217	16.65890217	1	16.65890217	1	16.65890217	1	0	0	Czech Republic	Czech Republic
DRN003	LUZ068	24.97849464	24.97849464	1	24.97849464	1	24.97849464	1	24.97849464	1	Czech Republic	Czech Republic
HLB029	LUZ068	16.52060151	16.52060151	1	16.52060151	1	16.52060151	1	0	0	Czech Republic	Czech Republic
LUZ086	LUZ068	16.06689692	16.06689692	1	16.06689692	1	16.06689692	1	0	0	Czech Republic	Czech Republic
LUZ005	LUZ070	18.44759583	18.44759583	1	18.44759583	1	18.44759583	1	0	0	Czech Republic	Czech Republic
LUZ059	LUZ070	81.6108942	1010.258201	29	962.4920972	24	937.4481976	22	918.9332992	21	Czech Republic	Czech Republic
LUZ068	LUZ070	130.4089993	3015.658893	62	2982.7092	59	2953.771801	57	2883.104294	53	Czech Republic	Czech Republic
LUZ085	LUZ070	25.49549341	58.35819244	3	49.39988852	2	49.39988852	2	49.39988852	2	Czech Republic	Czech Republic
P2C084	LUZ072	34.16830301	34.16830301	1	34.16830301	1	34.16830301	1	34.16830301	1	Czech Republic	Czech Republic
LUZ032	LUZ074	283.3629027	3241.351584	27	3241.351584	27	3241.351584	27	3241.351584	27	Czech Republic	Czech Republic
LUZ094	LUZ074	137.9106029	2791.48292	61	2773.397714	59	2678.873319	52	2605.661411	48	Czech Republic	Czech Republic
DRN001	LUZ076	31.67069554	31.67069554	1	31.67069554	1	31.67069554	1	31.67069554	1	Czech Republic	Czech Republic
HLB045	LUZ082	16.60839319	16.60839319	1	16.60839319	1	16.60839319	1	0	0	Czech Republic	Czech Republic
LUZ068	LUZ085	26.06990337	58.80490541	3	58.80490541	3	58.80490541	3	26.06990337	1	Czech Republic	Czech Republic
BNT035	LUZ086	26.20449662	26.20449662	1	26.20449662	1	26.20449662	1	26.20449662	1	Czech Republic	Czech Republic
LUZ025	LUZ087	18.73949766	18.73949766	1	18.73949766	1	18.73949766	1	0	0	Czech Republic	Czech Republic
LUZ088	LUZ087	268.7809928	3330.472996	22	3330.472996	22	3330.472996	22	3330.472996	22	Czech Republic	Czech Republic
LUZ090	LUZ087	213.0974922	1680.635479	32	1680.635479	32	1640.88938	29	1640.88938	29	Czech Republic	Czech Republic
LUZ072	LUZ088	108.1353008	1576.17232	36	1576.17232	36	1504.92633	31	1431.70172	27	Czech Republic	Czech Republic
LUZ090	LUZ088	102.4167955	998.2211286	25	975.5624233	23	961.9707239	22	912.6159203	19	Czech Republic	Czech Republic
LUZ092	LUZ088	184.1864027	1293.501099	17	1293.501099	17	1293.501099	17	1293.501099	17	Czech Republic	Czech Republic
LUZ094	LUZ088	65.98720551	284.8008026	14	255.1502098	11	199.9493077	7	146.3785067	4	Czech Republic	Czech Republic
P2C084	LUZ088	33.01810026	33.01810026	1	33.01810026	1	33.01810026	1	33.01810026	1	Czech Republic	Czech Republic
LUZ032	LUZ091	49.46229458	558.3193898	20	530.447787	17	517.9066837	16	498.7850845	15	Czech Republic	Czech Republic
LUZ072	LUZ092	283.6442025	3367.070399	21	3367.070399	21	3367.070399	21	3367.070399	21	Czech Republic	Czech Republic
LUZ094	LUZ092	144.244498	1357.395618	48	1229.888603	35	1131.167975	28	1024.038762	22	Czech Republic	Czech Republic
P2C116	LUZ092	26.81069374	26.81069374	1	26.81069374	1	26.81069374	1	26.81069374	1	Czech Republic	Czech Republic
LUZ032	LUZ094	86.56190038	1375.349288	41	1344.1925	38	1275.997201	33	1238.984001	31	Czech Republic	Czech Republic
LUZ072	LUZ094	75.83220601	600.4872901	25	551.278807	20	459.8292048	13	426.559108	11	Czech Republic	Czech Republic
LUZ032	LUZ095	160.4078054	1437.17569	26	1415.387498	24	1387.060409	22	1349.251412	20	Czech Republic	Czech Republic
LUZ072	LUZ095	75.14170408	623.55804	21	592.5105289	18	564.4426242	16	510.3005305	13	Czech Republic	Czech Republic
LUZ074	LUZ095	283.5657027	3296.19909	21	3296.19909	21	3296.19909	21	3296.19909	21	Czech Republic	Czech Republic
LUZ088	LUZ095	60.28330028	362.5491008	15	351.1388049	14	282.7704147	9	229.9749076	6	Czech Republic	Czech Republic
LUZ092	LUZ095	187.9644973	1712.656814	35	1676.834209	31	1624.702502	27	1587.386502	25	Czech Republic	Czech Republic
LUZ094	LUZ095	117.7776994	1881.810566	49	1823.476877	43	1785.197975	40	1749.537571	38	Czech Republic	Czech Republic
P2C138	LZH001	26.17390156	38.66750002	2	38.66750002	2	26.17390156	1	26.17390156	1	Czech Republic	Czech Republic
MOR006	MDR003	22.42389917	22.42389917	1	22.42389917	1	22.42389917	1	22.42389917	1	Czech Republic	Czech Republic
MDR001	MDR009	20.08880079	20.08880079	1	20.08880079	1	20.08880079	1	20.08880079	1	Czech Republic	Czech Republic
H3P003	MDR010	24.67669845	24.67669845	1	24.67669845	1	24.67669845	1	24.67669845	1	Czech Republic	Czech Republic
VLI007	MDR010	16.79129601	35.81899405	3	16.79129601	1	16.79129601	1	0	0	Czech Republic	Czech Republic
HUGO_168	MDR016	16.68660045	16.68660045	1	16.68660045	1	16.68660045	1	0	0	Lech_valley	Czech Republic
HUGO_168	MDR016	16.68660045	16.68660045	1	16.68660045	1	16.68660045	1	0	0	Lech_valley	Czech Republic
POST_35	MDR016	28.67420316	28.67420316	1	28.67420316	1	28.67420316	1	28.67420316	1	Lech_valley	Czech Republic
POST_35	MDR016	28.67420316	28.67420316	1	28.67420316	1	28.67420316	1	28.67420316	1	Lech_valley	Czech Republic
I0117	MDR019	16.70289636	16.70289636	1	16.70289636	1	16.70289636	1	0	0	Germany_EBA_Unetice	Czech Republic
I0117	MDR019	16.70289636	16.70289636	1	16.70289636	1	16.70289636	1	0	0	Germany_EBA_Unetice	Czech Republic
MX192	MDR019	19.30090189	19.30090189	1	19.30090189	1	19.30090189	1	0	0	Spreitenbach CWC (CH)	Czech Republic
MX192	MDR019	19.30090189	19.30090189	1	19.30090189	1	19.30090189	1	0	0	Spreitenbach CWC (CH)	Czech Republic
MX197	MDR019	17.72429943	17.72429943	1	17.72429943	1	17.72429943	1	0	0	Spreitenbach CWC (CH)	Czech Republic
MX197	MDR019	17.72429943	17.72429943	1	17.72429943	1	17.72429943	1	0	0	Spreitenbach CWC (CH)	Czech Republic
VLI058	MDR019	17.81570315	17.81570315	1	17.81570315	1	17.81570315	1	0	0	Czech Republic	Czech Republic
BCR022	MI3001	16.51510075	16.51510075	1	16.51510075	1	16.51510075	1	0	0	Czech Republic	Czech Republic
MI3003	MI3001	33.3837986	53.24209929	2	53.24209929	2	53.24209929	2	33.3837986	1	Czech Republic	Czech Republic
MI3021	MI3001	204.7150932	1631.631091	20	1620.987191	19	1605.02769	18	1605.02769	18	Czech Republic	Czech Republic
MI3032	MI3001	133.2712038	709.651212	15	688.4426157	13	688.4426157	13	688.4426157	13	Czech Republic	Czech Republic
MI3041	MI3001	24.23039675	42.02159643	3	24.23039675	1	24.23039675	1	24.23039675	1	Czech Republic	Czech Republic
MI6050	MI3001	17.40058661	27.2821784	2	17.40058661	1	17.40058661	1	0	0	Czech Republic	Czech Republic
P2C084	MI3001	16.2135005	16.2135005	1	16.2135005	1	16.2135005	1	0	0	Czech Republic	Czech Republic
P2C145	MI3001	23.82880151	40.33420105	2	40.33420105	2	40.33420105	2	23.82880151	1	Czech Republic	Czech Republic
P2C014	MI3002	31.37899637	31.37899637	1	31.37899637	1	31.37899637	1	31.37899637	1	Czech Republic	Czech Republic
P2C050	MI3002	63.99629712	254.9294964	10	244.0714971	9	201.2779907	6	182.3077992	5	Czech Republic	Czech Republic
P2C134	MI3002	39.67610151	88.30530196	4	77.3563996	3	77.3563996	3	39.67610151	1	Czech Republic	Czech Republic
BNT031	MI3003	18.3160007	18.3160007	1	18.3160007	1	18.3160007	1	0	0	Czech Republic	Czech Republic
BNT083	MI3003	17.60619879	25.69029927	2	17.60619879	1	17.60619879	1	0	0	Czech Republic	Czech Republic
BNT095	MI3003	17.24599898	43.16701591	4	17.24599898	1	17.24599898	1	0	0	Czech Republic	Czech Republic
MI3012	MI3003	180.8766961	3057.1487	46	3038.205998	44	2997.626405	41	2959.911612	39	Czech Republic	Czech Republic
MI3021	MI3003	62.09350266	319.2525111	12	288.3391104	9	273.9072047	8	237.9330001	6	Czech Republic	Czech Republic
MI3041	MI3003	46.05560303	409.1363896	15	399.4035919	14	384.367295	13	330.4009874	10	Czech Republic	Czech Republic
MI3091	MI3003	17.13690162	17.13690162	1	17.13690162	1	17.13690162	1	0	0	Czech Republic	Czech Republic
MI6017	MI3003	12.67440319	24.86400381	2	24.86400381	2	0	0	0	0	Czech Republic	Czech Republic
P2C027	MI3003	17.2942996	26.43069625	2	17.2942996	1	17.2942996	1	0	0	Czech Republic	Czech Republic
P2C084	MI3003	26.3677001	26.3677001	1	26.3677001	1	26.3677001	1	26.3677001	1	Czech Republic	Czech Republic
P2C121	MI3003	63.51669729	652.4179902	23	620.2514884	20	580.9549924	17	524.8043985	14	Czech Republic	Czech Republic
P2C125	MI3003	59.00360048	723.3061695	28	694.4781685	25	585.1945871	17	511.7237946	13	Czech Republic	Czech Republic
P2C128	MI3003	62.54709363	218.7927884	8	208.2229895	7	179.587192	5	162.2507877	4	Czech Republic	Czech Republic
P2C135	MI3003	16.24539793	16.24539793	1	16.24539793	1	16.24539793	1	0	0	Czech Republic	Czech Republic
P2C140	MI3003	31.12889826	195.8004947	9	185.5571981	8	185.5571981	8	135.8885994	5	Czech Republic	Czech Republic
P2C145	MI3003	34.36809937	186.6291078	11	159.5604094	8	117.0863988	5	81.55419849	3	Czech Republic	Czech Republic
MI3007	MI3005	146.6960033	737.2055925	25	656.3592963	17	615.3277926	14	582.5762983	12	Czech Republic	Czech Republic
BNT043	MI3007	18.49020123	18.49020123	1	18.49020123	1	18.49020123	1	0	0	Czech Republic	Czech Republic
MI3039	MI3008	133.7182009	1327.573899	23	1319.0812	22	1304.8235	21	1269.319598	19	Czech Republic	Czech Republic
BNH018	MI3011	16.68848991	16.68848991	1	16.68848991	1	16.68848991	1	0	0	Czech Republic	Czech Republic
MI3002	MI3011	16.21699929	16.21699929	1	16.21699929	1	16.21699929	1	0	0	Czech Republic	Czech Republic
MI6014	MI3011	16.9754982	16.9754982	1	16.9754982	1	16.9754982	1	0	0	Czech Republic	Czech Republic
BNT031	MI3012	29.81579304	29.81579304	1	29.81579304	1	29.81579304	1	29.81579304	1	Czech Republic	Czech Republic
P2C121	MI3012	148.2905055	1002.361204	19	992.4140019	18	977.8949065	17	977.8949065	17	Czech Republic	Czech Republic
P2C125	MI3012	75.79189539	935.336786	24	913.1394888	22	913.1394888	22	876.5327955	20	Czech Republic	Czech Republic
P2C128	MI3012	82.03300238	637.1259258	21	607.0864305	18	581.1246306	16	546.0368306	14	Czech Republic	Czech Republic
P2C134	MI3012	16.15209579	16.15209579	1	16.15209579	1	16.15209579	1	0	0	Czech Republic	Czech Republic
P2C140	MI3012	78.23229811	478.7695102	16	452.5924078	13	410.7402063	10	410.7402063	10	Czech Republic	Czech Republic
P2C145	MI3012	108.1469968	925.7744354	29	889.1836314	25	861.5366308	23	789.1631244	19	Czech Republic	Czech Republic
P2C150	MI3012	18.80789995	18.80789995	1	18.80789995	1	18.80789995	1	0	0	Czech Republic	Czech Republic
BCR022	MI3015	17.9970026	17.9970026	1	17.9970026	1	17.9970026	1	0	0	Czech Republic	Czech Republic
MI6014	MI3015	17.1303004	17.1303004	1	17.1303004	1	17.1303004	1	0	0	Czech Republic	Czech Republic
P2C089	MI3015	22.73539305	22.73539305	1	22.73539305	1	22.73539305	1	22.73539305	1	Czech Republic	Czech Republic
P2C093	MI3015	16.90620184	16.90620184	1	16.90620184	1	16.90620184	1	0	0	Czech Republic	Czech Republic
BNH018	MI3016	17.41650105	17.41650105	1	17.41650105	1	17.41650105	1	0	0	Czech Republic	Czech Republic
BNT024	MI3016	16.2678957	16.2678957	1	16.2678957	1	16.2678957	1	0	0	Czech Republic	Czech Republic
MI3043	MI3016	20.1308012	20.1308012	1	20.1308012	1	20.1308012	1	20.1308012	1	Czech Republic	Czech Republic
MI6026	MI3016	16.18759632	16.18759632	1	16.18759632	1	16.18759632	1	0	0	Czech Republic	Czech Republic
MIP009	MI3016	18.30630302	56.20529652	4	44.9516952	3	18.30630302	1	0	0	Czech Republic	Czech Republic
P2C032	MI3016	25.09030104	25.09030104	1	25.09030104	1	25.09030104	1	25.09030104	1	Czech Republic	Czech Republic
P2C045	MI3016	24.29090142	24.29090142	1	24.29090142	1	24.29090142	1	24.29090142	1	Czech Republic	Czech Republic
P2C145	MI3016	147.2212955	999.791397	15	999.791397	15	986.7468013	14	947.519801	12	Czech Republic	Czech Republic
BNT016	MI3017	17.73539931	17.73539931	1	17.73539931	1	17.73539931	1	0	0	Czech Republic	Czech Republic
MI3034	MI3017	16.59549475	16.59549475	1	16.59549475	1	16.59549475	1	0	0	Czech Republic	Czech Republic
MI6030	MI3021	22.25700021	22.25700021	1	22.25700021	1	22.25700021	1	22.25700021	1	Czech Republic	Czech Republic
P2C045	MI3021	17.23399758	17.23399758	1	17.23399758	1	17.23399758	1	0	0	Czech Republic	Czech Republic
P2C121	MI3021	18.60599518	18.60599518	1	18.60599518	1	18.60599518	1	0	0	Czech Republic	Czech Republic
P2C125	MI3021	20.70560455	32.64560699	2	20.70560455	1	20.70560455	1	20.70560455	1	Czech Republic	Czech Republic
BNT022	MI3022	31.70250058	96.26509352	5	85.83309352	4	73.71509671	3	73.71509671	3	Czech Republic	Czech Republic
MI3037	MI3022	16.56320095	16.56320095	1	16.56320095	1	16.56320095	1	0	0	Czech Republic	Czech Republic
MI3047	MI3022	17.48859882	35.98659635	3	17.48859882	1	17.48859882	1	0	0	Czech Republic	Czech Republic
MI3065	MI3022	223.2484032	2567.988695	34	2556.965603	33	2556.965603	33	2556.965603	33	Czech Republic	Czech Republic
MI6003	MI3022	17.78198481	17.78198481	1	17.78198481	1	17.78198481	1	0	0	Czech Republic	Czech Republic
MI6008	MI3022	20.75679898	20.75679898	1	20.75679898	1	20.75679898	1	20.75679898	1	Czech Republic	Czech Republic
MI6032	MI3022	48.082304	157.1969986	6	148.771596	5	148.771596	5	148.771596	5	Czech Republic	Czech Republic
MI6051	MI3022	22.45099843	22.45099843	1	22.45099843	1	22.45099843	1	22.45099843	1	Czech Republic	Czech Republic
P2C014	MI3022	17.60910749	17.60910749	1	17.60910749	1	17.60910749	1	0	0	Czech Republic	Czech Republic
P2C016	MI3022	27.17440128	53.28199938	3	44.12570074	2	44.12570074	2	27.17440128	1	Czech Republic	Czech Republic
P2C127	MI3022	17.01029539	17.01029539	1	17.01029539	1	17.01029539	1	0	0	Czech Republic	Czech Republic
BNT086	MI3023	20.27800381	20.27800381	1	20.27800381	1	20.27800381	1	20.27800381	1	Czech Republic	Czech Republic
BNT022	MI3024	31.4711988	84.54650743	4	74.11450744	3	74.11450744	3	74.11450744	3	Czech Republic	Czech Republic
MI3022	MI3024	223.2408032	2097.129988	34	2088.971089	33	2088.971089	33	2018.423682	29	Czech Republic	Czech Republic
MI3037	MI3024	16.56320095	16.56320095	1	16.56320095	1	16.56320095	1	0	0	Czech Republic	Czech Republic
MI3065	MI3024	180.9006961	2187.110056	41	2146.649455	37	2095.948846	33	2043.948446	30	Czech Republic	Czech Republic
MI6003	MI3024	17.63619184	17.63619184	1	17.63619184	1	17.63619184	1	0	0	Czech Republic	Czech Republic
MI6014	MI3024	26.19209886	26.19209886	1	26.19209886	1	26.19209886	1	26.19209886	1	Czech Republic	Czech Republic
MI6021	MI3024	26.26379728	64.78109062	4	44.41899061	2	44.41899061	2	26.26379728	1	Czech Republic	Czech Republic
MI6032	MI3024	48.08089733	135.3987992	5	113.7072027	3	113.7072027	3	113.7072027	3	Czech Republic	Czech Republic
MI6051	MI3024	14.92879689	28.81319821	2	28.81319821	2	0	0	0	0	Czech Republic	Czech Republic
P2C016	MI3024	22.21781015	94.78151873	6	94.78151873	6	39.16811123	2	22.21781015	1	Czech Republic	Czech Republic
BCR006	MI3026	21.0580945	21.0580945	1	21.0580945	1	21.0580945	1	21.0580945	1	Czech Republic	Czech Republic
BCR022	MI3026	17.96619892	17.96619892	1	17.96619892	1	17.96619892	1	0	0	Czech Republic	Czech Republic
MI3015	MI3026	175.887689	1513.941866	21	1496.216765	19	1480.975261	18	1464.604369	17	Czech Republic	Czech Republic
P2C004	MI3026	14.27350044	27.66849995	2	27.66849995	2	0	0	0	0	Czech Republic	Czech Republic
P2C016	MI3026	18.13129187	39.8100853	3	30.70209026	2	18.13129187	1	0	0	Czech Republic	Czech Republic
P2C042	MI3026	17.801404	26.7440021	2	17.801404	1	17.801404	1	0	0	Czech Republic	Czech Republic
MI3045	MI3027	16.73300266	16.73300266	1	16.73300266	1	16.73300266	1	0	0	Czech Republic	Czech Republic
MI3067	MI3027	19.35660243	19.35660243	1	19.35660243	1	19.35660243	1	0	0	Czech Republic	Czech Republic
MI3079	MI3027	29.82620001	29.82620001	1	29.82620001	1	29.82620001	1	29.82620001	1	Czech Republic	Czech Republic
MI6020	MI3027	22.99779654	22.99779654	1	22.99779654	1	22.99779654	1	22.99779654	1	Czech Republic	Czech Republic
MI6032	MI3027	114.1464973	1367.67756	36	1340.022765	33	1280.83238	29	1224.993076	26	Czech Republic	Czech Republic
MI6042	MI3027	17.9336071	17.9336071	1	17.9336071	1	17.9336071	1	0	0	Czech Republic	Czech Republic
P2C024	MI3027	36.90920174	57.47180283	2	57.47180283	2	57.47180283	2	57.47180283	2	Czech Republic	Czech Republic
P2C106	MI3027	16.16269946	16.16269946	1	16.16269946	1	16.16269946	1	0	0	Czech Republic	Czech Republic
BNH016	MI3030	17.80980229	27.62610316	2	17.80980229	1	17.80980229	1	0	0	Czech Republic	Czech Republic
MI3051	MI3030	19.83070374	28.57860327	2	19.83070374	1	19.83070374	1	0	0	Czech Republic	Czech Republic
MI3055	MI3030	22.57359931	22.57359931	1	22.57359931	1	22.57359931	1	22.57359931	1	Czech Republic	Czech Republic
P2C015	MI3030	16.88730121	16.88730121	1	16.88730121	1	16.88730121	1	0	0	Czech Republic	Czech Republic
P2C042	MI3030	39.57289457	48.49148989	2	39.57289457	1	39.57289457	1	39.57289457	1	Czech Republic	Czech Republic
P2C107	MI3030	29.47829962	299.7685633	16	279.015582	14	235.3103869	11	148.5355914	6	Czech Republic	Czech Republic
P2C116	MI3030	62.55670153	94.79030035	3	94.79030035	3	81.30800091	2	62.55670153	1	Czech Republic	Czech Republic
BNH004	MI3032	19.3700999	19.3700999	1	19.3700999	1	19.3700999	1	0	0	Czech Republic	Czech Republic
BNH005	MI3032	19.68590021	19.68590021	1	19.68590021	1	19.68590021	1	0	0	Czech Republic	Czech Republic
BNT035	MI3032	30.4320991	30.4320991	1	30.4320991	1	30.4320991	1	30.4320991	1	Czech Republic	Czech Republic
BNT095	MI3032	17.14949608	28.54759693	2	17.14949608	1	17.14949608	1	0	0	Czech Republic	Czech Republic
MI3041	MI3032	43.73349547	358.9406892	14	358.9406892	14	299.9406993	10	241.4317995	7	Czech Republic	Czech Republic
MI3043	MI3032	17.50599146	17.50599146	1	17.50599146	1	17.50599146	1	0	0	Czech Republic	Czech Republic
MI3058	MI3032	16.05579853	16.05579853	1	16.05579853	1	16.05579853	1	0	0	Czech Republic	Czech Republic
MI3080	MI3032	19.97539997	19.97539997	1	19.97539997	1	19.97539997	1	0	0	Czech Republic	Czech Republic
MI6032	MI3032	24.94010329	24.94010329	1	24.94010329	1	24.94010329	1	24.94010329	1	Czech Republic	Czech Republic
P2C004	MI3032	22.05290794	22.05290794	1	22.05290794	1	22.05290794	1	22.05290794	1	Czech Republic	Czech Republic
P2C070	MI3032	23.07690084	36.37000322	2	36.37000322	2	23.07690084	1	23.07690084	1	Czech Republic	Czech Republic
P2C114	MI3032	19.42360103	19.42360103	1	19.42360103	1	19.42360103	1	0	0	Czech Republic	Czech Republic
P2C134	MI3032	19.13839579	29.09058928	2	19.13839579	1	19.13839579	1	0	0	Czech Republic	Czech Republic
P2C144	MI3032	40.86190065	52.75020059	2	40.86190065	1	40.86190065	1	40.86190065	1	Czech Republic	Czech Republic
P2C145	MI3032	45.1576978	359.7798871	13	351.7599868	12	323.8854902	10	272.61329	7	Czech Republic	Czech Republic
MI3001	MI3033	104.8722057	563.021824	19	516.9332277	14	516.9332277	14	463.635419	11	Czech Republic	Czech Republic
MI3032	MI3033	283.6522026	3339.382697	20	3339.382697	20	3339.382697	20	3339.382697	20	Czech Republic	Czech Republic
MI3041	MI3033	37.88490295	115.5850202	6	107.4975163	5	93.90951097	4	37.88490295	1	Czech Republic	Czech Republic
MI3049	MI3033	60.60830355	370.6468899	13	350.506993	11	335.9963018	10	283.1413025	7	Czech Republic	Czech Republic
MI3056	MI3033	21.35720253	21.35720253	1	21.35720253	1	21.35720253	1	21.35720253	1	Czech Republic	Czech Republic
MI3058	MI3033	19.24220324	19.24220324	1	19.24220324	1	19.24220324	1	0	0	Czech Republic	Czech Republic
MI6032	MI3033	16.94239974	16.94239974	1	16.94239974	1	16.94239974	1	0	0	Czech Republic	Czech Republic
P2C004	MI3033	22.57289886	22.57289886	1	22.57289886	1	22.57289886	1	22.57289886	1	Czech Republic	Czech Republic
P2C063	MI3033	26.46499872	26.46499872	1	26.46499872	1	26.46499872	1	26.46499872	1	Czech Republic	Czech Republic
P2C070	MI3033	23.07690084	23.07690084	1	23.07690084	1	23.07690084	1	23.07690084	1	Czech Republic	Czech Republic
P2C090	MI3033	26.46319866	26.46319866	1	26.46319866	1	26.46319866	1	26.46319866	1	Czech Republic	Czech Republic
P2C145	MI3033	43.05250049	167.3799956	7	167.3799956	7	151.7346943	6	119.0719962	4	Czech Republic	Czech Republic
BNT084	MI3034	25.72000027	25.72000027	1	25.72000027	1	25.72000027	1	25.72000027	1	Czech Republic	Czech Republic
P2C113	MI3035	16.38720036	16.38720036	1	16.38720036	1	16.38720036	1	0	0	Czech Republic	Czech Republic
BNT023	MI3036	22.07239866	22.07239866	1	22.07239866	1	22.07239866	1	22.07239866	1	Czech Republic	Czech Republic
BNT043	MI3036	21.05329633	21.05329633	1	21.05329633	1	21.05329633	1	21.05329633	1	Czech Republic	Czech Republic
MI3041	MI3036	32.9128921	57.05079436	3	48.64579439	2	32.9128921	1	32.9128921	1	Czech Republic	Czech Republic
MI3044	MI3036	237.6369923	2277.722289	43	2225.155299	38	2196.3957	36	2196.3957	36	Czech Republic	Czech Republic
MI3047	MI3036	167.4395949	2089.40357	44	2042.201373	39	2028.622267	38	1937.659077	33	Czech Republic	Czech Republic
P2C128	MI3036	18.37739944	54.36040759	4	45.3181088	3	18.37739944	1	0	0	Czech Republic	Czech Republic
P2C140	MI3036	38.33720684	150.2332196	7	138.7214169	6	110.607408	4	75.49750805	2	Czech Republic	Czech Republic
P2C145	MI3036	38.19909841	38.19909841	1	38.19909841	1	38.19909841	1	38.19909841	1	Czech Republic	Czech Republic
BCR007	MI3037	15.46210051	43.15710068	3	43.15710068	3	0	0	0	0	Czech Republic	Czech Republic
BNT013	MI3037	25.25990009	25.25990009	1	25.25990009	1	25.25990009	1	25.25990009	1	Czech Republic	Czech Republic
MI3065	MI3037	16.39269888	16.39269888	1	16.39269888	1	16.39269888	1	0	0	Czech Republic	Czech Republic
MI6048	MI3037	17.38800406	26.01540685	2	17.38800406	1	17.38800406	1	0	0	Czech Republic	Czech Republic
P2C063	MI3037	28.40809822	132.2877862	8	101.4465921	5	87.19819114	4	53.45749781	2	Czech Republic	Czech Republic
P2C090	MI3037	28.24860013	90.01550324	5	71.46660484	3	71.46660484	3	71.46660484	3	Czech Republic	Czech Republic
MI3006	MI3038	172.4360943	2513.424122	38	2494.828618	36	2482.580519	35	2464.162117	34	Czech Republic	Czech Republic
P2C047	MI3038	18.38059723	18.38059723	1	18.38059723	1	18.38059723	1	0	0	Czech Republic	Czech Republic
BNT019	MI3041	17.05549955	26.15849972	2	17.05549955	1	17.05549955	1	0	0	Czech Republic	Czech Republic
BNT035	MI3041	25.59629679	25.59629679	1	25.59629679	1	25.59629679	1	25.59629679	1	Czech Republic	Czech Republic
BNT095	MI3041	37.50490099	89.17871863	4	66.71160609	2	66.71160609	2	66.71160609	2	Czech Republic	Czech Republic
MI3012	MI3041	48.60910049	824.4134763	35	768.2030861	29	667.2776822	22	632.5123731	20	Czech Republic	Czech Republic
MI3047	MI3041	25.18230081	38.64859939	2	38.64859939	2	25.18230081	1	25.18230081	1	Czech Republic	Czech Republic
MI3072	MI3041	17.01870263	47.70499319	3	47.70499319	3	17.01870263	1	0	0	Czech Republic	Czech Republic
MI6036	MI3041	17.25450158	17.25450158	1	17.25450158	1	17.25450158	1	0	0	Czech Republic	Czech Republic
MI6043	MI3041	28.8648963	51.60719156	2	51.60719156	2	51.60719156	2	51.60719156	2	Czech Republic	Czech Republic
P2C004	MI3041	18.13639402	18.13639402	1	18.13639402	1	18.13639402	1	0	0	Czech Republic	Czech Republic
P2C065	MI3041	19.23840046	19.23840046	1	19.23840046	1	19.23840046	1	0	0	Czech Republic	Czech Republic
P2C105	MI3041	27.2785008	27.2785008	1	27.2785008	1	27.2785008	1	27.2785008	1	Czech Republic	Czech Republic
P2C114	MI3041	22.02830315	22.02830315	1	22.02830315	1	22.02830315	1	22.02830315	1	Czech Republic	Czech Republic
P2C121	MI3041	33.36510118	189.9668978	8	180.5275963	7	166.821097	6	166.821097	6	Czech Republic	Czech Republic
P2C125	MI3041	26.22700036	100.1224953	5	91.8647963	4	91.8647963	4	73.21790042	3	Czech Republic	Czech Republic
P2C128	MI3041	73.51009846	782.2460897	28	728.01838	22	684.4396777	19	627.7245812	16	Czech Republic	Czech Republic
P2C140	MI3041	71.40959501	747.4729735	27	692.2913629	21	678.7086624	20	603.5791658	16	Czech Republic	Czech Republic
P2C145	MI3041	74.52919483	936.6183027	35	886.7683976	30	816.7399041	25	712.5579975	19	Czech Republic	Czech Republic
P2C156	MI3041	22.45700359	22.45700359	1	22.45700359	1	22.45700359	1	22.45700359	1	Czech Republic	Czech Republic
MI6012	MI3043	35.69400311	68.05250198	4	50.45060366	2	35.69400311	1	35.69400311	1	Czech Republic	Czech Republic
P2C112	MI3043	17.68379807	17.68379807	1	17.68379807	1	17.68379807	1	0	0	Czech Republic	Czech Republic
P2C121	MI3043	27.18920112	35.51760316	2	27.18920112	1	27.18920112	1	27.18920112	1	Czech Republic	Czech Republic
P2C141	MI3043	16.77910089	16.77910089	1	16.77910089	1	16.77910089	1	0	0	Czech Republic	Czech Republic
P2C142	MI3043	20.46158314	28.66808176	2	20.46158314	1	20.46158314	1	20.46158314	1	Czech Republic	Czech Republic
P2C148	MI3043	19.48158741	19.48158741	1	19.48158741	1	19.48158741	1	0	0	Czech Republic	Czech Republic
BCR023	MI3044	19.4002986	19.4002986	1	19.4002986	1	19.4002986	1	0	0	Czech Republic	Czech Republic
BNT025	MI3044	16.21559858	16.21559858	1	16.21559858	1	16.21559858	1	0	0	Czech Republic	Czech Republic
BNT086	MI3044	16.62989855	16.62989855	1	16.62989855	1	16.62989855	1	0	0	Czech Republic	Czech Republic
MI3012	MI3044	20.22080421	20.22080421	1	20.22080421	1	20.22080421	1	20.22080421	1	Czech Republic	Czech Republic
MI3041	MI3044	32.9128921	32.9128921	1	32.9128921	1	32.9128921	1	32.9128921	1	Czech Republic	Czech Republic
MI3047	MI3044	109.6450031	2222.630414	51	2175.970917	46	2150.818019	44	2100.351825	41	Czech Republic	Czech Republic
MI6032	MI3044	16.02909565	16.02909565	1	16.02909565	1	16.02909565	1	0	0	Czech Republic	Czech Republic
P2C126	MI3044	21.93289995	21.93289995	1	21.93289995	1	21.93289995	1	21.93289995	1	Czech Republic	Czech Republic
P2C128	MI3044	75.5207032	162.7429992	7	153.0571014	6	101.0682017	2	101.0682017	2	Czech Republic	Czech Republic
P2C134	MI3044	28.74720097	64.76489902	3	64.76489902	3	49.13880229	2	49.13880229	2	Czech Republic	Czech Republic
P2C140	MI3044	75.8736968	247.73027	9	206.6713721	5	192.8447694	4	192.8447694	4	Czech Republic	Czech Republic
P2C145	MI3044	35.92169881	61.68520451	2	61.68520451	2	61.68520451	2	61.68520451	2	Czech Republic	Czech Republic
BRD003	MI3045	22.1306026	31.54290318	2	22.1306026	1	22.1306026	1	22.1306026	1	Czech Republic	Czech Republic
MI6032	MI3045	16.27399921	16.27399921	1	16.27399921	1	16.27399921	1	0	0	Czech Republic	Czech Republic
BCR023	MI3046	18.97790432	18.97790432	1	18.97790432	1	18.97790432	1	0	0	Czech Republic	Czech Republic
MI3036	MI3046	283.6522026	3333.701898	20	3333.701898	20	3333.701898	20	3333.701898	20	Czech Republic	Czech Republic
MI3044	MI3046	283.4682027	3343.116708	25	3343.116708	25	3343.116708	25	3343.116708	25	Czech Republic	Czech Republic
MI3047	MI3046	268.7809928	2912.537593	49	2901.509694	48	2833.030013	43	2780.974606	40	Czech Republic	Czech Republic
P2C126	MI3046	21.93289995	21.93289995	1	21.93289995	1	21.93289995	1	21.93289995	1	Czech Republic	Czech Republic
BNT043	MI3047	18.21939945	18.21939945	1	18.21939945	1	18.21939945	1	0	0	Czech Republic	Czech Republic
MI6017	MI3047	16.33950472	16.33950472	1	16.33950472	1	16.33950472	1	0	0	Czech Republic	Czech Republic
MI6032	MI3047	15.80579281	28.31978798	2	28.31978798	2	0	0	0	0	Czech Republic	Czech Republic
MI6034	MI3047	19.47930455	19.47930455	1	19.47930455	1	19.47930455	1	0	0	Czech Republic	Czech Republic
P2C128	MI3047	77.30359882	200.1532033	9	181.5098003	7	137.0675996	4	100.2845988	2	Czech Republic	Czech Republic
P2C134	MI3047	21.12480402	38.35270405	2	38.35270405	2	38.35270405	2	21.12480402	1	Czech Republic	Czech Republic
P2C140	MI3047	34.39819999	167.9044235	8	156.108116	7	128.5134185	5	89.26811107	3	Czech Republic	Czech Republic
BNT035	MI3049	21.24219537	21.24219537	1	21.24219537	1	21.24219537	1	21.24219537	1	Czech Republic	Czech Republic
MI3001	MI3049	85.41510403	1690.444042	34	1679.884642	33	1667.12374	32	1647.716838	31	Czech Republic	Czech Republic
MI3003	MI3049	48.58909994	139.2687861	6	128.5695855	5	99.47738089	3	81.27819933	2	Czech Republic	Czech Republic
MI3021	MI3049	268.7866928	3281.73928	33	3281.73928	33	3265.779779	32	3249.469479	31	Czech Republic	Czech Republic
MI3032	MI3049	90.76999873	978.3266074	25	967.9187074	24	924.0692094	21	907.3392088	20	Czech Republic	Czech Republic
MI3041	MI3049	41.96400046	225.2065994	9	214.1799994	8	214.1799994	8	174.7364976	6	Czech Republic	Czech Republic
P2C045	MI3049	17.33229756	17.33229756	1	17.33229756	1	17.33229756	1	0	0	Czech Republic	Czech Republic
P2C125	MI3049	16.53029919	16.53029919	1	16.53029919	1	16.53029919	1	0	0	Czech Republic	Czech Republic
P2C144	MI3049	23.97509994	40.73410215	2	40.73410215	2	40.73410215	2	23.97509994	1	Czech Republic	Czech Republic
P2C145	MI3049	48.54609966	139.3378004	6	128.6738008	5	113.746503	4	93.84660423	3	Czech Republic	Czech Republic
MI3056	MI3050	26.77189112	60.39339453	4	40.94219208	2	26.77189112	1	26.77189112	1	Czech Republic	Czech Republic
MI6014	MI3050	20.88759542	45.87869495	3	36.46689504	2	20.88759542	1	20.88759542	1	Czech Republic	Czech Republic
MI6015	MI3050	34.96030569	125.2037063	8	93.0758059	5	52.78410316	2	34.96030569	1	Czech Republic	Czech Republic
MI6019	MI3050	25.58230162	33.70819986	2	25.58230162	1	25.58230162	1	25.58230162	1	Czech Republic	Czech Republic
MI6030	MI3050	34.8443985	34.8443985	1	34.8443985	1	34.8443985	1	34.8443985	1	Czech Republic	Czech Republic
MI6033	MI3050	58.04550052	429.3603003	19	393.3023989	15	336.8186086	11	263.0318969	7	Czech Republic	Czech Republic
MI6040	MI3050	43.70170236	185.9298825	9	165.6059027	7	137.5048041	5	100.8159041	3	Czech Republic	Czech Republic
MI6048	MI3050	18.21360588	18.21360588	1	18.21360588	1	18.21360588	1	0	0	Czech Republic	Czech Republic
MIP002	MI3050	25.09069927	25.09069927	1	25.09069927	1	25.09069927	1	25.09069927	1	Czech Republic	Czech Republic
MIP010	MI3050	88.10889721	926.4612067	35	877.1907035	30	792.192902	24	685.1699011	18	Czech Republic	Czech Republic
MIP011	MI3050	17.24700034	17.24700034	1	17.24700034	1	17.24700034	1	0	0	Czech Republic	Czech Republic
P2C095	MI3050	35.52649617	89.44829106	4	89.44829106	4	62.28989363	2	62.28989363	2	Czech Republic	Czech Republic
P2C101	MI3050	15.2493	44.55329776	3	44.55329776	3	0	0	0	0	Czech Republic	Czech Republic
P2C133	MI3050	58.71510208	185.4803976	6	176.1161026	5	163.2607039	4	163.2607039	4	Czech Republic	Czech Republic
P2C155	MI3050	23.81930351	23.81930351	1	23.81930351	1	23.81930351	1	23.81930351	1	Czech Republic	Czech Republic
BRD003	MI3051	22.5984931	22.5984931	1	22.5984931	1	22.5984931	1	22.5984931	1	Czech Republic	Czech Republic
MI3073	MI3051	19.40619946	19.40619946	1	19.40619946	1	19.40619946	1	0	0	Czech Republic	Czech Republic
P2C103	MI3051	19.5592016	19.5592016	1	19.5592016	1	19.5592016	1	0	0	Czech Republic	Czech Republic
MI3041	MI3052	50.31460524	246.7814207	8	246.7814207	8	231.1962187	7	212.0827138	6	Czech Republic	Czech Republic
MI6036	MI3052	46.79600596	59.96450782	2	59.96450782	2	46.79600596	1	46.79600596	1	Czech Republic	Czech Republic
P2C156	MI3052	24.20269847	52.63359845	3	44.31879818	2	44.31879818	2	44.31879818	2	Czech Republic	Czech Republic
MI6048	MI3053	62.85149977	88.35769817	2	88.35769817	2	88.35769817	2	88.35769817	2	Czech Republic	Czech Republic
MI6050	MI3053	19.9499011	19.9499011	1	19.9499011	1	19.9499011	1	0	0	Czech Republic	Czech Republic
P2C024	MI3053	18.30949932	18.30949932	1	18.30949932	1	18.30949932	1	0	0	Czech Republic	Czech Republic
BNT013	MI3055	20.07509917	20.07509917	1	20.07509917	1	20.07509917	1	20.07509917	1	Czech Republic	Czech Republic
MI3052	MI3055	46.79710269	75.1712054	3	65.88750184	2	65.88750184	2	46.79710269	1	Czech Republic	Czech Republic
MI6028	MI3055	149.2160007	1510.064094	29	1500.527494	28	1456.774598	25	1456.774598	25	Czech Republic	Czech Republic
MI6036	MI3055	223.2484032	2621.290603	33	2600.476399	31	2557.565101	28	2557.565101	28	Czech Republic	Czech Republic
P2C156	MI3055	25.34869909	41.00019932	2	41.00019932	2	25.34869909	1	25.34869909	1	Czech Republic	Czech Republic
BCR005	MI3056	16.68670177	16.68670177	1	16.68670177	1	16.68670177	1	0	0	Czech Republic	Czech Republic
MI6033	MI3056	26.77189112	89.81259763	5	81.07869625	4	68.29929352	3	48.40989113	2	Czech Republic	Czech Republic
MI6040	MI3056	16.76210165	41.05579853	3	29.98180389	2	16.76210165	1	0	0	Czech Republic	Czech Republic
MIP002	MI3056	14.18130398	28.13590467	2	28.13590467	2	0	0	0	0	Czech Republic	Czech Republic
MIP010	MI3056	41.89350307	70.46240121	3	70.46240121	3	41.89350307	1	41.89350307	1	Czech Republic	Czech Republic
MIP011	MI3056	22.53670096	75.21630526	5	66.5997982	4	38.57409954	2	22.53670096	1	Czech Republic	Czech Republic
MIP012	MI3056	25.70349574	39.5811975	2	39.5811975	2	25.70349574	1	25.70349574	1	Czech Republic	Czech Republic
MIP014	MI3056	21.95029259	31.75218105	2	21.95029259	1	21.95029259	1	21.95029259	1	Czech Republic	Czech Republic
P2C032	MI3056	54.91059721	377.7812898	18	339.1154855	14	254.3188035	8	219.8653013	6	Czech Republic	Czech Republic
P2C058	MI3056	20.89430094	29.18370068	2	20.89430094	1	20.89430094	1	20.89430094	1	Czech Republic	Czech Republic
P2C063	MI3056	16.68930054	16.68930054	1	16.68930054	1	16.68930054	1	0	0	Czech Republic	Czech Republic
MI3041	MI3060	31.0675025	54.54740226	2	54.54740226	2	54.54740226	2	54.54740226	2	Czech Republic	Czech Republic
MI3064	MI3060	35.71819961	87.09840477	5	69.58500445	3	55.90400398	2	55.90400398	2	Czech Republic	Czech Republic
MI3072	MI3060	153.0101091	2541.52394	43	2523.767037	41	2481.35402	38	2447.781727	36	Czech Republic	Czech Republic
MI6043	MI3060	189.4037962	2206.847498	40	2144.158415	34	2117.77191	32	2082.522099	30	Czech Republic	Czech Republic
MIP004	MI3060	16.77029729	25.65450072	2	16.77029729	1	16.77029729	1	0	0	Czech Republic	Czech Republic
MIP011	MI3060	20.49219608	46.72829807	3	37.11659908	2	37.11659908	2	20.49219608	1	Czech Republic	Czech Republic
MIP012	MI3060	21.53890133	39.36220109	3	21.53890133	1	21.53890133	1	21.53890133	1	Czech Republic	Czech Republic
MIP014	MI3060	21.50470018	21.50470018	1	21.50470018	1	21.50470018	1	21.50470018	1	Czech Republic	Czech Republic
P2C088	MI3060	18.70840192	18.70840192	1	18.70840192	1	18.70840192	1	0	0	Czech Republic	Czech Republic
P2C096	MI3060	21.05779648	21.05779648	1	21.05779648	1	21.05779648	1	21.05779648	1	Czech Republic	Czech Republic
BCR022	MI3062	16.25430584	16.25430584	1	16.25430584	1	16.25430584	1	0	0	Czech Republic	Czech Republic
MI3074	MI3062	191.6474041	2368.347517	35	2357.221416	34	2357.221416	34	2337.954516	33	Czech Republic	Czech Republic
MI3078	MI3062	52.463305	52.463305	1	52.463305	1	52.463305	1	52.463305	1	Czech Republic	Czech Republic
MI3091	MI3062	47.77660072	350.3152162	15	323.0536133	12	309.7987086	11	274.1062075	9	Czech Republic	Czech Republic
MI6018	MI3062	26.17849708	26.17849708	1	26.17849708	1	26.17849708	1	26.17849708	1	Czech Republic	Czech Republic
P2C053	MI3062	23.05749655	23.05749655	1	23.05749655	1	23.05749655	1	23.05749655	1	Czech Republic	Czech Republic
P2C135	MI3062	138.6431932	1327.43548	33	1319.21338	32	1304.581879	31	1233.866484	27	Czech Republic	Czech Republic
P2C142	MI3062	22.27299213	32.78629184	2	22.27299213	1	22.27299213	1	22.27299213	1	Czech Republic	Czech Republic
BNT036	MI3064	19.51539814	19.51539814	1	19.51539814	1	19.51539814	1	0	0	Czech Republic	Czech Republic
MI3072	MI3064	20.25960088	104.598216	8	54.85989898	3	40.1771009	2	20.25960088	1	Czech Republic	Czech Republic
MI6043	MI3064	42.61530042	101.9100973	4	92.23959744	3	78.18939984	2	78.18939984	2	Czech Republic	Czech Republic
P2C031	MI3064	16.14589691	16.14589691	1	16.14589691	1	16.14589691	1	0	0	Czech Republic	Czech Republic
TTN001	MI3064	24.90830123	33.2000047	2	24.90830123	1	24.90830123	1	24.90830123	1	Czech Republic	Czech Republic
BNT022	MI3065	21.85930312	50.83570182	3	42.14999974	2	42.14999974	2	42.14999974	2	Czech Republic	Czech Republic
MI6003	MI3065	17.63619184	17.63619184	1	17.63619184	1	17.63619184	1	0	0	Czech Republic	Czech Republic
MI6008	MI3065	20.75679898	20.75679898	1	20.75679898	1	20.75679898	1	20.75679898	1	Czech Republic	Czech Republic
MI6010	MI3065	18.838799	18.838799	1	18.838799	1	18.838799	1	0	0	Czech Republic	Czech Republic
MI6021	MI3065	18.15578938	38.66719007	3	18.15578938	1	18.15578938	1	0	0	Czech Republic	Czech Republic
MI6032	MI3065	47.93879986	95.19239664	4	76.61889791	2	76.61889791	2	76.61889791	2	Czech Republic	Czech Republic
MI6051	MI3065	22.45099843	36.67760193	2	36.67760193	2	22.45099843	1	22.45099843	1	Czech Republic	Czech Republic
P2C013	MI3065	20.15730143	20.15730143	1	20.15730143	1	20.15730143	1	20.15730143	1	Czech Republic	Czech Republic
P2C014	MI3065	17.29360819	17.29360819	1	17.29360819	1	17.29360819	1	0	0	Czech Republic	Czech Republic
P2C016	MI3065	35.02709875	80.00249574	4	80.00249574	4	54.12249574	2	35.02709875	1	Czech Republic	Czech Republic
P2C127	MI3065	18.85859966	18.85859966	1	18.85859966	1	18.85859966	1	0	0	Czech Republic	Czech Republic
BCR007	MI3066	16.22430086	16.22430086	1	16.22430086	1	16.22430086	1	0	0	Czech Republic	Czech Republic
BNT009	MI3067	21.90519571	21.90519571	1	21.90519571	1	21.90519571	1	21.90519571	1	Czech Republic	Czech Republic
MI6032	MI3067	21.55750096	21.55750096	1	21.55750096	1	21.55750096	1	21.55750096	1	Czech Republic	Czech Republic
P2C024	MI3067	20.56260109	20.56260109	1	20.56260109	1	20.56260109	1	20.56260109	1	Czech Republic	Czech Republic
PUS001	MI3067	19.78099346	19.78099346	1	19.78099346	1	19.78099346	1	0	0	Czech Republic	Czech Republic
MI6042	MI3068	17.30729938	17.30729938	1	17.30729938	1	17.30729938	1	0	0	Czech Republic	Czech Republic
P2C011	MI3068	20.27579546	20.27579546	1	20.27579546	1	20.27579546	1	20.27579546	1	Czech Republic	Czech Republic
P2C084	MI3068	110.0207005	625.1269813	12	615.2232761	11	600.1658793	10	600.1658793	10	Czech Republic	Czech Republic
BNT046	MI3070	20.44100165	20.44100165	1	20.44100165	1	20.44100165	1	20.44100165	1	Czech Republic	Czech Republic
MI3041	MI3070	33.39050412	77.80359983	4	67.21560359	3	52.52720714	2	33.39050412	1	Czech Republic	Czech Republic
MI3052	MI3070	178.653495	1978.840668	22	1978.840668	22	1965.851068	21	1965.851068	21	Czech Republic	Czech Republic
P2C032	MI3070	16.43499881	16.43499881	1	16.43499881	1	16.43499881	1	0	0	Czech Republic	Czech Republic
P2C145	MI3070	34.99409854	46.77809179	2	34.99409854	1	34.99409854	1	34.99409854	1	Czech Republic	Czech Republic
BNT022	MI3071	38.29129934	54.16329801	2	54.16329801	2	38.29129934	1	38.29129934	1	Czech Republic	Czech Republic
MI3022	MI3071	31.4136982	51.27750635	3	31.4136982	1	31.4136982	1	31.4136982	1	Czech Republic	Czech Republic
MI3024	MI3071	30.71570396	57.87830353	3	46.7654109	2	46.7654109	2	30.71570396	1	Czech Republic	Czech Republic
MI3065	MI3071	21.72909677	57.49439895	4	37.77880371	2	37.77880371	2	21.72909677	1	Czech Republic	Czech Republic
P2C032	MI3071	17.68989563	17.68989563	1	17.68989563	1	17.68989563	1	0	0	Czech Republic	Czech Republic
P2C113	MI3071	16.65229797	16.65229797	1	16.65229797	1	16.65229797	1	0	0	Czech Republic	Czech Republic
BNT006	MI3072	18.68669987	18.68669987	1	18.68669987	1	18.68669987	1	0	0	Czech Republic	Czech Republic
MI6012	MI3072	18.65799427	18.65799427	1	18.65799427	1	18.65799427	1	0	0	Czech Republic	Czech Republic
MI6043	MI3072	189.8091018	2571.445001	37	2522.67442	32	2509.346019	31	2509.346019	31	Czech Republic	Czech Republic
P2C096	MI3072	20.89049816	20.89049816	1	20.89049816	1	20.89049816	1	20.89049816	1	Czech Republic	Czech Republic
MI3016	MI3073	17.83460379	17.83460379	1	17.83460379	1	17.83460379	1	0	0	Czech Republic	Czech Republic
MI3041	MI3073	17.80529022	17.80529022	1	17.80529022	1	17.80529022	1	0	0	Czech Republic	Czech Republic
MI6018	MI3073	25.15320182	84.6415028	5	75.84910244	4	61.28120273	3	25.15320182	1	Czech Republic	Czech Republic
MI6019	MI3073	25.15919805	41.90140367	2	41.90140367	2	41.90140367	2	25.15919805	1	Czech Republic	Czech Republic
MI6048	MI3073	41.93860292	189.5258963	6	179.1283071	5	179.1283071	5	179.1283071	5	Czech Republic	Czech Republic
MI6050	MI3073	41.52480364	277.8410077	11	268.9133063	10	268.9133063	10	233.8366106	8	Czech Republic	Czech Republic
P2C084	MI3073	34.74070132	34.74070132	1	34.74070132	1	34.74070132	1	34.74070132	1	Czech Republic	Czech Republic
P2C102	MI3073	45.50319314	45.50319314	1	45.50319314	1	45.50319314	1	45.50319314	1	Czech Republic	Czech Republic
BCR022	MI3074	16.12260342	16.12260342	1	16.12260342	1	16.12260342	1	0	0	Czech Republic	Czech Republic
MI3003	MI3074	16.16869867	24.19548929	2	16.16869867	1	16.16869867	1	0	0	Czech Republic	Czech Republic
MI3091	MI3074	67.14239717	478.2552118	18	414.5379963	12	401.0122003	11	401.0122003	11	Czech Republic	Czech Republic
MI6009	MI3074	20.55909634	20.55909634	1	20.55909634	1	20.55909634	1	20.55909634	1	Czech Republic	Czech Republic
MIP012	MI3074	16.01529717	16.01529717	1	16.01529717	1	16.01529717	1	0	0	Czech Republic	Czech Republic
P2C135	MI3074	125.3027011	1857.733891	44	1831.415984	41	1786.97699	38	1695.329985	33	Czech Republic	Czech Republic
SVJ001	MI3074	17.26980209	25.28220415	2	17.26980209	1	17.26980209	1	0	0	Czech Republic	Czech Republic
BNH013	MI3077	19.25740242	19.25740242	1	19.25740242	1	19.25740242	1	0	0	Czech Republic	Czech Republic
MI3015	MI3077	27.30929852	35.4945004	2	27.30929852	1	27.30929852	1	27.30929852	1	Czech Republic	Czech Republic
MI3026	MI3077	41.4297998	91.42730236	3	91.42730236	3	91.42730236	3	91.42730236	3	Czech Republic	Czech Republic
MI3032	MI3077	20.9190011	29.28200066	2	20.9190011	1	20.9190011	1	20.9190011	1	Czech Republic	Czech Republic
MI6018	MI3077	25.87309927	33.95809382	2	25.87309927	1	25.87309927	1	25.87309927	1	Czech Republic	Czech Republic
MI6019	MI3077	23.6341998	23.6341998	1	23.6341998	1	23.6341998	1	23.6341998	1	Czech Republic	Czech Republic
MIP006	MI3077	18.16850007	18.16850007	1	18.16850007	1	18.16850007	1	0	0	Czech Republic	Czech Republic
MIP014	MI3077	19.80270147	39.22160268	3	19.80270147	1	19.80270147	1	0	0	Czech Republic	Czech Republic
P2C050	MI3077	20.2581048	20.2581048	1	20.2581048	1	20.2581048	1	20.2581048	1	Czech Republic	Czech Republic
P2C123	MI3077	20.51950097	20.51950097	1	20.51950097	1	20.51950097	1	20.51950097	1	Czech Republic	Czech Republic
BNT006	MI3078	26.78220272	26.78220272	1	26.78220272	1	26.78220272	1	26.78220272	1	Czech Republic	Czech Republic
MI3036	MI3078	18.4574008	18.4574008	1	18.4574008	1	18.4574008	1	0	0	Czech Republic	Czech Republic
MI3044	MI3078	19.31159943	19.31159943	1	19.31159943	1	19.31159943	1	0	0	Czech Republic	Czech Republic
MI3074	MI3078	18.47690344	48.31320643	4	30.5216074	2	18.47690344	1	0	0	Czech Republic	Czech Republic
MI3091	MI3078	22.88510203	38.8620019	2	38.8620019	2	22.88510203	1	22.88510203	1	Czech Republic	Czech Republic
MI6008	MI3078	48.55979681	80.8477968	3	80.8477968	3	65.69319665	2	48.55979681	1	Czech Republic	Czech Republic
MI6034	MI3078	48.55979681	48.55979681	1	48.55979681	1	48.55979681	1	48.55979681	1	Czech Republic	Czech Republic
MI6051	MI3078	48.56100082	75.86399317	3	75.86399317	3	48.56100082	1	48.56100082	1	Czech Republic	Czech Republic
P2C005	MI3078	18.0521965	18.0521965	1	18.0521965	1	18.0521965	1	0	0	Czech Republic	Czech Republic
P2C133	MI3078	17.4977988	17.4977988	1	17.4977988	1	17.4977988	1	0	0	Czech Republic	Czech Republic
P2C135	MI3078	50.84911585	59.34131145	2	50.84911585	1	50.84911585	1	50.84911585	1	Czech Republic	Czech Republic
BNT040	MI3079	106.5289006	317.3295185	11	287.1777102	8	274.6421024	7	240.3542981	5	Czech Republic	Czech Republic
P2C108	MI3079	32.91150331	146.8489863	8	128.0541934	6	99.32999983	4	79.80600074	3	Czech Republic	Czech Republic
P2C112	MI3079	17.93109775	17.93109775	1	17.93109775	1	17.93109775	1	0	0	Czech Republic	Czech Republic
P2C122	MI3079	17.93109775	17.93109775	1	17.93109775	1	17.93109775	1	0	0	Czech Republic	Czech Republic
BCR005	MI3081	16.64250493	16.64250493	1	16.64250493	1	16.64250493	1	0	0	Czech Republic	Czech Republic
BNT031	MI3081	17.28079915	17.28079915	1	17.28079915	1	17.28079915	1	0	0	Czech Republic	Czech Republic
BNT095	MI3081	24.84149337	67.06939718	3	67.06939718	3	67.06939718	3	47.90359735	2	Czech Republic	Czech Republic
MI6034	MI3081	38.19670081	58.06090236	2	58.06090236	2	58.06090236	2	38.19670081	1	Czech Republic	Czech Republic
MI6041	MI3081	24.32820201	24.32820201	1	24.32820201	1	24.32820201	1	24.32820201	1	Czech Republic	Czech Republic
MI6045	MI3081	17.9172039	17.9172039	1	17.9172039	1	17.9172039	1	0	0	Czech Republic	Czech Republic
P2C024	MI3081	21.88090384	56.1626941	4	34.96719897	2	21.88090384	1	21.88090384	1	Czech Republic	Czech Republic
P2C044	MI3081	17.19820499	32.53880739	2	32.53880739	2	17.19820499	1	0	0	Czech Republic	Czech Republic
P2C092	MI3081	22.02199697	34.39539671	2	34.39539671	2	22.02199697	1	22.02199697	1	Czech Republic	Czech Republic
P2C134	MI3081	73.12070131	73.12070131	1	73.12070131	1	73.12070131	1	73.12070131	1	Czech Republic	Czech Republic
BNH006	MI3085	14.74419832	29.29259911	2	29.29259911	2	0	0	0	0	Czech Republic	Czech Republic
MI6021	MI3085	20.13530135	20.13530135	1	20.13530135	1	20.13530135	1	20.13530135	1	Czech Republic	Czech Republic
P2C014	MI3085	47.79560566	233.7779969	10	211.8431002	8	198.1710941	7	164.9241954	5	Czech Republic	Czech Republic
P2C035	MI3085	19.96530294	40.31360894	3	19.96530294	1	19.96530294	1	0	0	Czech Republic	Czech Republic
P2C067	MI3085	23.6707003	33.46709321	2	23.6707003	1	23.6707003	1	23.6707003	1	Czech Republic	Czech Republic
P2C077	MI3085	23.6707003	33.66879533	2	23.6707003	1	23.6707003	1	23.6707003	1	Czech Republic	Czech Republic
P2C126	MI3087	16.42249823	16.42249823	1	16.42249823	1	16.42249823	1	0	0	Czech Republic	Czech Republic
BNT007	MI3090	16.6293025	16.6293025	1	16.6293025	1	16.6293025	1	0	0	Czech Republic	Czech Republic
BNT050	MI3090	16.40869975	16.40869975	1	16.40869975	1	16.40869975	1	0	0	Czech Republic	Czech Republic
MI3001	MI3090	19.12219822	19.12219822	1	19.12219822	1	19.12219822	1	0	0	Czech Republic	Czech Republic
MI3032	MI3090	19.77159679	19.77159679	1	19.77159679	1	19.77159679	1	0	0	Czech Republic	Czech Republic
MI3033	MI3090	19.11060214	19.11060214	1	19.11060214	1	19.11060214	1	0	0	Czech Republic	Czech Republic
MI3049	MI3090	20.19380033	20.19380033	1	20.19380033	1	20.19380033	1	20.19380033	1	Czech Republic	Czech Republic
MI3060	MI3090	35.7212007	100.2728164	4	89.51501846	3	89.51501846	3	89.51501846	3	Czech Republic	Czech Republic
MI3064	MI3090	159.0344951	2515.962711	44	2515.962711	44	2471.498114	41	2419.505012	38	Czech Republic	Czech Republic
MI3072	MI3090	27.50260234	146.8447275	9	119.1181272	6	103.1645268	5	27.50260234	1	Czech Republic	Czech Republic
MI6043	MI3090	35.04139781	95.40469646	5	85.24039388	4	59.34289694	2	59.34289694	2	Czech Republic	Czech Republic
P2C069	MI3090	16.42929912	31.56809956	2	31.56809956	2	16.42929912	1	0	0	Czech Republic	Czech Republic
P2C104	MI3090	16.50300026	25.96509457	2	16.50300026	1	16.50300026	1	0	0	Czech Republic	Czech Republic
P2C106	MI3090	17.79880524	17.79880524	1	17.79880524	1	17.79880524	1	0	0	Czech Republic	Czech Republic
MI6018	MI3091	25.36509931	25.36509931	1	25.36509931	1	25.36509931	1	25.36509931	1	Czech Republic	Czech Republic
P2C130	MI3091	19.66059878	19.66059878	1	19.66059878	1	19.66059878	1	0	0	Czech Republic	Czech Republic
P2C135	MI3091	36.24609709	103.2702129	4	103.2702129	4	103.2702129	4	86.58730201	3	Czech Republic	Czech Republic
SVJ001	MI3091	17.41680205	17.41680205	1	17.41680205	1	17.41680205	1	0	0	Czech Republic	Czech Republic
BNT060	MI6001	18.32840145	18.32840145	1	18.32840145	1	18.32840145	1	0	0	Czech Republic	Czech Republic
P2C004	MI6003	20.27090192	40.26060306	3	20.27090192	1	20.27090192	1	20.27090192	1	Czech Republic	Czech Republic
P2C015	MI6003	19.22810078	39.42939937	3	19.22810078	1	19.22810078	1	0	0	Czech Republic	Czech Republic
P2C031	MI6003	16.59200191	31.9470048	2	31.9470048	2	16.59200191	1	0	0	Czech Republic	Czech Republic
P2C032	MI6003	41.11869335	145.9820002	5	145.9820002	5	130.7118028	4	112.6733154	3	Czech Republic	Czech Republic
P2C033	MI6003	16.4206028	16.4206028	1	16.4206028	1	16.4206028	1	0	0	Czech Republic	Czech Republic
P2C039	MI6003	17.31299758	17.31299758	1	17.31299758	1	17.31299758	1	0	0	Czech Republic	Czech Republic
P2C058	MI6003	64.05239701	132.5862974	4	122.4515975	3	122.4515975	3	106.3402951	2	Czech Republic	Czech Republic
P2C070	MI6003	23.33430052	45.37240267	2	45.37240267	2	45.37240267	2	45.37240267	2	Czech Republic	Czech Republic
P2C095	MI6003	16.54300094	29.28360105	2	29.28360105	2	16.54300094	1	0	0	Czech Republic	Czech Republic
P2C109	MI6003	41.77850187	99.45630431	5	88.45440745	4	63.55940104	2	63.55940104	2	Czech Republic	Czech Republic
P2C144	MI6003	16.74839854	16.74839854	1	16.74839854	1	16.74839854	1	0	0	Czech Republic	Czech Republic
P2C150	MI6003	33.36240053	69.38310266	3	58.7642014	2	58.7642014	2	58.7642014	2	Czech Republic	Czech Republic
P2C154	MI6003	33.75669718	59.15849805	2	59.15849805	2	59.15849805	2	59.15849805	2	Czech Republic	Czech Republic
BNT026	MI6004	22.53649831	31.22629523	2	22.53649831	1	22.53649831	1	22.53649831	1	Czech Republic	Czech Republic
MI6005	MI6004	283.6065026	3324.6557	21	3324.6557	21	3324.6557	21	3324.6557	21	Czech Republic	Czech Republic
BNT026	MI6005	22.00539708	22.00539708	1	22.00539708	1	22.00539708	1	22.00539708	1	Czech Republic	Czech Republic
BRD014	MI6007	17.37989783	17.37989783	1	17.37989783	1	17.37989783	1	0	0	Czech Republic	Czech Republic
BNT034	MI6008	59.06559825	178.3761078	5	178.3761078	5	149.5010078	3	149.5010078	3	Czech Republic	Czech Republic
MI6014	MI6008	75.47280192	127.9035041	3	117.6500037	2	117.6500037	2	117.6500037	2	Czech Republic	Czech Republic
MI6018	MI6008	36.55050047	170.2764965	10	135.6017983	6	106.0518975	4	89.67379279	3	Czech Republic	Czech Republic
MI6019	MI6008	36.29570007	218.5381027	9	199.6093961	7	184.9644931	6	184.9644931	6	Czech Republic	Czech Republic
MI6021	MI6008	124.8288035	434.4259048	12	401.8847093	9	401.8847093	9	385.3172109	8	Czech Republic	Czech Republic
MI6034	MI6008	116.5942997	564.1524065	16	535.8836014	13	521.404596	12	452.9176015	8	Czech Republic	Czech Republic
P2C116	MI6008	17.24130511	17.24130511	1	17.24130511	1	17.24130511	1	0	0	Czech Republic	Czech Republic
P2C133	MI6008	134.3137026	1325.927867	32	1308.263566	30	1252.027576	26	1145.054378	20	Czech Republic	Czech Republic
P2C154	MI6008	17.65530109	17.65530109	1	17.65530109	1	17.65530109	1	0	0	Czech Republic	Czech Republic
BNT031	MI6009	29.07540798	29.07540798	1	29.07540798	1	29.07540798	1	29.07540798	1	Czech Republic	Czech Republic
BRD006	MI6009	15.09079933	27.72440314	2	27.72440314	2	0	0	0	0	Czech Republic	Czech Republic
MI6015	MI6009	25.04630089	25.04630089	1	25.04630089	1	25.04630089	1	25.04630089	1	Czech Republic	Czech Republic
P2C029	MI6009	16.77418947	16.77418947	1	16.77418947	1	16.77418947	1	0	0	Czech Republic	Czech Republic
P2C062	MI6009	18.13309193	18.13309193	1	18.13309193	1	18.13309193	1	0	0	Czech Republic	Czech Republic
MI6018	MI6010	18.31620336	18.31620336	1	18.31620336	1	18.31620336	1	0	0	Czech Republic	Czech Republic
MI6019	MI6010	20.10210752	20.10210752	1	20.10210752	1	20.10210752	1	20.10210752	1	Czech Republic	Czech Republic
P2C102	MI6010	19.21010017	60.42639315	4	50.52889884	3	35.52299738	2	0	0	Czech Republic	Czech Republic
BNT042	MI6011	21.65260017	21.65260017	1	21.65260017	1	21.65260017	1	21.65260017	1	Czech Republic	Czech Republic
P2C113	MI6011	21.71199322	21.71199322	1	21.71199322	1	21.71199322	1	21.71199322	1	Czech Republic	Czech Republic
MI6025	MI6012	17.14359969	17.14359969	1	17.14359969	1	17.14359969	1	0	0	Czech Republic	Czech Republic
MI6043	MI6012	18.65799427	18.65799427	1	18.65799427	1	18.65799427	1	0	0	Czech Republic	Czech Republic
P2C021	MI6012	19.02829409	19.02829409	1	19.02829409	1	19.02829409	1	0	0	Czech Republic	Czech Republic
P2C042	MI6012	42.21839905	51.2980938	2	42.21839905	1	42.21839905	1	42.21839905	1	Czech Republic	Czech Republic
P2C098	MI6012	17.37179905	17.37179905	1	17.37179905	1	17.37179905	1	0	0	Czech Republic	Czech Republic
P2C121	MI6012	19.04819608	29.54889573	2	19.04819608	1	19.04819608	1	0	0	Czech Republic	Czech Republic
P2C125	MI6012	18.60089898	18.60089898	1	18.60089898	1	18.60089898	1	0	0	Czech Republic	Czech Republic
P2C142	MI6012	19.48959827	19.48959827	1	19.48959827	1	19.48959827	1	0	0	Czech Republic	Czech Republic
P2C148	MI6012	17.70679951	17.70679951	1	17.70679951	1	17.70679951	1	0	0	Czech Republic	Czech Republic
BNT093	MI6014	13.30200136	26.19991004	2	26.19991004	2	0	0	0	0	Czech Republic	Czech Republic
MI6015	MI6014	27.78069973	61.94800884	4	44.06640083	2	44.06640083	2	27.78069973	1	Czech Republic	Czech Republic
MI6019	MI6014	28.54060531	28.54060531	1	28.54060531	1	28.54060531	1	28.54060531	1	Czech Republic	Czech Republic
MI6021	MI6014	126.2205983	1199.704174	24	1199.704174	24	1199.704174	24	1182.677988	23	Czech Republic	Czech Republic
MI6031	MI6014	108.1042022	483.8868111	12	473.0833143	11	460.2916151	10	423.8735169	8	Czech Republic	Czech Republic
MI6034	MI6014	38.75940144	66.06099904	2	66.06099904	2	66.06099904	2	66.06099904	2	Czech Republic	Czech Republic
MI6040	MI6014	35.47219634	71.75209578	4	50.74239578	2	35.47219634	1	35.47219634	1	Czech Republic	Czech Republic
P2C042	MI6014	39.57740068	69.91920471	2	69.91920471	2	69.91920471	2	69.91920471	2	Czech Republic	Czech Republic
P2C048	MI6014	31.31630421	89.31959271	6	62.28590012	3	31.31630421	1	31.31630421	1	Czech Republic	Czech Republic
P2C092	MI6014	31.73150122	61.28700376	3	61.28700376	3	48.8563031	2	31.73150122	1	Czech Republic	Czech Republic
P2C133	MI6014	98.43229949	238.5301953	10	197.6791963	6	183.0370963	5	128.3982009	2	Czech Republic	Czech Republic
BNT007	MI6015	28.45479846	28.45479846	1	28.45479846	1	28.45479846	1	28.45479846	1	Czech Republic	Czech Republic
BNT023	MI6015	47.14699388	47.14699388	1	47.14699388	1	47.14699388	1	47.14699388	1	Czech Republic	Czech Republic
BNT042	MI6015	19.82749701	19.82749701	1	19.82749701	1	19.82749701	1	0	0	Czech Republic	Czech Republic
MI6002	MI6015	55.982095	166.1165148	7	156.0719162	6	127.1093994	4	110.3174001	3	Czech Republic	Czech Republic
P2C133	MI6015	45.63630016	84.71440019	3	73.35369976	2	73.35369976	2	73.35369976	2	Czech Republic	Czech Republic
BNT092	MI6016	16.95130058	16.95130058	1	16.95130058	1	16.95130058	1	0	0	Czech Republic	Czech Republic
P2C042	MI6016	21.10639811	38.50790262	2	38.50790262	2	38.50790262	2	21.10639811	1	Czech Republic	Czech Republic
P2C088	MI6016	61.69829885	574.2311982	18	574.2311982	18	529.8339983	15	493.7955996	13	Czech Republic	Czech Republic
BNT030	MI6017	16.72099829	16.72099829	1	16.72099829	1	16.72099829	1	0	0	Czech Republic	Czech Republic
BNT060	MI6017	17.89290011	17.89290011	1	17.89290011	1	17.89290011	1	0	0	Czech Republic	Czech Republic
BNT066	MI6017	16.19499922	16.19499922	1	16.19499922	1	16.19499922	1	0	0	Czech Republic	Czech Republic
MI6001	MI6017	278.7026025	3179.070782	27	3167.387781	26	3167.387781	26	3167.387781	26	Czech Republic	Czech Republic
MI6040	MI6017	24.86109734	38.08839619	2	38.08839619	2	24.86109734	1	24.86109734	1	Czech Republic	Czech Republic
P2C042	MI6017	17.76890755	17.76890755	1	17.76890755	1	17.76890755	1	0	0	Czech Republic	Czech Republic
P2C134	MI6017	53.38309705	62.28559315	2	53.38309705	1	53.38309705	1	53.38309705	1	Czech Republic	Czech Republic
MI6019	MI6018	283.6026026	2313.591999	33	2303.343201	32	2276.296796	30	2276.296796	30	Czech Republic	Czech Republic
MI6021	MI6018	41.79880023	87.35159434	4	77.43329406	3	77.43329406	3	41.79880023	1	Czech Republic	Czech Republic
MI6034	MI6018	86.7569983	591.5803038	22	544.1787087	17	484.8253049	13	468.1089044	12	Czech Republic	Czech Republic
MI6048	MI6018	94.87110376	276.6771883	10	266.0023898	9	266.0023898	9	211.0764951	6	Czech Republic	Czech Republic
MI6050	MI6018	34.89430023	240.4103763	12	212.5526793	9	198.0059869	8	181.3476808	7	Czech Republic	Czech Republic
P2C133	MI6018	30.29119968	77.1962963	5	59.19170007	3	47.01370001	2	30.29119968	1	Czech Republic	Czech Republic
P2C147	MI6018	24.31249619	24.31249619	1	24.31249619	1	24.31249619	1	24.31249619	1	Czech Republic	Czech Republic
BNT015	MI6019	17.47739315	26.680094	2	17.47739315	1	17.47739315	1	0	0	Czech Republic	Czech Republic
P2C133	MI6019	35.37150025	159.5955037	7	159.5955037	7	132.032603	5	115.843004	4	Czech Republic	Czech Republic
P2C147	MI6019	16.03339911	16.03339911	1	16.03339911	1	16.03339911	1	0	0	Czech Republic	Czech Republic
BNT004	MI6020	16.1906004	27.88081169	2	16.1906004	1	16.1906004	1	0	0	Czech Republic	Czech Republic
MI6032	MI6020	23.19430113	23.19430113	1	23.19430113	1	23.19430113	1	23.19430113	1	Czech Republic	Czech Republic
P2C033	MI6020	16.67709947	16.67709947	1	16.67709947	1	16.67709947	1	0	0	Czech Republic	Czech Republic
P2C100	MI6020	21.48840129	21.48840129	1	21.48840129	1	21.48840129	1	21.48840129	1	Czech Republic	Czech Republic
P2C123	MI6020	24.41059947	24.41059947	1	24.41059947	1	24.41059947	1	24.41059947	1	Czech Republic	Czech Republic
MI6019	MI6021	35.1467073	71.25500441	4	51.56859756	2	51.56859756	2	35.1467073	1	Czech Republic	Czech Republic
P2C092	MI6021	46.76860134	152.068808	7	152.068808	7	99.54060625	3	99.54060625	3	Czech Republic	Czech Republic
P2C106	MI6021	18.00960302	18.00960302	1	18.00960302	1	18.00960302	1	0	0	Czech Republic	Czech Republic
[truncated: 2,033 more rows]
