# Supplementary material for: Tracing social mechanisms and interregional connections in Early Bronze Age Societies in Lower Austria
Source: Nat Commun. 2025 Dec 31;17:131. doi: 10.1038/s41467-025-67906-y (PMC12775072; doi:10.1038/s41467-025-67906-y)
Supplement: Supplementary file 12 — Source Data [file 41467_2025_67906_MOESM12_ESM.zip › Source_Data_Fig2.txt]

           #eigvals:     6.039     3.213     2.562     2.000     1.899     1.662     1.633     1.602     1.597     1.592 
           HGDP00001     0.0286     -0.0478      0.0245      0.0106     -0.0021      0.0053      0.0007      0.0046      0.0072     -0.0037           Brahui
           HGDP00003     0.0286     -0.0520      0.0261      0.0085     -0.0070      0.0019     -0.0061      0.0019      0.0000      0.0021           Brahui
           HGDP00005     0.0284     -0.0507      0.0278      0.0104     -0.0008      0.0012     -0.0004      0.0006      0.0016     -0.0055           Brahui
           HGDP00007     0.0288     -0.0481      0.0233      0.0059      0.0011      0.0008     -0.0073     -0.0020      0.0023     -0.0031           Brahui
           HGDP00011     0.0296     -0.0533      0.0256      0.0044     -0.0048     -0.0036      0.0019     -0.0016      0.0039     -0.0014           Brahui
           HGDP00013     0.0736     -0.0023      0.0286      0.0368      0.0530      0.0453      0.0120     -0.0018     -0.0019     -0.0088    Ignore_Brahui
           HGDP00015     0.0303     -0.0498      0.0258      0.0085     -0.0090      0.0016      0.0023     -0.0012     -0.0010     -0.0047           Brahui
           HGDP00017     0.0280     -0.0523      0.0223      0.0084     -0.0099      0.0021     -0.0052     -0.0011      0.0020     -0.0023           Brahui
           HGDP00019     0.0269     -0.0515      0.0271      0.0141     -0.0043      0.0020      0.0015      0.0040     -0.0004     -0.0064           Brahui
           HGDP00021     0.0312     -0.0449      0.0253      0.0046     -0.0015      0.0036     -0.0013      0.0072      0.0060     -0.0028           Brahui
           HGDP00023     0.0301     -0.0509      0.0242      0.0069     -0.0058     -0.0002      0.0041     -0.0003      0.0031      0.0018           Brahui
           HGDP00025     0.0285     -0.0509      0.0269      0.0078     -0.0043      0.0018     -0.0001     -0.0041      0.0021     -0.0054           Brahui
           HGDP00027     0.0276     -0.0481      0.0225      0.0113      0.0067      0.0084     -0.0005      0.0032      0.0033     -0.0025           Brahui
           HGDP00029     0.0512     -0.0220      0.0316      0.0305      0.0337      0.0235     -0.0081      0.0023     -0.0092     -0.0059    Ignore_Brahui
           HGDP00031     0.0272     -0.0511      0.0248      0.0094     -0.0025      0.0018      0.0033      0.0016      0.0057     -0.0013           Brahui
           HGDP00033     0.0292     -0.0496      0.0240      0.0110     -0.0037     -0.0028     -0.0047      0.0047      0.0050      0.0002           Brahui
           HGDP00035     0.0324     -0.0572      0.0263      0.0091     -0.0034      0.0024      0.0008      0.0033      0.0096     -0.0020           Brahui
           HGDP00037     0.0245     -0.0520      0.0252      0.0040     -0.0010      0.0059     -0.0013      0.0057      0.0039      0.0047           Brahui
           HGDP00039     0.0300     -0.0539      0.0325      0.0140      0.0015      0.0030     -0.0050     -0.0002      0.0015      0.0010           Brahui
           HGDP00041     0.0219     -0.0508      0.0258      0.0084      0.0029      0.0002      0.0028     -0.0047      0.0026     -0.0005    Ignore_Brahui
           HGDP00043     0.0314     -0.0457      0.0231      0.0084      0.0015      0.0026      0.0009     -0.0039      0.0002      0.0003           Brahui
           HGDP00045     0.0271     -0.0503      0.0228      0.0077     -0.0042      0.0022     -0.0006      0.0022     -0.0006      0.0009           Brahui
           HGDP00047     0.0380     -0.0382      0.0210      0.0115      0.0091      0.0082      0.0040      0.0020      0.0019     -0.0040           Brahui
           HGDP00049     0.0266     -0.0513      0.0245      0.0070     -0.0016      0.0049     -0.0045     -0.0023      0.0035     -0.0007           Brahui
           HGDP00052     0.0287     -0.0525      0.0225      0.0058     -0.0051      0.0021      0.0066      0.0049      0.0061      0.0009          Balochi
           HGDP00054     0.0260     -0.0495      0.0217      0.0004     -0.0030      0.0002      0.0011      0.0040      0.0031     -0.0013          Balochi
           HGDP00056     0.0268     -0.0557      0.0271      0.0111      0.0007      0.0015     -0.0014     -0.0048      0.0020     -0.0083          Balochi
           HGDP00057     0.0568     -0.0237      0.0224      0.0304      0.0380      0.0279     -0.0028      0.0051     -0.0116     -0.0086   Ignore_Balochi
           HGDP00058     0.0245     -0.0537      0.0269      0.0053     -0.0074      0.0024     -0.0011      0.0025      0.0070     -0.0040          Balochi
           HGDP00060     0.0498     -0.0332      0.0233      0.0246      0.0249      0.0163      0.0042     -0.0026     -0.0052     -0.0057   Ignore_Balochi
           HGDP00062     0.0341     -0.0456      0.0209      0.0115     -0.0005      0.0018     -0.0043      0.0012      0.0041     -0.0007          Balochi
           HGDP00064     0.0301     -0.0486      0.0238      0.0096     -0.0023      0.0043      0.0010     -0.0008      0.0051     -0.0040          Balochi
           HGDP00066     0.0257     -0.0497      0.0280      0.0046     -0.0086     -0.0029      0.0013      0.0021     -0.0009     -0.0009          Balochi
           HGDP00068     0.0265     -0.0526      0.0274      0.0049     -0.0012     -0.0009     -0.0006      0.0006      0.0006     -0.0028          Balochi
           HGDP00070     0.0246     -0.0656      0.0454      0.0149      0.0045      0.0074     -0.0049     -0.0026     -0.0003     -0.0007   Ignore_Balochi
           HGDP00072     0.0244     -0.0489      0.0260      0.0056      0.0002     -0.0014     -0.0038      0.0013      0.0013     -0.0059          Balochi
           HGDP00074     0.0298     -0.0465      0.0222      0.0089     -0.0018      0.0003      0.0003      0.0001      0.0065     -0.0002          Balochi
           HGDP00076     0.0498     -0.0334      0.0267      0.0285      0.0152      0.0238      0.0068     -0.0031      0.0031     -0.0086   Ignore_Balochi
           HGDP00078     0.0331     -0.0424      0.0260      0.0090      0.0053      0.0117     -0.0018      0.0043     -0.0039     -0.0037          Balochi
           HGDP00080     0.0308     -0.0486      0.0246      0.0094     -0.0024      0.0030      0.0006      0.0052      0.0047     -0.0051          Balochi
           HGDP00082     0.0208     -0.0499      0.0267      0.0078     -0.0040     -0.0014      0.0000     -0.0001      0.0007     -0.0001          Balochi
           HGDP00086     0.0275     -0.0505      0.0247      0.0014     -0.0044     -0.0066     -0.0013     -0.0023      0.0041     -0.0014          Balochi
           HGDP00088     0.0285     -0.0501      0.0231      0.0036      0.0018      0.0069     -0.0019     -0.0023     -0.0004     -0.0090          Balochi
           HGDP00090     0.0297     -0.0547      0.0286      0.0141     -0.0003      0.0036     -0.0013     -0.0017      0.0030     -0.0017          Balochi
           HGDP00092     0.0305     -0.0586      0.0317      0.0100     -0.0035     -0.0013     -0.0010      0.0001     -0.0024      0.0006          Balochi
           HGDP00094     0.0237     -0.0507      0.0257      0.0111      0.0020      0.0053      0.0032      0.0046      0.0014     -0.0050          Balochi
           HGDP00096     0.0286     -0.0563      0.0278      0.0085      0.0008      0.0007     -0.0027     -0.0040      0.0036     -0.0050          Balochi
           HGDP00098     0.0312     -0.0501      0.0251      0.0106      0.0032      0.0062      0.0009     -0.0016     -0.0002     -0.0049          Balochi
           HGDP00099     0.0137     -0.0655      0.0558      0.0119      0.0038      0.0150     -0.0055      0.0007      0.0003     -0.0001           Hazara
           HGDP00100     0.0132     -0.0618      0.0536      0.0119     -0.0011      0.0107     -0.0022      0.0035      0.0060     -0.0013    Ignore_Hazara
           HGDP00102     0.0159     -0.0601      0.0636      0.0197      0.0124      0.0103     -0.0016      0.0021      0.0065     -0.0077    Ignore_Hazara
           HGDP00103     0.0154     -0.0676      0.0630      0.0161      0.0101      0.0071      0.0014      0.0039      0.0020     -0.0021           Hazara
           HGDP00104     0.0143     -0.0620      0.0501      0.0116      0.0056      0.0108     -0.0031      0.0005      0.0045      0.0004    Ignore_Hazara
           HGDP00105     0.0170     -0.0661      0.0598      0.0202      0.0083      0.0111     -0.0039      0.0025      0.0055      0.0041    Ignore_Hazara
           HGDP00106     0.0100     -0.0618      0.0589      0.0076      0.0076      0.0091      0.0054      0.0040      0.0020     -0.0039           Hazara
           HGDP00108     0.0140     -0.0635      0.0577      0.0169      0.0047      0.0106     -0.0046     -0.0024     -0.0000     -0.0028    Ignore_Hazara
           HGDP00109     0.0139     -0.0667      0.0650      0.0140      0.0078      0.0082     -0.0046     -0.0013      0.0052      0.0025           Hazara
           HGDP00110     0.0163     -0.0620      0.0513      0.0156      0.0080      0.0153     -0.0018      0.0034     -0.0001     -0.0031           Hazara
           HGDP00112     0.0145     -0.0656      0.0623      0.0142      0.0070      0.0138      0.0012      0.0051     -0.0011      0.0033    Ignore_Hazara
           HGDP00115     0.0127     -0.0658      0.0654      0.0146      0.0075      0.0117     -0.0077     -0.0058      0.0048     -0.0017           Hazara
           HGDP00116     0.0142     -0.0676      0.0611      0.0139      0.0087      0.0136      0.0010     -0.0002     -0.0008     -0.0022           Hazara
           HGDP00118     0.0176     -0.0666      0.0552      0.0124      0.0065      0.0112     -0.0012     -0.0025      0.0006     -0.0006           Hazara
           HGDP00119     0.0147     -0.0605      0.0560      0.0148      0.0080      0.0137      0.0029     -0.0050      0.0044     -0.0069    Ignore_Hazara
           HGDP00120     0.0156     -0.0649      0.0608      0.0151      0.0104      0.0083     -0.0013      0.0057      0.0044     -0.0042           Hazara
           HGDP00121     0.0131     -0.0668      0.0602      0.0136      0.0114      0.0177     -0.0002     -0.0008      0.0084     -0.0051           Hazara
           HGDP00122     0.0151     -0.0655      0.0579      0.0147      0.0064      0.0133     -0.0013      0.0007      0.0015     -0.0045           Hazara
           HGDP00124     0.0106     -0.0649      0.0565      0.0151      0.0104      0.0083     -0.0038      0.0012      0.0061     -0.0071           Hazara
           HGDP00125     0.0150     -0.0654      0.0595      0.0113      0.0001      0.0191     -0.0002      0.0042      0.0015     -0.0016           Hazara
           HGDP00127     0.0143     -0.0655      0.0608      0.0163      0.0084      0.0095      0.0035      0.0058     -0.0043      0.0003           Hazara
           HGDP00129     0.0175     -0.0483      0.0367      0.0121      0.0006      0.0068     -0.0053      0.0012      0.0073     -0.0038    Ignore_Hazara
           HGDP00130     0.0951      0.0059      0.0254      0.0622      0.1058      0.0581     -0.0025      0.0018     -0.0210     -0.0128   Ignore_Makrani
           HGDP00131     0.0345     -0.0444      0.0210      0.0071     -0.0016      0.0003     -0.0007      0.0028      0.0013     -0.0013          Makrani
           HGDP00133     0.0327     -0.0511      0.0227      0.0064     -0.0039      0.0009     -0.0032      0.0006      0.0018     -0.0054          Makrani
           HGDP00134     0.0406     -0.0385      0.0200      0.0147      0.0124      0.0099      0.0012     -0.0064      0.0037     -0.0012          Makrani
           HGDP00135     0.0295     -0.0521      0.0207      0.0115     -0.0069     -0.0027     -0.0028      0.0022     -0.0011     -0.0003          Makrani
           HGDP00136     0.0356     -0.0479      0.0230      0.0114     -0.0009      0.0044      0.0016      0.0035     -0.0038     -0.0016          Makrani
           HGDP00137     0.0350     -0.0469      0.0203      0.0113     -0.0006      0.0014      0.0025      0.0020     -0.0002     -0.0042          Makrani
           HGDP00139     0.0516     -0.0292      0.0275      0.0290      0.0236      0.0200     -0.0022      0.0055     -0.0079     -0.0038   Ignore_Makrani
           HGDP00140     0.0340     -0.0384      0.0195      0.0238      0.0055      0.0086      0.0009      0.0027     -0.0013     -0.0061          Makrani
           HGDP00141     0.0351     -0.0379      0.0213      0.0153      0.0075      0.0115      0.0031     -0.0036     -0.0018     -0.0099          Makrani
           HGDP00143     0.0335     -0.0546      0.0321      0.0122      0.0148      0.0053     -0.0045      0.0014      0.0022     -0.0050   Ignore_Makrani
           HGDP00144     0.0358     -0.0435      0.0205      0.0133     -0.0005      0.0059     -0.0013     -0.0027      0.0029     -0.0031          Makrani
           HGDP00145     0.0373     -0.0389      0.0250      0.0153      0.0030      0.0096      0.0073      0.0020     -0.0002     -0.0066          Makrani
           HGDP00146     0.0347     -0.0454      0.0178      0.0144     -0.0006      0.0045      0.0034      0.0022      0.0033     -0.0046          Makrani
           HGDP00148     0.0388     -0.0451      0.0225      0.0124      0.0036      0.0050      0.0012      0.0021      0.0021     -0.0007          Makrani
           HGDP00149     0.0354     -0.0427      0.0288      0.0173      0.0166      0.0111     -0.0036      0.0001      0.0042     -0.0055   Ignore_Makrani
           HGDP00150     0.0678     -0.0157      0.0254      0.0411      0.0547      0.0327     -0.0054     -0.0136     -0.0146     -0.0136   Ignore_Makrani
           HGDP00151     0.0394     -0.0427      0.0227      0.0135      0.0038      0.0034      0.0054      0.0047     -0.0003     -0.0086          Makrani
           HGDP00153     0.0443     -0.0329      0.0206      0.0181      0.0134      0.0143     -0.0001     -0.0031     -0.0048     -0.0045          Makrani
           HGDP00154     0.0377     -0.0451      0.0240      0.0112      0.0042     -0.0015     -0.0036      0.0028      0.0048     -0.0045          Makrani
           HGDP00155     0.0332     -0.0452      0.0233      0.0077     -0.0002     -0.0018     -0.0021     -0.0014      0.0036     -0.0066          Makrani
           HGDP00157     0.0371     -0.0438      0.0184      0.0167      0.0058      0.0066     -0.0007      0.0074      0.0038     -0.0089          Makrani
           HGDP00158     0.0304     -0.0501      0.0251      0.0023     -0.0007      0.0014     -0.0040      0.0024     -0.0009     -0.0040          Makrani
           HGDP00160     0.0316     -0.0457      0.0229      0.0114      0.0002      0.0045     -0.0006      0.0018      0.0001     -0.0027          Makrani
           HGDP00161     0.0386     -0.0444      0.0252      0.0124     -0.0001      0.0092     -0.0058     -0.0000      0.0040     -0.0063          Makrani
           HGDP00163     0.0338     -0.0524      0.0372      0.0171      0.0048      0.0056      0.0025      0.0005     -0.0004     -0.0028    Ignore_Sindhi
           HGDP00165     0.0341     -0.0531      0.0346      0.0159      0.0051      0.0101      0.0027     -0.0001      0.0023     -0.0052    Ignore_Sindhi
           HGDP00167     0.0272     -0.0574      0.0329      0.0103      0.0020      0.0032     -0.0044      0.0001      0.0023     -0.0016  Sindhi_Pakistan
           HGDP00169     0.0241     -0.0539      0.0331      0.0115      0.0022     -0.0008     -0.0026     -0.0017      0.0042     -0.0007  Sindhi_Pakistan
           HGDP00171     0.0188     -0.0601      0.0371      0.0063     -0.0034      0.0022     -0.0014      0.0034      0.0032     -0.0059  Sindhi_Pakistan
           HGDP00173     0.0457     -0.0373      0.0322      0.0265      0.0285      0.0240     -0.0002      0.0019     -0.0085     -0.0089    Ignore_Sindhi
           HGDP00175     0.1028      0.0181      0.0284      0.0842      0.1097      0.0573      0.0006     -0.0115     -0.0176     -0.0198    Ignore_Sindhi
           HGDP00177     0.0365     -0.0507      0.0322      0.0175      0.0222      0.0104     -0.0018     -0.0047      0.0080     -0.0038    Ignore_Sindhi
           HGDP00179     0.0260     -0.0614      0.0341      0.0096     -0.0050      0.0016     -0.0005      0.0045      0.0021      0.0038  Sindhi_Pakistan
           HGDP00181     0.0216     -0.0592      0.0319      0.0129     -0.0010     -0.0009     -0.0009     -0.0014      0.0022     -0.0037  Sindhi_Pakistan
           HGDP00183     0.0246     -0.0608      0.0328      0.0110      0.0034      0.0035     -0.0037      0.0044      0.0056     -0.0033  Ignore_Sindhi_Pakistan(PCA_out
           HGDP00185     0.0230     -0.0579      0.0312      0.0104     -0.0002      0.0012      0.0047      0.0065      0.0013     -0.0036  Ignore_Sindhi_Pakistan(PCA_out
           HGDP00187     0.0205     -0.0599      0.0352      0.0097     -0.0000      0.0055     -0.0021     -0.0044      0.0027     -0.0067  Sindhi_Pakistan
           HGDP00189     0.0200     -0.0628      0.0331      0.0119     -0.0004      0.0053      0.0004     -0.0003      0.0060     -0.0036  Ignore_Sindhi_Pakistan(PCA_out
           HGDP00191     0.0207     -0.0536      0.0310      0.0107     -0.0017      0.0053     -0.0060      0.0064      0.0075     -0.0057  Sindhi_Pakistan
           HGDP00192     0.0220     -0.0588      0.0362      0.0193      0.0078      0.0053      0.0028      0.0001      0.0017     -0.0013  Ignore_Sindhi_Pakistan(PCA_out
           HGDP00195     0.0266     -0.0566      0.0333      0.0121      0.0004      0.0036     -0.0010      0.0048      0.0037     -0.0050  Sindhi_Pakistan
           HGDP00197     0.0212     -0.0574      0.0369      0.0106      0.0001      0.0043      0.0003      0.0078      0.0057     -0.0025  Sindhi_Pakistan
           HGDP00199     0.0295     -0.0514      0.0262      0.0100     -0.0028      0.0002     -0.0023     -0.0018      0.0020     -0.0073    Ignore_Sindhi
           HGDP00201     0.0211     -0.0575      0.0320      0.0122      0.0069      0.0012     -0.0054      0.0029      0.0026      0.0011  Sindhi_Pakistan
           HGDP00205     0.0233     -0.0605      0.0348      0.0096      0.0001      0.0082     -0.0045      0.0037      0.0003      0.0004  Sindhi_Pakistan
           HGDP00206     0.0232     -0.0583      0.0324      0.0163     -0.0018      0.0009     -0.0065      0.0089      0.0057     -0.0058  Sindhi_Pakistan
           HGDP00208     0.0219     -0.0531      0.0337      0.0180      0.0020      0.0054      0.0023      0.0021     -0.0026      0.0019  Sindhi_Pakistan
           HGDP00210     0.0237     -0.0594      0.0339      0.0098      0.0000      0.0036     -0.0008     -0.0004      0.0015     -0.0035  Sindhi_Pakistan
           HGDP00213     0.0138     -0.0522      0.0277      0.0059      0.0019      0.0029      0.0044     -0.0011      0.0009     -0.0054           Pathan
           HGDP00214     0.0193     -0.0494      0.0281      0.0081     -0.0045      0.0018     -0.0052     -0.0025      0.0058     -0.0075    Ignore_Pathan
           HGDP00216     0.0196     -0.0551      0.0326      0.0069     -0.0025     -0.0036      0.0035      0.0048      0.0077     -0.0034           Pathan
           HGDP00218     0.0155     -0.0525      0.0347      0.0053     -0.0010      0.0001     -0.0027      0.0018      0.0062      0.0004           Pathan
           HGDP00222     0.0171     -0.0545      0.0318      0.0056     -0.0040      0.0013     -0.0003      0.0014      0.0047     -0.0017           Pathan
           HGDP00224     0.0140     -0.0518      0.0321      0.0062      0.0009     -0.0021     -0.0040     -0.0028      0.0067      0.0044           Pathan
           HGDP00226     0.0194     -0.0513      0.0265      0.0044     -0.0039      0.0035      0.0004      0.0030      0.0037      0.0014           Pathan
           HGDP00228     0.0183     -0.0554      0.0340      0.0060      0.0042      0.0060     -0.0005      0.0008      0.0026     -0.0032           Pathan
           HGDP00230     0.0136     -0.0549      0.0357      0.0067     -0.0011      0.0027     -0.0008      0.0000      0.0062      0.0051  Ignore_Pathan(PCA_outlier)
           HGDP00232     0.0189     -0.0603      0.0340      0.0085      0.0005      0.0014     -0.0017      0.0023      0.0057     -0.0046           Pathan
           HGDP00234     0.0197     -0.0603      0.0333      0.0059      0.0005     -0.0003     -0.0066      0.0031      0.0027      0.0002    Ignore_Pathan
           HGDP00237     0.0205     -0.0522      0.0359      0.0107      0.0047      0.0038     -0.0036      0.0001      0.0054     -0.0012    Ignore_Pathan
           HGDP00239     0.0240     -0.0611      0.0364      0.0115     -0.0004      0.0019     -0.0000      0.0035      0.0031     -0.0023    Ignore_Pathan
           HGDP00241     0.0150     -0.0478      0.0320      0.0089      0.0027     -0.0015      0.0016      0.0050      0.0031     -0.0001           Pathan
           HGDP00243     0.0175     -0.0546      0.0320      0.0080     -0.0020      0.0019     -0.0012     -0.0011      0.0016     -0.0026           Pathan
           HGDP00244     0.0195     -0.0556      0.0334      0.0135      0.0013      0.0018     -0.0069     -0.0008      0.0018     -0.0025           Pathan
           HGDP00247     0.0193     -0.0560      0.0289      0.0035      0.0019      0.0020      0.0011      0.0047      0.0056     -0.0038  Ignore_Pathan(PCA_outlier)
           HGDP00248     0.0186     -0.0574      0.0340      0.0087      0.0026      0.0064     -0.0032      0.0026      0.0053     -0.0020           Pathan
           HGDP00251     0.0155     -0.0578      0.0343      0.0086      0.0021      0.0026     -0.0072     -0.0023      0.0085      0.0051    Ignore_Pathan
           HGDP00254     0.0173     -0.0537      0.0320      0.0137     -0.0047      0.0042     -0.0026      0.0002     -0.0016     -0.0027           Pathan
           HGDP00258     0.0190     -0.0598      0.0328      0.0087      0.0033      0.0017      0.0051      0.0024      0.0080     -0.0012           Pathan
           HGDP00259     0.0149     -0.0538      0.0306      0.0071      0.0010      0.0015     -0.0040     -0.0002      0.0014     -0.0051           Pathan
           HGDP00262     0.0161     -0.0569      0.0322      0.0096     -0.0033     -0.0011     -0.0081      0.0022      0.0064     -0.0047           Pathan
           HGDP00264     0.0182     -0.0550      0.0335      0.0102     -0.0004     -0.0025     -0.0002     -0.0055      0.0005     -0.0030           Pathan
           HGDP00267     0.0140     -0.0571      0.0373      0.0127      0.0014      0.0053     -0.0013      0.0025      0.0016     -0.0016  Ignore_Kalash(PCA_outlier)
           HGDP00277     0.0131     -0.0570      0.0361      0.0105      0.0061     -0.0009      0.0006      0.0027      0.0040     -0.0001           Kalash
           HGDP00279     0.0133     -0.0603      0.0352      0.0070     -0.0030      0.0042      0.0033     -0.0016      0.0044      0.0005    Ignore_Kalash
           HGDP00281     0.0153     -0.0545      0.0362      0.0065      0.0032      0.0027     -0.0009      0.0057      0.0032      0.0002           Kalash
           HGDP00285     0.0161     -0.0587      0.0339      0.0049     -0.0060      0.0014      0.0027      0.0004      0.0038     -0.0050           Kalash
           HGDP00286     0.0149     -0.0593      0.0364      0.0091     -0.0086     -0.0015     -0.0019     -0.0012     -0.0005     -0.0032           Kalash
           HGDP00288     0.0138     -0.0581      0.0331      0.0073     -0.0017     -0.0015      0.0000      0.0015      0.0002     -0.0002           Kalash
           HGDP00290     0.0146     -0.0600      0.0317      0.0064     -0.0034     -0.0023     -0.0055      0.0022      0.0044     -0.0016           Kalash
           HGDP00298     0.0127     -0.0564      0.0337      0.0080     -0.0008     -0.0057     -0.0024      0.0046      0.0052      0.0000           Kalash
           HGDP00302     0.0125     -0.0568      0.0348      0.0089     -0.0015     -0.0030     -0.0026      0.0010      0.0032     -0.0011           Kalash
           HGDP00307     0.0136     -0.0606      0.0348      0.0078     -0.0060      0.0027      0.0006     -0.0012      0.0047     -0.0028           Kalash
           HGDP00311     0.0140     -0.0585      0.0358      0.0043      0.0017     -0.0056     -0.0004     -0.0014      0.0003     -0.0037           Kalash
           HGDP00313     0.0151     -0.0613      0.0346      0.0086     -0.0043      0.0027      0.0018     -0.0007      0.0022     -0.0019           Kalash
           HGDP00315     0.0127     -0.0566      0.0322      0.0084     -0.0030     -0.0003     -0.0019     -0.0009      0.0076      0.0023           Kalash
           HGDP00319     0.0159     -0.0560      0.0341      0.0101     -0.0040     -0.0012     -0.0040     -0.0048      0.0044     -0.0031           Kalash
           HGDP00323     0.0147     -0.0566      0.0335      0.0082     -0.0045     -0.0001     -0.0017      0.0054      0.0015     -0.0054           Kalash
           HGDP00328     0.0169     -0.0632      0.0407      0.0088      0.0004     -0.0067     -0.0036      0.0001     -0.0013     -0.0014           Kalash
           HGDP00330     0.0125     -0.0592      0.0346      0.0073     -0.0041     -0.0034      0.0048     -0.0036      0.0031      0.0024           Kalash
           HGDP00333     0.0133     -0.0606      0.0378      0.0065     -0.0038      0.0027     -0.0029      0.0035      0.0020     -0.0026           Kalash
           HGDP00336     0.0162     -0.0625      0.0441      0.0083     -0.0008      0.0072     -0.0000      0.0012      0.0003     -0.0023          Burusho
           HGDP00338     0.0162     -0.0587      0.0401      0.0087      0.0020      0.0031      0.0013      0.0018      0.0011     -0.0010          Burusho
           HGDP00341     0.0168     -0.0564      0.0429      0.0132      0.0002      0.0051     -0.0027     -0.0028      0.0052     -0.0048          Burusho
           HGDP00346     0.0201     -0.0612      0.0412      0.0097      0.0065      0.0079     -0.0027     -0.0019      0.0009     -0.0041          Burusho
           HGDP00351     0.0208     -0.0638      0.0370      0.0067      0.0011      0.0047     -0.0036      0.0014      0.0010     -0.0005          Burusho
           HGDP00356     0.0169     -0.0607      0.0393      0.0086      0.0021      0.0032     -0.0020     -0.0057      0.0025     -0.0025          Burusho
           HGDP00359     0.0209     -0.0610      0.0404      0.0089      0.0008      0.0045     -0.0088      0.0006      0.0060     -0.0018          Burusho
           HGDP00364     0.0189     -0.0592      0.0404      0.0140      0.0012     -0.0015      0.0001      0.0011      0.0029      0.0012          Burusho
           HGDP00371     0.0150     -0.0614      0.0402      0.0091      0.0044      0.0084      0.0001      0.0010      0.0015     -0.0048          Burusho
           HGDP00372     0.0187     -0.0635      0.0401      0.0093     -0.0016      0.0061      0.0010     -0.0025     -0.0025     -0.0065          Burusho
           HGDP00376     0.0211     -0.0649      0.0384      0.0103      0.0005      0.0037      0.0027     -0.0045      0.0015      0.0009   Ignore_Burusho
           HGDP00382     0.0186     -0.0616      0.0434      0.0088      0.0035      0.0027     -0.0028      0.0006      0.0024     -0.0037          Burusho
           HGDP00388     0.0227     -0.0632      0.0371      0.0134      0.0013      0.0027     -0.0005     -0.0025      0.0005     -0.0069          Burusho
           HGDP00392     0.0173     -0.0608      0.0440      0.0120      0.0067     -0.0029      0.0002      0.0015      0.0035     -0.0004          Burusho
           HGDP00397     0.0182     -0.0641      0.0430      0.0131      0.0026      0.0034     -0.0007     -0.0016      0.0012     -0.0046   Ignore_Burusho
           HGDP00402     0.0147     -0.0582      0.0397      0.0083      0.0043     -0.0033      0.0021      0.0052      0.0019     -0.0001          Burusho
           HGDP00407     0.0188     -0.0624      0.0394      0.0113      0.0004      0.0023     -0.0015     -0.0035      0.0011     -0.0050          Burusho
           HGDP00412     0.0168     -0.0643      0.0433      0.0108      0.0042      0.0024     -0.0014     -0.0015     -0.0015     -0.0038          Burusho
           HGDP00417     0.0179     -0.0622      0.0468      0.0101     -0.0013      0.0045     -0.0012      0.0032      0.0039     -0.0048          Burusho
           HGDP00423     0.0185     -0.0595      0.0396      0.0094     -0.0021      0.0045     -0.0017      0.0025      0.0033     -0.0028          Burusho
           HGDP00428     0.0139     -0.0595      0.0423      0.0079      0.0019      0.0058     -0.0003     -0.0016      0.0003     -0.0012          Burusho
           HGDP00433     0.0164     -0.0642      0.0466      0.0083      0.0082      0.0002     -0.0037     -0.0010      0.0015     -0.0079          Burusho
           HGDP00438     0.0157     -0.0609      0.0411      0.0086     -0.0006      0.0060      0.0008      0.0012     -0.0007     -0.0053          Burusho
           HGDP00444     0.0182     -0.0632      0.0414      0.0068      0.0025      0.0012     -0.0024      0.0027     -0.0004      0.0001          Burusho
           HGDP00445     0.0174     -0.0620      0.0389      0.0060     -0.0006      0.0006     -0.0014     -0.0058      0.0079     -0.0048          Burusho
           HGDP00449     0.2111      0.1131      0.0370      0.1724      0.2614      0.1570      0.0023     -0.0325     -0.0356     -0.0674            Mbuti
           HGDP00450     0.2166      0.1154      0.0460      0.1763      0.2658      0.1643      0.0001     -0.0318     -0.0445     -0.0630  Ignore_MbutiPygmy(relative)
           HGDP00452     0.2127      0.1116      0.0363      0.1710      0.2686      0.1578     -0.0025     -0.0342     -0.0251     -0.0584     Ignore_Biaka
           HGDP00453     0.2126      0.1086      0.0327      0.1686      0.2590      0.1661     -0.0018     -0.0438     -0.0456     -0.0720     Ignore_Biaka
           HGDP00454     0.2088      0.1081      0.0304      0.1747      0.2709      0.1625     -0.0060     -0.0478     -0.0404     -0.0568            Biaka
           HGDP00455     0.2064      0.1083      0.0281      0.1654      0.2656      0.1597     -0.0088     -0.0308     -0.0343     -0.0698            Biaka
           HGDP00456     0.2207      0.1177      0.0407      0.1776      0.2768      0.1633      0.0147     -0.0427     -0.0454     -0.0678  Ignore_Mbuti(discovery)
           HGDP00457     0.2076      0.1097      0.0386      0.1733      0.2589      0.1525      0.0075     -0.0452     -0.0215     -0.0772            Biaka
           HGDP00458     0.2083      0.1066      0.0335      0.1752      0.2712      0.1558     -0.0190     -0.0429     -0.0211     -0.0720            Biaka
           HGDP00459     0.2112      0.1121      0.0333      0.1886      0.2733      0.1544     -0.0089     -0.0335     -0.0343     -0.0608            Biaka
           HGDP00460     0.2099      0.1098      0.0325      0.1728      0.2633      0.1571     -0.0049     -0.0402     -0.0291     -0.0670            Biaka
           HGDP00461     0.2103      0.1076      0.0290      0.1716      0.2610      0.1714     -0.0015     -0.0162     -0.0389     -0.0533            Biaka
           HGDP00462     0.2122      0.1106      0.0355      0.1707      0.2662      0.1557     -0.0220     -0.0381     -0.0462     -0.0779            Mbuti
           HGDP00463     0.2143      0.1094      0.0431      0.1773      0.2672      0.1561      0.0015     -0.0332     -0.0342     -0.0653            Mbuti
           HGDP00464     0.2108      0.1084      0.0314      0.1672      0.2614      0.1766      0.0073     -0.0338     -0.0276     -0.0882            Biaka
           HGDP00465     0.2085      0.1079      0.0337      0.1661      0.2590      0.1596     -0.0162     -0.0156     -0.0336     -0.0558            Biaka
           HGDP00466     0.2065      0.1093      0.0377      0.1723      0.2478      0.1532      0.0148     -0.0304     -0.0352     -0.0662            Biaka
           HGDP00467     0.2140      0.1067      0.0367      0.1741      0.2655      0.1618     -0.0054     -0.0310     -0.0410     -0.0705            Mbuti
           HGDP00469     0.2089      0.1074      0.0298      0.1774      0.2664      0.1659     -0.0119     -0.0425     -0.0386     -0.0681            Biaka
           HGDP00470     0.2084      0.1052      0.0363      0.1566      0.2513      0.1568     -0.0013     -0.0389     -0.0447     -0.0570            Biaka
           HGDP00471     0.2166      0.1149      0.0461      0.1707      0.2591      0.1618      0.0045     -0.0395     -0.0420     -0.0715  Ignore_MbutiPygmy(relative)
           HGDP00472     0.2030      0.1059      0.0294      0.1697      0.2570      0.1596      0.0006     -0.0201     -0.0313     -0.0556            Biaka
           HGDP00473     0.2083      0.1068      0.0286      0.1744      0.2595      0.1582     -0.0064     -0.0522     -0.0394     -0.0693            Biaka
           HGDP00474     0.2126      0.1106      0.0423      0.1724      0.2621      0.1459      0.0037     -0.0449     -0.0422     -0.0562            Mbuti
           HGDP00475     0.2098      0.1116      0.0352      0.1794      0.2571      0.1604     -0.0217     -0.0097     -0.0520     -0.0720            Biaka
           HGDP00476     0.2181      0.1206      0.0501      0.1702      0.2634      0.1586     -0.0114     -0.0343     -0.0377     -0.0696            Mbuti
           HGDP00478     0.2133      0.1060      0.0436      0.1758      0.2577      0.1578     -0.0012     -0.0340     -0.0487     -0.0691            Mbuti
           HGDP00479     0.2080      0.1059      0.0336      0.1728      0.2582      0.1523      0.0060     -0.0361     -0.0442     -0.0556     Ignore_Biaka
           HGDP00491     0.0391     -0.0596      0.0629      0.0308      0.0318      0.0309      0.0012     -0.0044      0.0032     -0.0024  Ignore_Nasioi(Discovery)
           HGDP00511    -0.0301      0.0135      0.0023     -0.0037      0.0028      0.0005      0.0022      0.0011     -0.0002     -0.0000           French
           HGDP00512    -0.0256      0.0147     -0.0046     -0.0011     -0.0034     -0.0089      0.0010     -0.0053      0.0041      0.0035           French
           HGDP00513    -0.0278      0.0153     -0.0109     -0.0019     -0.0071      0.0063      0.0060      0.0031     -0.0016     -0.0004           French
           HGDP00514    -0.0300      0.0134     -0.0036     -0.0089      0.0058     -0.0083     -0.0036      0.0121      0.0037      0.0000           French
           HGDP00515    -0.0336      0.0153     -0.0016      0.0011      0.0021     -0.0063     -0.0021     -0.0005      0.0028     -0.0006           French
           HGDP00516    -0.0242      0.0061     -0.0082      0.0004     -0.0088     -0.0135      0.0000     -0.0004     -0.0023      0.0074           French
           HGDP00517    -0.0302      0.0150     -0.0043      0.0033     -0.0009      0.0043      0.0071     -0.0053     -0.0006     -0.0096           French
           HGDP00518    -0.0315      0.0122     -0.0068     -0.0028      0.0010      0.0039      0.0105      0.0010      0.0008      0.0042           French
           HGDP00519    -0.0351      0.0074      0.0059     -0.0068      0.0005     -0.0102      0.0024      0.0068      0.0028     -0.0037           French
           HGDP00520    -0.0147      0.0083     -0.0076      0.0009      0.0006      0.0020      0.0011      0.0022     -0.0079      0.0010    Ignore_French
           HGDP00521    -0.0228      0.0183     -0.0046      0.0051     -0.0001      0.0011      0.0019     -0.0007      0.0011      0.0001  Ignore_French(discovery)
           HGDP00522    -0.0278      0.0128     -0.0108     -0.0002     -0.0086     -0.0026      0.0006      0.0032      0.0087      0.0101           French
           HGDP00523    -0.0352      0.0123     -0.0015     -0.0102      0.0015      0.0050      0.0006      0.0069     -0.0047      0.0022           French
           HGDP00524    -0.0270      0.0226     -0.0153      0.0003     -0.0135     -0.0132      0.0025      0.0037      0.0045      0.0044           French
           HGDP00525    -0.0285      0.0142     -0.0057     -0.0011      0.0037      0.0046     -0.0045     -0.0035      0.0017      0.0007           French
           HGDP00526    -0.0309      0.0126      0.0014     -0.0017     -0.0049     -0.0026      0.0011      0.0060      0.0027      0.0032           French
           HGDP00527    -0.0307      0.0140     -0.0013     -0.0037      0.0060     -0.0070     -0.0092     -0.0046     -0.0011      0.0020           French
           HGDP00528    -0.0304      0.0133      0.0024     -0.0026      0.0016     -0.0016      0.0026      0.0007     -0.0012      0.0059           French
           HGDP00529    -0.0282      0.0130     -0.0032     -0.0058      0.0013      0.0023     -0.0040     -0.0047      0.0013      0.0029           French
           HGDP00530    -0.0219      0.0092     -0.0093      0.0012     -0.0059      0.0002     -0.0008     -0.0013      0.0054      0.0006    Ignore_French
           HGDP00531    -0.0304      0.0300     -0.0278      0.0019     -0.0103     -0.0118     -0.0006      0.0059      0.0100     -0.0076           French
           HGDP00533    -0.0377      0.0043      0.0038     -0.0040     -0.0047     -0.0136      0.0037     -0.0021      0.0055      0.0079           French
           HGDP00534    -0.0309      0.0144      0.0062      0.0029      0.0073      0.0064      0.0072     -0.0090     -0.0017     -0.0086           French
           HGDP00535    -0.0353      0.0084      0.0072     -0.0007      0.0019     -0.0130     -0.0008      0.0015      0.0003      0.0025           French
           HGDP00536    -0.0217      0.0191     -0.0102     -0.0013     -0.0028      0.0108      0.0021     -0.0081     -0.0022      0.0092           French
           HGDP00537    -0.0277      0.0139     -0.0087      0.0023     -0.0034      0.0055     -0.0021     -0.0042      0.0024     -0.0054           French
           HGDP00538    -0.0274      0.0162     -0.0006      0.0077      0.0008      0.0025      0.0022     -0.0067      0.0027      0.0042           French
           HGDP00539    -0.0274      0.0195     -0.0122     -0.0027     -0.0085     -0.0069      0.0030     -0.0074      0.0036     -0.0026           French
           HGDP00540     0.0452     -0.0588      0.0615      0.0338      0.0409      0.0279      0.0085     -0.0014      0.0046     -0.0012           Papuan
           HGDP00541     0.0430     -0.0609      0.0712      0.0344      0.0397      0.0298      0.0084     -0.0051      0.0055     -0.0037           Papuan
           HGDP00542     0.0488     -0.0602      0.0740      0.0378      0.0385      0.0341      0.0044     -0.0078      0.0026     -0.0095    Ignore_Papuan
           HGDP00543     0.0429     -0.0558      0.0654      0.0291      0.0394      0.0311      0.0031      0.0014     -0.0025     -0.0019           Papuan
           HGDP00544     0.0392     -0.0635      0.0661      0.0288      0.0361      0.0267      0.0075     -0.0035      0.0051     -0.0066    Ignore_Papuan
           HGDP00545     0.0447     -0.0585      0.0671      0.0323      0.0342      0.0282      0.0054     -0.0005      0.0037     -0.0017           Papuan
           HGDP00546     0.0425     -0.0607      0.0593      0.0356      0.0362      0.0312      0.0051     -0.0052      0.0041     -0.0090           Papuan
           HGDP00547     0.0432     -0.0586      0.0647      0.0303      0.0388      0.0264      0.0079      0.0007      0.0111     -0.0114           Papuan
           HGDP00548     0.0436     -0.0631      0.0653      0.0313      0.0394      0.0302      0.0068     -0.0120      0.0041     -0.0083           Papuan
           HGDP00549     0.0450     -0.0571      0.0649      0.0339      0.0382      0.0289      0.0104     -0.0021      0.0096     -0.0102           Papuan
           HGDP00550     0.0411     -0.0594      0.0644      0.0352      0.0443      0.0283      0.0037     -0.0011      0.0115     -0.0071           Papuan
           HGDP00551     0.0450     -0.0590      0.0619      0.0351      0.0430      0.0266      0.0091     -0.0056      0.0084     -0.0073  Ignore_Papuan(discovery)
           HGDP00552     0.0444     -0.0561      0.0624      0.0290      0.0393      0.0258      0.0017     -0.0015      0.0077     -0.0030           Papuan
           HGDP00553     0.0453     -0.0571      0.0619      0.0355      0.0314      0.0282     -0.0006     -0.0087      0.0082     -0.0014           Papuan
           HGDP00554     0.0414     -0.0588      0.0637      0.0324      0.0335      0.0324      0.0039     -0.0032      0.0038     -0.0100           Papuan
           HGDP00555     0.0433     -0.0582      0.0601      0.0294      0.0348      0.0298      0.0089     -0.0040      0.0117     -0.0042           Papuan
           HGDP00556     0.0445     -0.0558      0.0626      0.0363      0.0388      0.0274      0.0057     -0.0053      0.0100     -0.0040           Papuan
           HGDP00557     0.0488     -0.0105     -0.0523     -0.1233      0.0670     -0.0201     -0.0114      0.0078      0.0075     -0.0089            Druze
           HGDP00558     0.0519     -0.0127     -0.0676     -0.1796      0.0880     -0.0312     -0.0088     -0.0099      0.0075     -0.0253            Druze
           HGDP00559     0.0453     -0.0136     -0.0488     -0.0975      0.0590     -0.0073     -0.0114     -0.0070     -0.0053     -0.0011            Druze
           HGDP00560     0.0505     -0.0229     -0.0616     -0.1443      0.0724     -0.0106      0.0023      0.0014     -0.0084      0.0150            Druze
           HGDP00561     0.0478     -0.0102     -0.0509     -0.0829      0.0463     -0.0004      0.0052     -0.0027     -0.0038      0.0091            Druze
           HGDP00562     0.0476     -0.0124     -0.0487     -0.1184      0.0591     -0.0278     -0.0066     -0.0100      0.0140     -0.0331            Druze
           HGDP00563     0.0469     -0.0111     -0.0290     -0.0007      0.0089     -0.0012     -0.0024      0.0024     -0.0185      0.0167            Druze
           HGDP00564     0.0460     -0.0132     -0.0520     -0.0965      0.0538     -0.0228     -0.0057     -0.0115      0.0092     -0.0360            Druze
           HGDP00565     0.0523     -0.0142     -0.0693     -0.1549      0.0809     -0.0206     -0.0120     -0.0071      0.0160     -0.0264            Druze
           HGDP00566     0.0466     -0.0020     -0.0208     -0.0173      0.0006      0.0087      0.0018      0.0195      0.0063      0.0033            Druze
           HGDP00567     0.0563     -0.0119     -0.0670     -0.2213      0.1082     -0.0193     -0.0024     -0.0055     -0.0170      0.0057            Druze
           HGDP00568     0.0515     -0.0264     -0.0684     -0.2058      0.0893     -0.0218      0.0033     -0.0016     -0.0074      0.0104            Druze
           HGDP00569     0.0450     -0.0096     -0.0378     -0.0632      0.0236      0.0020     -0.0084     -0.0153     -0.0157     -0.0012            Druze
           HGDP00571     0.0414     -0.0161     -0.0462     -0.0916      0.0368      0.0068      0.0009     -0.0073     -0.0028      0.0126            Druze
           HGDP00572     0.0516     -0.0159     -0.0572     -0.1441      0.0670     -0.0102     -0.0005      0.0005     -0.0011      0.0230            Druze
           HGDP00573     0.0484     -0.0124     -0.0560     -0.1387      0.0645     -0.0202     -0.0027     -0.0088     -0.0006     -0.0293            Druze
           HGDP00574     0.0547     -0.0198     -0.0659     -0.1695      0.0837      0.0056     -0.0025      0.0014     -0.0095      0.0040            Druze
           HGDP00575     0.0493     -0.0147     -0.0670     -0.1754      0.0786     -0.0139      0.0089     -0.0011     -0.0164      0.0125            Druze
           HGDP00576     0.0420      0.0042     -0.0092      0.0061      0.0092      0.0113     -0.0043      0.0020     -0.0012      0.0004     Ignore_Druze
           HGDP00577     0.0533     -0.0160     -0.0638     -0.1828      0.0866      0.0040     -0.0111      0.0059     -0.0114      0.0061            Druze
           HGDP00578     0.0460     -0.0044     -0.0494     -0.0681      0.0414     -0.0082     -0.0046      0.0011     -0.0070      0.0017            Druze
           HGDP00579     0.0414     -0.0020     -0.0271      0.0064     -0.0187     -0.0017      0.0093     -0.0164     -0.0035      0.0187            Druze
           HGDP00580     0.0417     -0.0108     -0.0303     -0.0593      0.0313      0.0052     -0.0006     -0.0015     -0.0138      0.0088            Druze
           HGDP00581     0.0498     -0.0136     -0.0442     -0.1098      0.0546     -0.0070     -0.0046      0.0020      0.0006      0.0010     Ignore_Druze
           HGDP00582     0.0469     -0.0093     -0.0417     -0.0650      0.0431      0.0063      0.0054      0.0222      0.0028      0.0007            Druze
           HGDP00583     0.0535     -0.0229     -0.0709     -0.2117      0.0952     -0.0293      0.0053      0.0037     -0.0131      0.0076            Druze
           HGDP00584     0.0426     -0.0145     -0.0268     -0.0371      0.0199      0.0057     -0.0102     -0.0088     -0.0142      0.0052            Druze
           HGDP00586     0.0456      0.0007     -0.0357     -0.0631      0.0299      0.0140      0.0005     -0.0092     -0.0103      0.0037            Druze
           HGDP00587     0.0392     -0.0077     -0.0335     -0.0106      0.0064     -0.0061      0.0017      0.0050      0.0042      0.0154            Druze
           HGDP00588     0.0563     -0.0165     -0.0696     -0.2161      0.1153     -0.0202     -0.0172     -0.0022      0.0078     -0.0212            Druze
           HGDP00590     0.0426     -0.0102     -0.0434     -0.0910      0.0467     -0.0080     -0.0004      0.0023     -0.0016     -0.0056     Ignore_Druze
           HGDP00591     0.0460     -0.0145     -0.0591     -0.1571      0.0798     -0.0245      0.0058     -0.0003      0.0123     -0.0128            Druze
           HGDP00594     0.0493     -0.0048     -0.0537     -0.1091      0.0609     -0.0205     -0.0055      0.0098      0.0252     -0.0415            Druze
           HGDP00595     0.0464     -0.0181     -0.0480     -0.1221      0.0601     -0.0095     -0.0017     -0.0046     -0.0108      0.0045            Druze
           HGDP00597     0.0448     -0.0060     -0.0256     -0.0166     -0.0015      0.0038     -0.0056     -0.0039      0.0012     -0.0010            Druze
           HGDP00598     0.0498     -0.0096     -0.0548     -0.1015      0.0565     -0.0002      0.0133     -0.0087     -0.0111     -0.0004            Druze
           HGDP00599     0.0424     -0.0215     -0.0491     -0.1130      0.0507     -0.0232     -0.0133     -0.0084      0.0013     -0.0032            Druze
           HGDP00600     0.0432     -0.0055     -0.0272     -0.0066     -0.0013      0.0103      0.0071     -0.0013      0.0079     -0.0065            Druze
           HGDP00601     0.0529     -0.0151     -0.0465     -0.1090      0.0528     -0.0034      0.0087      0.0043     -0.0015      0.0158            Druze
           HGDP00602     0.0398     -0.0072     -0.0291     -0.0142     -0.0152      0.0066     -0.0049      0.0119     -0.0060      0.0107            Druze
           HGDP00604     0.0506     -0.0160     -0.0600     -0.1641      0.0767     -0.0127      0.0049     -0.0074     -0.0027      0.0088            Druze
           HGDP00606     0.0457     -0.0100     -0.0471     -0.0903      0.0527     -0.0088     -0.0052      0.0046     -0.0136     -0.0320            Druze
           HGDP00607     0.1060      0.1285      0.1241     -0.0088     -0.0231     -0.0390      0.0235     -0.0141     -0.0218     -0.0370         BedouinB
           HGDP00608     0.0871      0.0881      0.0458      0.0061      0.0041      0.0620      0.0964      0.1390      0.0049     -0.0566         BedouinB
           HGDP00610     0.1067      0.1442      0.1338     -0.0432     -0.0515     -0.0310     -0.0169      0.0113      0.0269      0.0504         BedouinB
           HGDP00612     0.1095      0.1454      0.1332     -0.0478     -0.0573     -0.0278     -0.0106     -0.0185      0.0142      0.0298         BedouinB
           HGDP00616     0.1022      0.1499      0.1409     -0.0382     -0.0548     -0.0617     -0.0111     -0.0027     -0.0197      0.0181         BedouinB
           HGDP00618     0.1075      0.1425      0.1324     -0.0299     -0.0635     -0.0566     -0.0309     -0.0403     -0.0213      0.0300         BedouinB
           HGDP00621     0.1698      0.0909      0.0274      0.1298      0.2044      0.1160     -0.0101     -0.0110     -0.0180     -0.0428  Ignore_BedouinB
           HGDP00623     0.1101      0.1454      0.1301     -0.0029     -0.0350     -0.1078      0.0007     -0.1308      0.0172     -0.1845         BedouinB
           HGDP00624     0.1042      0.1254      0.1055     -0.0264     -0.0285     -0.0612     -0.0545     -0.0814     -0.0694      0.0008         BedouinB
           HGDP00627     0.0908      0.0841      0.0629      0.0051      0.0179      0.0043      0.0013     -0.0076      0.0017     -0.0012  Ignore_BedouinB
           HGDP00630     0.1131      0.1613      0.1725     -0.0521     -0.0717     -0.0995     -0.0760     -0.0222     -0.0228     -0.0281         BedouinB
           HGDP00631     0.1122      0.1490      0.1427     -0.0495     -0.0469     -0.0694     -0.0616     -0.0188     -0.0142      0.0111         BedouinB
           HGDP00636     0.0965      0.1048      0.0896     -0.0183     -0.0149     -0.0070      0.0058     -0.0824      0.0075      0.0587         BedouinB
           HGDP00639     0.0769      0.0675      0.0398      0.0441      0.0122      0.2007      0.0316     -0.5934      0.1169      0.0794         BedouinA
           HGDP00641     0.1008      0.1214      0.1146     -0.0387     -0.0294     -0.0351      0.0054      0.0740     -0.0261      0.0173         BedouinB
           HGDP00643     0.0983      0.1228      0.1025     -0.0304     -0.0195     -0.0344     -0.0081      0.0033      0.0168     -0.0099         BedouinB
           HGDP00644     0.0626      0.0178     -0.0093      0.0442      0.0825      0.1361      0.1655     -0.1480      0.1065     -0.0861         BedouinA
           HGDP00648     0.0989      0.1267      0.1249     -0.0397     -0.0346     -0.0308     -0.0309     -0.0303     -0.0115     -0.0147         BedouinB
           HGDP00649     0.1075      0.1464      0.1520     -0.0548     -0.0636     -0.1106     -0.0168      0.0117     -0.0427     -0.0098         BedouinB
           HGDP00650     0.0958      0.1198      0.1177     -0.0237     -0.0509     -0.0547     -0.0196     -0.0040     -0.0397      0.0193         BedouinB
           HGDP00651     0.1017      0.1233      0.0980      0.0032     -0.0177     -0.0518     -0.0766      0.1541      0.0368     -0.2331         BedouinB
           HGDP00653     0.1040      0.1210      0.1243     -0.0353     -0.0454     -0.0268     -0.0197      0.0159     -0.0002      0.0448         BedouinB
           HGDP00654     0.0568      0.0078      0.0091      0.0391      0.0125      0.2211      0.0772      0.1224     -0.0409      0.0449         BedouinA
           HGDP00655     0.0398     -0.0578      0.0663      0.0335      0.0270      0.0302      0.0046     -0.0029      0.0039     -0.0121           Nasioi
           HGDP00656     0.0375     -0.0594      0.0663      0.0351      0.0342      0.0306      0.0053     -0.0020      0.0061     -0.0014           Nasioi
           HGDP00660     0.0419     -0.0617      0.0696      0.0304      0.0343      0.0289      0.0042     -0.0044      0.0017     -0.0103           Nasioi
           HGDP00661     0.0418     -0.0626      0.0655      0.0338      0.0270      0.0202      0.0027     -0.0087      0.0029     -0.0065           Nasioi
           HGDP00662     0.0420     -0.0621      0.0677      0.0264      0.0304      0.0262      0.0020     -0.0055      0.0018     -0.0001           Nasioi
           HGDP00663     0.0384     -0.0617      0.0629      0.0303      0.0310      0.0317      0.0015     -0.0075      0.0012     -0.0057           Nasioi
           HGDP00664     0.0427     -0.0617      0.0703      0.0350      0.0285      0.0261      0.0005     -0.0034     -0.0058      0.0004           Nasioi
           HGDP00665    -0.0037      0.0351     -0.0504      0.0112     -0.0251      0.0023      0.0029     -0.0015     -0.0080      0.0029  Ignore_Sardinian(discovery)
           HGDP00666    -0.0071      0.0483     -0.0805      0.0036     -0.0402     -0.0018      0.0065     -0.0099     -0.0040      0.0041        Sardinian
           HGDP00667    -0.0124      0.0463     -0.0687      0.0052     -0.0250     -0.0047     -0.0053     -0.0068     -0.0013      0.0077        Sardinian
           HGDP00668    -0.0084      0.0560     -0.0761      0.0145     -0.0523      0.0016      0.0047     -0.0067     -0.0074      0.0138        Sardinian
           HGDP00669    -0.0074      0.0537     -0.0724      0.0018     -0.0417     -0.0068      0.0009     -0.0073     -0.0031     -0.0038        Sardinian
           HGDP00670    -0.0084      0.0533     -0.0827      0.0132     -0.0348     -0.0081     -0.0024     -0.0049     -0.0104      0.0086        Sardinian
           HGDP00671    -0.0091      0.0514     -0.0780      0.0117     -0.0416     -0.0022     -0.0011     -0.0073     -0.0016     -0.0006        Sardinian
           HGDP00672    -0.0049      0.0502     -0.0770      0.0087     -0.0462      0.0113     -0.0010     -0.0154     -0.0002      0.0118        Sardinian
           HGDP00673    -0.0041      0.0491     -0.0701      0.0167     -0.0411      0.0043      0.0048     -0.0057     -0.0139      0.0063        Sardinian
           HGDP00674    -0.0091      0.0520     -0.0797      0.0112     -0.0410      0.0005      0.0060     -0.0098     -0.0085      0.0128        Sardinian
           HGDP00675     0.0627      0.0088     -0.0300      0.1636      0.1939     -0.2067      0.0620      0.0371      0.1171      0.1551      Palestinian
           HGDP00676     0.0581      0.0090     -0.0289      0.0865      0.0660      0.0429     -0.0111      0.0323     -0.0108     -0.0176      Palestinian
           HGDP00678     0.0499      0.0059     -0.0133      0.0500      0.0513     -0.0204      0.0108     -0.0321      0.0046     -0.0175  Ignore_Palestinian(relative)
           HGDP00679     0.0607      0.0098     -0.0259      0.1289      0.1475     -0.1167     -0.0142     -0.0196      0.0720      0.0153      Palestinian
           HGDP00682     0.0540      0.0123     -0.0105      0.0357      0.0380     -0.0037      0.0013     -0.0070     -0.0074     -0.0052  Ignore_Palestinian(relative)
           HGDP00684     0.0633      0.0253     -0.0230      0.0754      0.0520      0.1709      0.1728      0.1734      0.0825     -0.3955      Palestinian
           HGDP00687     0.0631      0.0134     -0.0272      0.0886      0.0909     -0.0273     -0.0360     -0.0073      0.0176     -0.0350      Palestinian
           HGDP00689     0.0579      0.0076     -0.0413      0.1038      0.1070     -0.0986      0.0467     -0.0100      0.0478      0.1044      Palestinian
           HGDP00692     0.0676      0.0206     -0.0054      0.0485      0.0538      0.0365      0.0048      0.0041     -0.0130     -0.0111  Ignore_Palestinian
           HGDP00693     0.0520      0.0098     -0.0111      0.0395      0.0401     -0.0057      0.0028     -0.0030      0.0014     -0.0065  Ignore_Palestinian(relative)
           HGDP00694     0.0561      0.0052     -0.0250      0.1008      0.1110     -0.0584     -0.0013      0.0087     -0.0055      0.0624      Palestinian
           HGDP00696     0.0574      0.0023     -0.0285      0.1477      0.1627     -0.1257     -0.0521      0.1356     -0.0928      0.0202      Palestinian
           HGDP00697     0.0622      0.0210     -0.0234      0.1638      0.2132     -0.2002     -0.0953      0.0759      0.0151      0.0816      Palestinian
           HGDP00699     0.0583      0.0125     -0.0295      0.0852      0.0764      0.0006     -0.0183      0.0435     -0.0649      0.0315      Palestinian
           HGDP00700     0.0645      0.0239     -0.0178      0.0859      0.1364      0.3267     -0.8425      0.0168      0.1648     -0.0181      Palestinian
           HGDP00701     0.1016      0.1350      0.1300     -0.0487     -0.0373     -0.0392     -0.0068     -0.0289      0.0059      0.0195         BedouinB
           HGDP00702    -0.0048     -0.0845      0.1018      0.0178      0.0241      0.0179      0.0018      0.0041      0.0045     -0.0013          Piapoco
           HGDP00703     0.0080     -0.0676      0.0894      0.0148      0.0326      0.0221      0.0032     -0.0058      0.0006     -0.0055   Ignore_Piapoco
           HGDP00704    -0.0032     -0.0829      0.1029      0.0175      0.0214      0.0164     -0.0012      0.0051      0.0031     -0.0025          Piapoco
           HGDP00706    -0.0034     -0.0837      0.1019      0.0198      0.0239      0.0176     -0.0041      0.0035      0.0033     -0.0027          Piapoco
           HGDP00711     0.0272     -0.0807      0.0833      0.0315      0.0195      0.0196     -0.0035      0.0036      0.0038     -0.0080  Ignore_Cambodian
           HGDP00712     0.0262     -0.0900      0.0832      0.0281      0.0218      0.0228      0.0048      0.0011      0.0037     -0.0005  Ignore_Cambodian
           HGDP00713     0.0261     -0.0824      0.0809      0.0254      0.0188      0.0143     -0.0025     -0.0021      0.0001     -0.0030        Cambodian
           HGDP00714     0.0264     -0.0835      0.0815      0.0300      0.0160      0.0187      0.0030      0.0018      0.0007     -0.0042        Cambodian
           HGDP00715     0.0303     -0.0773      0.0733      0.0268      0.0198      0.0234      0.0045      0.0016     -0.0026     -0.0049        Cambodian
           HGDP00716     0.0265     -0.0759      0.0812      0.0270      0.0161      0.0251     -0.0057      0.0010      0.0014     -0.0045        Cambodian
           HGDP00717     0.0297     -0.0776      0.0816      0.0316      0.0178      0.0203      0.0039     -0.0004     -0.0012     -0.0050        Cambodian
           HGDP00719     0.0259     -0.0807      0.0792      0.0292      0.0178      0.0261      0.0018      0.0037     -0.0008     -0.0095        Cambodian
           HGDP00720     0.0259     -0.0847      0.0789      0.0257      0.0141      0.0129     -0.0038      0.0017      0.0058     -0.0064        Cambodian
           HGDP00721     0.0298     -0.0791      0.0794      0.0269      0.0190      0.0164     -0.0009      0.0014     -0.0009     -0.0045        Cambodian
           HGDP00722     0.0583      0.0082     -0.0126      0.0982      0.0907      0.0939      0.0317      0.0531     -0.2971     -0.5461      Palestinian
           HGDP00723     0.0557      0.0147     -0.0070      0.0382      0.0463     -0.0016      0.0004      0.0073     -0.0204     -0.0038  Ignore_Palestinian(relative)
           HGDP00726     0.0671      0.0144     -0.0318      0.1368      0.1924     -0.0579      0.0645     -0.0474     -0.0933      0.0898      Palestinian
           HGDP00727     0.0584      0.0116     -0.0258      0.0842      0.1046      0.0135     -0.0083     -0.0255     -0.0720      0.0263      Palestinian
           HGDP00730     0.0598      0.0067     -0.0334      0.1316      0.1569     -0.1475     -0.0403      0.1725     -0.0717     -0.0136      Palestinian
           HGDP00732     0.0621      0.0178     -0.0386      0.1436      0.1710     -0.1559      0.0534     -0.0698      0.0190      0.0273      Palestinian
           HGDP00733     0.0627      0.0134     -0.0341      0.1449      0.1710     -0.1808     -0.0125      0.0209      0.0413      0.0748      Palestinian
           HGDP00734     0.0624      0.0081     -0.0273      0.1172      0.1449      0.0101      0.1707     -0.3942      0.1635     -0.1411      Palestinian
           HGDP00735     0.0614      0.0115     -0.0423      0.1337      0.1432     -0.0753      0.0434     -0.1475     -0.0176     -0.0909      Palestinian
           HGDP00736     0.0571      0.0044     -0.0296      0.0674      0.0567      0.1023     -0.0102      0.0344     -0.1160     -0.0480      Palestinian
           HGDP00738     0.0595      0.0242     -0.0056      0.0233      0.0309      0.0222      0.0038     -0.0028     -0.0073      0.0006  Ignore_Palestinian
           HGDP00740     0.0583      0.0142     -0.0327      0.1312      0.1452     -0.1399     -0.0414      0.0536      0.0848      0.1234      Palestinian
           HGDP00744     0.0621      0.0215     -0.0053      0.0272      0.0277      0.0221      0.0037     -0.0000     -0.0074     -0.0091  Ignore_Palestinian
           HGDP00745     0.0595      0.0065     -0.0173      0.0739      0.0605      0.0033     -0.0200      0.0998     -0.1235     -0.2215      Palestinian
           HGDP00747     0.0248     -0.0880      0.0954      0.0304      0.0113      0.0226     -0.0088     -0.0027     -0.0014     -0.0050         Japanese
           HGDP00748     0.0249     -0.0892      0.0937      0.0268      0.0143      0.0168     -0.0000      0.0012     -0.0007     -0.0039         Japanese
           HGDP00749     0.0214     -0.0916      0.0948      0.0324      0.0144      0.0235     -0.0017     -0.0031      0.0033     -0.0046         Japanese
           HGDP00750     0.0229     -0.0885      0.0908      0.0260      0.0133      0.0225     -0.0004      0.0013      0.0003     -0.0031         Japanese
           HGDP00751     0.0226     -0.0887      0.0881      0.0306      0.0093      0.0259     -0.0017      0.0006      0.0031     -0.0060         Japanese
           HGDP00752     0.0231     -0.0916      0.0911      0.0264      0.0222      0.0245      0.0007      0.0044      0.0032     -0.0093         Japanese
           HGDP00753     0.0248     -0.0849      0.0912      0.0274      0.0178      0.0206     -0.0008      0.0033     -0.0025     -0.0089         Japanese
           HGDP00754     0.0255     -0.0907      0.0942      0.0299      0.0163      0.0238      0.0012      0.0001      0.0036     -0.0048         Japanese
           HGDP00755     0.0231     -0.0870      0.0902      0.0296      0.0139      0.0194     -0.0009     -0.0043     -0.0020     -0.0028         Japanese
           HGDP00756     0.0211     -0.0860      0.0957      0.0287      0.0109      0.0262      0.0003     -0.0008      0.0008     -0.0058         Japanese
           HGDP00757     0.0214     -0.0860      0.0867      0.0278      0.0100      0.0302      0.0002     -0.0045     -0.0042     -0.0075         Japanese
           HGDP00758     0.0229     -0.0898      0.0917      0.0254      0.0108      0.0245     -0.0007     -0.0011      0.0047     -0.0091         Japanese
           HGDP00759     0.0248     -0.0931      0.0947      0.0296      0.0078      0.0270     -0.0003      0.0017     -0.0038     -0.0065         Japanese
           HGDP00760     0.0232     -0.0938      0.0943      0.0270      0.0128      0.0230      0.0021     -0.0003      0.0008     -0.0027         Japanese
           HGDP00761     0.0218     -0.0909      0.0918      0.0345      0.0178      0.0223     -0.0002     -0.0026      0.0010     -0.0003         Japanese
           HGDP00762     0.0233     -0.0853      0.0926      0.0306      0.0197      0.0253      0.0002     -0.0017      0.0000     -0.0061         Japanese
           HGDP00763     0.0247     -0.0885      0.0886      0.0301      0.0088      0.0249      0.0029     -0.0035     -0.0003     -0.0073         Japanese
           HGDP00764     0.0230     -0.0873      0.0903      0.0283      0.0161      0.0204     -0.0003      0.0007     -0.0006     -0.0061         Japanese
           HGDP00765     0.0208     -0.0884      0.0888      0.0249      0.0181      0.0229      0.0026     -0.0015     -0.0035     -0.0051         Japanese
           HGDP00766     0.0246     -0.0857      0.0904      0.0303      0.0106      0.0244     -0.0007      0.0015      0.0027      0.0027         Japanese
           HGDP00767     0.0241     -0.0909      0.0954      0.0311      0.0118      0.0194      0.0003      0.0004      0.0078     -0.0089         Japanese
           HGDP00768     0.0244     -0.0915      0.0971      0.0247      0.0125      0.0223      0.0008     -0.0003     -0.0028      0.0009         Japanese
           HGDP00769     0.0222     -0.0896      0.0924      0.0273      0.0126      0.0243      0.0055     -0.0021      0.0011     -0.0052         Japanese
           HGDP00771     0.0229     -0.0891      0.0923      0.0336      0.0144      0.0235     -0.0011     -0.0029      0.0005     -0.0013         Japanese
           HGDP00772     0.0205     -0.0862      0.0874      0.0301      0.0145      0.0241      0.0010      0.0024     -0.0027     -0.0064         Japanese
           HGDP00773     0.0238     -0.0907      0.0869      0.0266      0.0142      0.0222      0.0060      0.0005     -0.0013     -0.0059         Japanese
           HGDP00774     0.0250     -0.0913      0.0943      0.0301      0.0184      0.0234      0.0041      0.0007      0.0046     -0.0081              Han
           HGDP00775     0.0250     -0.0896      0.0960      0.0277      0.0145      0.0311     -0.0046      0.0001      0.0057     -0.0029              Han
           HGDP00776     0.0268     -0.0903      0.0922      0.0275      0.0155      0.0236     -0.0025     -0.0001      0.0025     -0.0090              Han
           HGDP00777     0.0229     -0.0915      0.0877      0.0263      0.0116      0.0248      0.0001      0.0002      0.0020     -0.0056              Han
           HGDP00778     0.0288     -0.1155      0.1141      0.0295      0.0119      0.0288     -0.0060      0.0046      0.0037     -0.0079  Ignore_Han(discovery)
           HGDP00779     0.0248     -0.0900      0.0923      0.0319      0.0128      0.0223     -0.0017      0.0005      0.0038     -0.0010              Han
           HGDP00780     0.0224     -0.0864      0.0882      0.0282      0.0154      0.0269     -0.0063      0.0052      0.0069     -0.0054              Han
           HGDP00781     0.0256     -0.0888      0.0950      0.0292      0.0177      0.0226     -0.0033      0.0023      0.0018     -0.0039              Han
           HGDP00782     0.0247     -0.0883      0.0916      0.0268      0.0127      0.0180     -0.0001      0.0037     -0.0002      0.0001              Han
           HGDP00783     0.0256     -0.0923      0.0921      0.0249      0.0124      0.0255     -0.0018      0.0037      0.0044     -0.0005              Han
           HGDP00784     0.0252     -0.0877      0.0912      0.0272      0.0143      0.0257     -0.0078      0.0005      0.0001     -0.0048              Han
           HGDP00785     0.0221     -0.0860      0.0890      0.0242      0.0152      0.0203      0.0009     -0.0025      0.0073     -0.0069              Han
           HGDP00786     0.0212     -0.0912      0.0951      0.0308      0.0184      0.0251      0.0009     -0.0009      0.0035     -0.0040              Han
           HGDP00787     0.0369     -0.0608      0.0639      0.0331      0.0318      0.0278      0.0070     -0.0001      0.0039     -0.0095           Nasioi
           HGDP00788     0.0413     -0.0622      0.0677      0.0334      0.0296      0.0299      0.0064     -0.0005      0.0051     -0.0027           Nasioi
           HGDP00790     0.0259     -0.0864      0.0918      0.0284      0.0127      0.0232      0.0017      0.0017      0.0073     -0.0042         Japanese
           HGDP00791     0.0250     -0.0907      0.0914      0.0269      0.0154      0.0187     -0.0032     -0.0010     -0.0022     -0.0097         Japanese
           HGDP00794    -0.0391      0.0073      0.0110     -0.0039     -0.0056     -0.0025     -0.0068     -0.0035     -0.0035      0.0091         Orcadian
           HGDP00796    -0.0394      0.0068      0.0152     -0.0019      0.0172     -0.0039      0.0021      0.0038     -0.0031      0.0044         Orcadian
           HGDP00797    -0.0397      0.0087      0.0077     -0.0050      0.0144     -0.0134     -0.0048     -0.0025      0.0015      0.0012         Orcadian
           HGDP00798    -0.0367      0.0046      0.0097      0.0012      0.0060      0.0088     -0.0030     -0.0010     -0.0018      0.0021         Orcadian
           HGDP00799    -0.0424      0.0080      0.0156     -0.0044      0.0103     -0.0085     -0.0017      0.0074      0.0023      0.0034         Orcadian
           HGDP00800    -0.0393      0.0088      0.0072     -0.0102      0.0053     -0.0088      0.0047      0.0021      0.0049      0.0036         Orcadian
           HGDP00802    -0.0417      0.0098      0.0183     -0.0092      0.0094     -0.0050     -0.0061      0.0064     -0.0032      0.0036         Orcadian
           HGDP00803    -0.0387      0.0068      0.0147     -0.0053      0.0066     -0.0041     -0.0100      0.0058      0.0019      0.0065         Orcadian
           HGDP00805    -0.0414      0.0065      0.0114     -0.0033      0.0081     -0.0146      0.0034      0.0000      0.0049      0.0076         Orcadian
           HGDP00806    -0.0379      0.0088      0.0172     -0.0085      0.0097     -0.0037      0.0035      0.0053      0.0039      0.0030         Orcadian
           HGDP00807    -0.0411      0.0078      0.0149     -0.0097      0.0081     -0.0031     -0.0033      0.0053      0.0190      0.0004         Orcadian
           HGDP00808    -0.0403      0.0087      0.0149      0.0000      0.0055     -0.0004      0.0037     -0.0072      0.0037     -0.0039         Orcadian
           HGDP00810    -0.0378      0.0062      0.0059     -0.0061      0.0087     -0.0044     -0.0021     -0.0018      0.0021      0.0035         Orcadian
           HGDP00811     0.0241     -0.0921      0.0922      0.0295      0.0113      0.0270     -0.0035      0.0008      0.0031     -0.0040              Han
           HGDP00812     0.0210     -0.0867      0.0915      0.0286      0.0174      0.0235     -0.0017     -0.0022      0.0008     -0.0041              Han
           HGDP00813     0.0261     -0.0894      0.0924      0.0243      0.0117      0.0285      0.0034      0.0020      0.0075     -0.0073              Han
           HGDP00814     0.0242     -0.0900      0.0913      0.0268      0.0128      0.0185      0.0013     -0.0011     -0.0040     -0.0025              Han
           HGDP00815     0.0217     -0.0917      0.0896      0.0259      0.0174      0.0256     -0.0028     -0.0052      0.0041     -0.0021              Han
           HGDP00817     0.0241     -0.0881      0.0888      0.0271      0.0160      0.0197      0.0027     -0.0021      0.0039     -0.0051              Han
           HGDP00818     0.0231     -0.0900      0.0918      0.0267      0.0126      0.0267      0.0027     -0.0024      0.0037     -0.0040              Han
           HGDP00819     0.0258     -0.0885      0.0967      0.0294      0.0160      0.0220      0.0042     -0.0014      0.0051     -0.0049              Han
           HGDP00820     0.0207     -0.0879      0.0873      0.0265      0.0133      0.0215     -0.0009     -0.0029      0.0052     -0.0033              Han
           HGDP00821     0.0248     -0.0911      0.0927      0.0278      0.0172      0.0233      0.0013     -0.0009      0.0061     -0.0055              Han
           HGDP00822     0.0237     -0.0901      0.0932      0.0294      0.0148      0.0247     -0.0078      0.0014      0.0043     -0.0053              Han
           HGDP00828     0.0244     -0.0877      0.0919      0.0317      0.0083      0.0208      0.0015     -0.0049      0.0041     -0.0069         Japanese
           HGDP00832    -0.0022     -0.0860      0.1021      0.0160      0.0180      0.0198      0.0017     -0.0026      0.0053     -0.0037            Surui
           HGDP00837    -0.0055     -0.0825      0.1023      0.0153      0.0233      0.0178     -0.0007     -0.0023      0.0055     -0.0017            Surui
           HGDP00838    -0.0062     -0.0842      0.1016      0.0174      0.0277      0.0132     -0.0006     -0.0044      0.0031     -0.0056            Surui
           HGDP00843    -0.0019     -0.0828      0.1022      0.0145      0.0206      0.0164     -0.0010     -0.0025      0.0065     -0.0017            Surui
           HGDP00845    -0.0041     -0.0861      0.1044      0.0145      0.0262      0.0139     -0.0030     -0.0033      0.0048     -0.0059            Surui
           HGDP00846    -0.0035     -0.0849      0.1015      0.0202      0.0211      0.0171     -0.0006     -0.0005      0.0017     -0.0046            Surui
           HGDP00849    -0.0018     -0.0849      0.1021      0.0147      0.0215      0.0138     -0.0014     -0.0036      0.0024     -0.0040            Surui
           HGDP00852    -0.0044     -0.0840      0.1034      0.0155      0.0241      0.0209     -0.0018     -0.0004      0.0059     -0.0019            Surui
           HGDP00854    -0.0014     -0.0700      0.0918      0.0202      0.0236      0.0201      0.0035      0.0002      0.0053      0.0002            Mayan
           HGDP00855    -0.0034     -0.0815      0.0986      0.0174      0.0202      0.0127      0.0044      0.0021      0.0048     -0.0051            Mayan
           HGDP00856    -0.0030     -0.0773      0.0925      0.0189      0.0218      0.0144     -0.0030     -0.0023      0.0062     -0.0021            Mayan
           HGDP00857    -0.0017     -0.0789      0.0989      0.0177      0.0220      0.0201     -0.0060     -0.0030      0.0048     -0.0018            Mayan
           HGDP00858    -0.0010     -0.0772      0.0957      0.0179      0.0209      0.0157     -0.0004      0.0018      0.0047      0.0004            Mayan
           HGDP00859     0.0016     -0.0722      0.0974      0.0236      0.0259      0.0151     -0.0022     -0.0024      0.0013     -0.0064            Mayan
           HGDP00860     0.0048     -0.0463      0.0645      0.0165      0.0217      0.0205     -0.0008     -0.0007     -0.0031     -0.0084     Ignore_Mayan
           HGDP00861     0.0036     -0.0577      0.0811      0.0258      0.0340      0.0156      0.0007     -0.0021      0.0059     -0.0076            Mayan
           HGDP00862    -0.0016     -0.0739      0.0910      0.0166      0.0261      0.0184     -0.0006      0.0000      0.0036     -0.0028            Mayan
           HGDP00863     0.0082     -0.0679      0.0895      0.0284      0.0391      0.0196      0.0059     -0.0071      0.0051     -0.0003            Mayan
           HGDP00864    -0.0033     -0.0791      0.0959      0.0138      0.0246      0.0202     -0.0008     -0.0005      0.0034     -0.0024            Mayan
           HGDP00865     0.0010     -0.0793      0.0952      0.0234      0.0279      0.0165     -0.0001     -0.0009      0.0073     -0.0038            Mayan
           HGDP00868     0.0044     -0.0659      0.0845      0.0202      0.0285      0.0184      0.0026      0.0001      0.0036     -0.0052            Mayan
           HGDP00869    -0.0014     -0.0676      0.0789      0.0196      0.0221      0.0158     -0.0006      0.0055      0.0027     -0.0050            Mayan
           HGDP00870    -0.0019     -0.0755      0.0945      0.0177      0.0220      0.0192      0.0007      0.0027      0.0017     -0.0046            Mayan
           HGDP00871     0.0001     -0.0508      0.0661      0.0194      0.0196      0.0146     -0.0064     -0.0010      0.0059     -0.0012     Ignore_Mayan
           HGDP00872    -0.0005     -0.0754      0.0953      0.0177      0.0211      0.0160      0.0018     -0.0004      0.0058     -0.0052            Mayan
           HGDP00873    -0.0026     -0.0792      0.0984      0.0183      0.0245      0.0199      0.0007      0.0028      0.0035     -0.0071            Mayan
           HGDP00875     0.0051     -0.0695      0.0954      0.0184      0.0303      0.0176     -0.0083      0.0040      0.0042     -0.0113            Mayan
           HGDP00876    -0.0011     -0.0498      0.0679      0.0183      0.0182      0.0130     -0.0001     -0.0016      0.0038     -0.0007     Ignore_Mayan
           HGDP00877    -0.0040     -0.0677      0.0827      0.0139      0.0206      0.0163     -0.0051      0.0020      0.0086     -0.0036            Mayan
           HGDP00879    -0.0421     -0.0183      0.0555     -0.0135      0.0399      0.0096      0.0041     -0.0043     -0.0046     -0.0079          Russian
           HGDP00880    -0.0437     -0.0171      0.0536     -0.0047      0.0400      0.0132      0.0110     -0.0129     -0.0070      0.0112          Russian
           HGDP00881    -0.0386     -0.0133      0.0366     -0.0031      0.0208      0.0050      0.0038      0.0001     -0.0010      0.0011   Ignore_Russian
           HGDP00882    -0.0430     -0.0169      0.0668     -0.0061      0.0360      0.0110      0.0024     -0.0083     -0.0126     -0.0072          Russian
           HGDP00883    -0.0466     -0.0151      0.0613     -0.0079      0.0364      0.0067     -0.0010      0.0023     -0.0045      0.0109          Russian
           HGDP00884    -0.0434     -0.0113      0.0472      0.0017      0.0306      0.0211      0.0061      0.0052     -0.0133      0.0044          Russian
           HGDP00887    -0.0413     -0.0129      0.0584     -0.0023      0.0299      0.0155      0.0025     -0.0008     -0.0104      0.0023          Russian
           HGDP00888    -0.0406     -0.0107      0.0488     -0.0115      0.0304      0.0168      0.0028     -0.0014     -0.0026     -0.0003          Russian
           HGDP00889    -0.0432     -0.0156      0.0537     -0.0100      0.0409      0.0136      0.0100     -0.0105     -0.0051      0.0133          Russian
           HGDP00890    -0.0459     -0.0179      0.0496     -0.0059      0.0331      0.0036      0.0001     -0.0019      0.0028      0.0063          Russian
           HGDP00891    -0.0416     -0.0188      0.0602     -0.0073      0.0354      0.0132     -0.0038     -0.0020      0.0020     -0.0058          Russian
           HGDP00892    -0.0472     -0.0157      0.0582     -0.0082      0.0420      0.0099      0.0071      0.0018     -0.0036     -0.0063          Russian
           HGDP00893    -0.0446     -0.0182      0.0543     -0.0144      0.0332      0.0121      0.0135     -0.0024     -0.0101      0.0113          Russian
           HGDP00894    -0.0409     -0.0162      0.0634     -0.0035      0.0298      0.0136      0.0025     -0.0026     -0.0012      0.0115          Russian
           HGDP00895    -0.0451     -0.0168      0.0550     -0.0049      0.0353      0.0120      0.0034     -0.0021     -0.0053      0.0024          Russian
           HGDP00896    -0.0418     -0.0193      0.0621     -0.0146      0.0412      0.0178     -0.0002      0.0027     -0.0027      0.0060          Russian
           HGDP00897    -0.0423     -0.0172      0.0586     -0.0097      0.0319      0.0177     -0.0014     -0.0010      0.0016     -0.0027          Russian
           HGDP00898    -0.0435     -0.0245      0.0650     -0.0137      0.0321      0.0247      0.0085     -0.0024     -0.0075     -0.0162          Russian
           HGDP00899    -0.0410     -0.0184      0.0526     -0.0043      0.0355      0.0108      0.0042      0.0015     -0.0150      0.0086          Russian
           HGDP00900    -0.0426     -0.0119      0.0499     -0.0013      0.0383      0.0191      0.0059     -0.0195     -0.0004      0.0030          Russian
           HGDP00901    -0.0428     -0.0153      0.0590     -0.0086      0.0327      0.0112      0.0024     -0.0041      0.0036      0.0034          Russian
           HGDP00902    -0.0422     -0.0184      0.0572     -0.0051      0.0332      0.0125      0.0040     -0.0057     -0.0045     -0.0020          Russian
           HGDP00903    -0.0447     -0.0126      0.0553     -0.0055      0.0400      0.0220      0.0052     -0.0008     -0.0062      0.0010          Russian
           HGDP00904     0.1966      0.1058      0.0215      0.1620      0.2423      0.1497     -0.0069     -0.0355     -0.0341     -0.0651         Mandenka
           HGDP00905     0.1950      0.1039      0.0220      0.1624      0.2419      0.1501     -0.0049     -0.0424     -0.0449     -0.0660         Mandenka
           HGDP00906     0.1953      0.1060      0.0220      0.1607      0.2459      0.1484      0.0027     -0.0277     -0.0207     -0.0658         Mandenka
           HGDP00907     0.1984      0.1075      0.0199      0.1560      0.2391      0.1445     -0.0037     -0.0313     -0.0423     -0.0466         Mandenka
           HGDP00908     0.1976      0.1070      0.0254      0.1626      0.2385      0.1400     -0.0037     -0.0344     -0.0535     -0.0555         Mandenka
           HGDP00909     0.1973      0.1088      0.0261      0.1572      0.2414      0.1556      0.0037     -0.0168     -0.0340     -0.0523         Mandenka
           HGDP00910     0.1930      0.1052      0.0186      0.1601      0.2394      0.1392     -0.0041     -0.0485     -0.0308     -0.0455         Mandenka
           HGDP00911     0.1938      0.1055      0.0236      0.1632      0.2421      0.1482      0.0049     -0.0236     -0.0447     -0.0521  Ignore_Mandenka
           HGDP00912     0.1964      0.1045      0.0209      0.1632      0.2500      0.1434      0.0066     -0.0273     -0.0507     -0.0507         Mandenka
           HGDP00913     0.1996      0.1092      0.0259      0.1660      0.2442      0.1556      0.0050     -0.0231     -0.0372     -0.0448         Mandenka
           HGDP00914     0.1971      0.1102      0.0266      0.1666      0.2435      0.1478     -0.0037     -0.0231     -0.0375     -0.0573  Ignore_Mandenka(relative)
           HGDP00915     0.1938      0.1046      0.0219      0.1624      0.2441      0.1301      0.0088     -0.0227     -0.0237     -0.0537         Mandenka
           HGDP00917     0.1953      0.1062      0.0265      0.1754      0.2517      0.1410      0.0006     -0.0308     -0.0271     -0.0697         Mandenka
           HGDP00918     0.1902      0.1036      0.0186      0.1649      0.2449      0.1385     -0.0035     -0.0286     -0.0488     -0.0459  Ignore_Mandenka
           HGDP00920     0.2014      0.1062      0.0271      0.1632      0.2550      0.1473     -0.0043     -0.0248     -0.0346     -0.0627           Yoruba
           HGDP00924     0.2027      0.1099      0.0232      0.1694      0.2628      0.1577      0.0007     -0.0285     -0.0389     -0.0651           Yoruba
           HGDP00925     0.1992      0.1020      0.0171      0.1624      0.2520      0.1595      0.0094     -0.0247     -0.0405     -0.0508           Yoruba
           HGDP00926     0.2042      0.1069      0.0258      0.1699      0.2617      0.1480      0.0042     -0.0305     -0.0487     -0.0468           Yoruba
           HGDP00927     0.3025      0.1993      0.0094      0.2833      0.4348      0.2376      0.0003     -0.0711     -0.0763     -0.1138  Ignore_Yoruba(discovery)
           HGDP00928     0.2035      0.1098      0.0282      0.1772      0.2609      0.1664      0.0114     -0.0270     -0.0434     -0.0620           Yoruba
           HGDP00929     0.2029      0.1060      0.0273      0.1703      0.2595      0.1393     -0.0040     -0.0479     -0.0418     -0.0675           Yoruba
           HGDP00930     0.1991      0.1061      0.0216      0.1634      0.2488      0.1507      0.0002     -0.0336     -0.0457     -0.0627           Yoruba
           HGDP00931     0.2018      0.1069      0.0243      0.1737      0.2507      0.1506      0.0047     -0.0178     -0.0428     -0.0584           Yoruba
           HGDP00932     0.2024      0.1086      0.0261      0.1730      0.2485      0.1551     -0.0046     -0.0373     -0.0427     -0.0566           Yoruba
           HGDP00933     0.2007      0.1098      0.0221      0.1734      0.2584      0.1467     -0.0010     -0.0353     -0.0341     -0.0496           Yoruba
           HGDP00934     0.2040      0.1084      0.0274      0.1588      0.2458      0.1623      0.0030     -0.0238     -0.0448     -0.0681           Yoruba
           HGDP00935     0.2017      0.1119      0.0261      0.1658      0.2491      0.1501      0.0059     -0.0183     -0.0647     -0.0630           Yoruba
           HGDP00936     0.2018      0.1110      0.0226      0.1756      0.2481      0.1673     -0.0136     -0.0318     -0.0290     -0.0548           Yoruba
           HGDP00937     0.1974      0.1051      0.0277      0.1578      0.2554      0.1477      0.0006     -0.0338     -0.0436     -0.0593           Yoruba
           HGDP00938     0.2009      0.1151      0.0309      0.1726      0.2579      0.1520      0.0021     -0.0344     -0.0400     -0.0609           Yoruba
           HGDP00939     0.2001      0.1104      0.0216      0.1678      0.2573      0.1586      0.0136     -0.0382     -0.0524     -0.0663           Yoruba
           HGDP00940     0.2061      0.1101      0.0320      0.1720      0.2625      0.1377     -0.0045     -0.0332     -0.0368     -0.0612           Yoruba
           HGDP00941     0.2036      0.1064      0.0227      0.1685      0.2617      0.1473     -0.0056     -0.0323     -0.0220     -0.0400           Yoruba
           HGDP00942     0.2034      0.1117      0.0220      0.1769      0.2618      0.1421     -0.0114     -0.0202     -0.0427     -0.0612           Yoruba
           HGDP00943     0.2003      0.1116      0.0309      0.1555      0.2476      0.1470      0.0000     -0.0226     -0.0408     -0.0735           Yoruba
           HGDP00944     0.2016      0.1056      0.0209      0.1663      0.2534      0.1513      0.0049     -0.0254     -0.0277     -0.0681           Yoruba
           HGDP00945     0.0100     -0.0876      0.0971      0.0267      0.0159      0.0237      0.0047     -0.0040      0.0003     -0.0068            Yakut
           HGDP00946     0.0124     -0.0874      0.0960      0.0239      0.0167      0.0174     -0.0017     -0.0021      0.0001     -0.0063            Yakut
           HGDP00947     0.0081     -0.0797      0.0921      0.0213      0.0210      0.0250     -0.0007     -0.0025      0.0071     -0.0054            Yakut
           HGDP00948     0.0114     -0.0800      0.0895      0.0200      0.0157      0.0201      0.0001     -0.0022      0.0012     -0.0011            Yakut
           HGDP00949    -0.0006     -0.0678      0.0804      0.0126      0.0145      0.0179      0.0044     -0.0071      0.0020      0.0004     Ignore_Yakut
           HGDP00950     0.0053     -0.0748      0.0892      0.0175      0.0176      0.0218      0.0010     -0.0001      0.0041     -0.0037            Yakut
           HGDP00951     0.0103     -0.0899      0.0934      0.0180      0.0208      0.0178      0.0014     -0.0059      0.0023     -0.0063            Yakut
           HGDP00952     0.0088     -0.0828      0.0910      0.0250      0.0154      0.0179      0.0025      0.0018     -0.0010     -0.0027            Yakut
           HGDP00953    -0.0054     -0.0676      0.0756      0.0152      0.0185      0.0215      0.0028     -0.0053     -0.0034     -0.0006     Ignore_Yakut
           HGDP00954     0.0108     -0.0896      0.0972      0.0223      0.0118      0.0235      0.0044     -0.0024     -0.0015     -0.0014            Yakut
           HGDP00955     0.0104     -0.0865      0.0946      0.0204      0.0117      0.0224      0.0037     -0.0045      0.0050     -0.0014            Yakut
           HGDP00956     0.0130     -0.0881      0.0987      0.0226      0.0149      0.0221      0.0037      0.0001      0.0053     -0.0033            Yakut
           HGDP00957     0.0142     -0.0886      0.1002      0.0270      0.0187      0.0267      0.0018     -0.0007      0.0056     -0.0056     Ignore_Yakut
           HGDP00958     0.0075     -0.0806      0.0884      0.0233      0.0191      0.0244      0.0043     -0.0047     -0.0005     -0.0086            Yakut
           HGDP00959     0.0131     -0.0973      0.1038      0.0275      0.0237      0.0267     -0.0018     -0.0047     -0.0035     -0.0029     Ignore_Yakut
           HGDP00960     0.0123     -0.0891      0.0938      0.0203      0.0174      0.0190      0.0010     -0.0054      0.0035     -0.0068            Yakut
           HGDP00961     0.0124     -0.0892      0.0948      0.0250      0.0156      0.0189      0.0026      0.0005     -0.0009     -0.0090            Yakut
           HGDP00962     0.0114     -0.0905      0.0971      0.0219      0.0175      0.0230     -0.0038      0.0040     -0.0012     -0.0041            Yakut
           HGDP00963     0.0129     -0.0846      0.0910      0.0226      0.0179      0.0190      0.0008      0.0014      0.0027      0.0004            Yakut
           HGDP00964     0.0098     -0.0833      0.0895      0.0233      0.0192      0.0205      0.0020     -0.0061      0.0035     -0.0022            Yakut
           HGDP00965     0.0147     -0.0869      0.0943      0.0271      0.0159      0.0205      0.0010      0.0067      0.0013     -0.0058            Yakut
           HGDP00966     0.0093     -0.0795      0.0910      0.0231      0.0160      0.0200      0.0007     -0.0008      0.0035     -0.0067            Yakut
           HGDP00967     0.0086     -0.0842      0.0931      0.0241      0.0178      0.0188     -0.0027     -0.0014      0.0044     -0.0004            Yakut
           HGDP00968     0.0071     -0.0782      0.0901      0.0205      0.0161      0.0233      0.0015      0.0014      0.0009     -0.0052            Yakut
           HGDP00969     0.0019     -0.0764      0.0831      0.0210      0.0194      0.0129      0.0031     -0.0029      0.0010     -0.0032     Ignore_Yakut
           HGDP00970     0.0004     -0.0844      0.1043      0.0198      0.0229      0.0139      0.0006      0.0018      0.0054     -0.0023          Piapoco
           HGDP00971     0.0253     -0.0896      0.0937      0.0254      0.0146      0.0226      0.0016      0.0061      0.0031     -0.0080              Han
           HGDP00972     0.0238     -0.0887      0.0886      0.0279      0.0105      0.0210      0.0018      0.0048      0.0024     -0.0036              Han
           HGDP00973     0.0277     -0.0897      0.0945      0.0269      0.0161      0.0197     -0.0017     -0.0042     -0.0054     -0.0061              Han
           HGDP00974     0.0245     -0.0877      0.0925      0.0251      0.0203      0.0268     -0.0018     -0.0007     -0.0031     -0.0069              Han
           HGDP00975     0.0265     -0.0864      0.0904      0.0314      0.0189      0.0221      0.0019     -0.0016      0.0040     -0.0051              Han
           HGDP00976     0.0258     -0.0859      0.0942      0.0305      0.0168      0.0287     -0.0024     -0.0011     -0.0006     -0.0028              Han
           HGDP00977     0.0242     -0.0867      0.0937      0.0281      0.0180      0.0261      0.0046      0.0026      0.0093     -0.0105              Han
           HGDP00982     0.2146      0.1113      0.0441      0.1664      0.2595      0.1528     -0.0011     -0.0277     -0.0477     -0.0549            Mbuti
           HGDP00984     0.2158      0.1097      0.0416      0.1745      0.2657      0.1405      0.0042     -0.0444     -0.0519     -0.0579            Mbuti
           HGDP00985     0.2108      0.1132      0.0278      0.1805      0.2717      0.1648      0.0084     -0.0385     -0.0426     -0.0600            Biaka
           HGDP00986     0.2106      0.1068      0.0320      0.1687      0.2777      0.1539     -0.0189     -0.0351     -0.0292     -0.0664            Biaka
           HGDP00987     0.2277      0.1205      0.0394      0.1802      0.2822      0.1883      0.0099     -0.0340     -0.0279     -0.0630    Ju_hoan_North
           HGDP00991     0.2269      0.1190      0.0329      0.1897      0.2901      0.1777     -0.0059     -0.0388     -0.0477     -0.0821    Ju_hoan_North
           HGDP00992     0.2271      0.1250      0.0351      0.1861      0.2765      0.1840      0.0046     -0.0273     -0.0422     -0.0751    Ju_hoan_North
           HGDP00993     0.2079      0.1108      0.0311      0.1743      0.2608      0.1640      0.0012     -0.0311     -0.0326     -0.0585          BantuSA
           HGDP00994     0.2071      0.1055      0.0309      0.1744      0.2545      0.1457      0.0185     -0.0258     -0.0238     -0.0550          BantuSA
           HGDP00995    -0.0030     -0.0834      0.1047      0.0191      0.0210      0.0157      0.0003     -0.0004      0.0061     -0.0076        Karitiana
           HGDP00998    -0.0018     -0.0842      0.1030      0.0179      0.0227      0.0195      0.0001      0.0018      0.0037     -0.0023  Ignore_Karitiana(discovery)
           HGDP00999    -0.0050     -0.0844      0.1042      0.0157      0.0198      0.0142     -0.0003     -0.0011      0.0065     -0.0049        Karitiana
           HGDP01001    -0.0054     -0.0850      0.1048      0.0175      0.0199      0.0130      0.0018     -0.0010      0.0045     -0.0061        Karitiana
           HGDP01003    -0.0049     -0.0833      0.1064      0.0197      0.0188      0.0147     -0.0018      0.0050      0.0062     -0.0064        Karitiana
           HGDP01006    -0.0039     -0.0845      0.1051      0.0166      0.0209      0.0167     -0.0002      0.0021      0.0042     -0.0048        Karitiana
           HGDP01010    -0.0045     -0.0862      0.1017      0.0156      0.0231      0.0156     -0.0013     -0.0015      0.0054     -0.0044        Karitiana
           HGDP01012    -0.0041     -0.0829      0.1067      0.0177      0.0174      0.0140     -0.0033     -0.0004      0.0070     -0.0016        Karitiana
           HGDP01013    -0.0041     -0.0886      0.1062      0.0221      0.0221      0.0137     -0.0006     -0.0060      0.0065     -0.0053        Karitiana
           HGDP01014    -0.0033     -0.0871      0.1066      0.0139      0.0188      0.0121     -0.0016     -0.0015      0.0056      0.0005        Karitiana
           HGDP01015    -0.0021     -0.0870      0.1025      0.0191      0.0204      0.0115     -0.0027     -0.0003      0.0016     -0.0051        Karitiana
           HGDP01018    -0.0049     -0.0860      0.1052      0.0180      0.0189      0.0147     -0.0007     -0.0009      0.0036     -0.0025        Karitiana
           HGDP01019    -0.0059     -0.0836      0.1032      0.0234      0.0253      0.0153      0.0020      0.0007      0.0069     -0.0005        Karitiana
           HGDP01021     0.0247     -0.0872      0.0960      0.0294      0.0181      0.0241      0.0012     -0.0012      0.0036     -0.0076              Han
           HGDP01023     0.0259     -0.0898      0.0920      0.0290      0.0161      0.0268      0.0018      0.0005     -0.0032     -0.0008              Han
           HGDP01024     0.0265     -0.0885      0.0862      0.0258      0.0106      0.0203      0.0011     -0.0041      0.0045     -0.0085              Han
           HGDP01027     0.0429     -0.0615      0.0628      0.0344      0.0350      0.0299      0.0066     -0.0053      0.0027     -0.0068           Nasioi
           HGDP01028     0.1998      0.1048      0.0255      0.1584      0.2491      0.1365     -0.0069     -0.0422     -0.0400     -0.0461  Namibia_Bantu_Herero
           HGDP01029     0.3468      0.2077      0.0396      0.3193      0.4496      0.2928     -0.0082     -0.0492     -0.0500     -0.1105  Ignore_Ju_hoan_North(discovery
           HGDP01030     0.2115      0.1095      0.0314      0.1737      0.2704      0.1861     -0.0352     -0.0110     -0.0263     -0.0641          BantuSA
           HGDP01031     0.2005      0.1068      0.0328      0.1628      0.2466      0.1496      0.0205     -0.0177     -0.0472     -0.0624   BantuSA_Ovambo
           HGDP01032     0.2306      0.1218      0.0408      0.1911      0.2841      0.1937      0.0122     -0.0229     -0.0440     -0.0787    Ju_hoan_North
           HGDP01033     0.2059      0.1078      0.0300      0.1707      0.2560      0.1588     -0.0027     -0.0290     -0.0444     -0.0620          BantuSA
           HGDP01034     0.2025      0.1076      0.0300      0.1643      0.2481      0.1597     -0.0002     -0.0384     -0.0256     -0.0494          BantuSA
           HGDP01035     0.2036      0.1107      0.0319      0.1689      0.2565      0.1432     -0.0059     -0.0318     -0.0521     -0.0737  Namibia_Bantu_Herero
           HGDP01036     0.2327      0.1231      0.0432      0.1909      0.2879      0.1883     -0.0048     -0.0254     -0.0349     -0.0702    Ju_hoan_North
           HGDP01037    -0.0019     -0.0792      0.0970      0.0202      0.0189      0.0157     -0.0039      0.0014      0.0014     -0.0021             Pima
           HGDP01041     0.0010     -0.0833      0.0978      0.0165      0.0241      0.0183     -0.0012      0.0017      0.0036     -0.0002             Pima
           HGDP01043    -0.0027     -0.0826      0.1034      0.0180      0.0267      0.0168      0.0009      0.0011      0.0032     -0.0078             Pima
           HGDP01044    -0.0032     -0.0846      0.1016      0.0183      0.0278      0.0184     -0.0018      0.0030      0.0035     -0.0039             Pima
           HGDP01047    -0.0026     -0.0804      0.1027      0.0212      0.0258      0.0209     -0.0058      0.0007      0.0013     -0.0006             Pima
           HGDP01050    -0.0038     -0.0791      0.0967      0.0130      0.0243      0.0192     -0.0059     -0.0052      0.0045     -0.0028             Pima
           HGDP01051    -0.0022     -0.0821      0.0993      0.0191      0.0234      0.0177     -0.0052      0.0074     -0.0021     -0.0033             Pima
           HGDP01053    -0.0032     -0.0821      0.1014      0.0167      0.0270      0.0178      0.0025     -0.0008      0.0056     -0.0019             Pima
           HGDP01055    -0.0022     -0.0730      0.0919      0.0165      0.0232      0.0149      0.0006     -0.0024      0.0037     -0.0003             Pima
           HGDP01056    -0.0035     -0.0829      0.1021      0.0150      0.0305      0.0162     -0.0034     -0.0033      0.0054     -0.0056             Pima
           HGDP01057    -0.0018     -0.0806      0.1005      0.0161      0.0267      0.0181     -0.0025      0.0000      0.0053      0.0005             Pima
           HGDP01058    -0.0027     -0.0758      0.0885      0.0176      0.0227      0.0171      0.0005     -0.0021     -0.0014     -0.0016             Pima
           HGDP01059    -0.0044     -0.0772      0.1017      0.0164      0.0265      0.0153     -0.0008     -0.0046      0.0047     -0.0031             Pima
           HGDP01060    -0.0041     -0.0760      0.0966      0.0182      0.0293      0.0191     -0.0048      0.0008      0.0006     -0.0017             Pima
           HGDP01062    -0.0073      0.0519     -0.0810      0.0180     -0.0409     -0.0058      0.0050     -0.0011     -0.0246      0.0117        Sardinian
           HGDP01063    -0.0073      0.0512     -0.0775      0.0094     -0.0425      0.0016     -0.0013     -0.0113     -0.0119      0.0131        Sardinian
           HGDP01064    -0.0073      0.0554     -0.0872      0.0114     -0.0527      0.0116      0.0111      0.0114     -0.0118      0.0057        Sardinian
           HGDP01065    -0.0120      0.0520     -0.0758      0.0185     -0.0419      0.0030      0.0018     -0.0036     -0.0151      0.0122        Sardinian
           HGDP01066    -0.0084      0.0598     -0.0805      0.0131     -0.0479      0.0099      0.0018     -0.0006     -0.0281      0.0057        Sardinian
           HGDP01067    -0.0039      0.0520     -0.0818      0.0182     -0.0480      0.0005     -0.0031     -0.0059     -0.0100      0.0140        Sardinian
           HGDP01068    -0.0038      0.0475     -0.0771      0.0102     -0.0477      0.0122      0.0046     -0.0112     -0.0049      0.0058        Sardinian
           HGDP01069    -0.0094      0.0528     -0.0832      0.0024     -0.0497     -0.0076     -0.0006     -0.0102     -0.0024      0.0148        Sardinian
           HGDP01070    -0.0074      0.0521     -0.0791      0.0084     -0.0491      0.0044      0.0068     -0.0084     -0.0236      0.0106        Sardinian
           HGDP01071    -0.0068      0.0491     -0.0755      0.0170     -0.0431      0.0063     -0.0073     -0.0047     -0.0053      0.0066        Sardinian
           HGDP01072    -0.0031      0.0488     -0.0782      0.0087     -0.0390      0.0064     -0.0018     -0.0150     -0.0115      0.0028        Sardinian
           HGDP01073    -0.0074      0.0501     -0.0874      0.0154     -0.0389      0.0058     -0.0077     -0.0135     -0.0092      0.0016        Sardinian
           HGDP01074    -0.0080      0.0506     -0.0772      0.0144     -0.0416      0.0058     -0.0029     -0.0111     -0.0014      0.0103        Sardinian
           HGDP01075    -0.0054      0.0533     -0.0822      0.0095     -0.0415      0.0064     -0.0054     -0.0157     -0.0100      0.0098        Sardinian
           HGDP01076    -0.0065      0.0500     -0.0829      0.0112     -0.0446      0.0047     -0.0065      0.0004     -0.0051      0.0234        Sardinian
           HGDP01077    -0.0079      0.0439     -0.0758      0.0221     -0.0395     -0.0027     -0.0006     -0.0111     -0.0092      0.0138        Sardinian
           HGDP01078    -0.0080      0.0469     -0.0761      0.0108     -0.0367     -0.0054      0.0013     -0.0093      0.0017      0.0074        Sardinian
           HGDP01079    -0.0094      0.0522     -0.0787      0.0081     -0.0400     -0.0029      0.0057     -0.0149     -0.0077      0.0041        Sardinian
           HGDP01081     0.2147      0.1074      0.0393      0.1813      0.2662      0.1593     -0.0003     -0.0432     -0.0387     -0.0665            Mbuti
           HGDP01086     0.2068      0.1071      0.0346      0.1715      0.2641      0.1461      0.0068     -0.0376     -0.0249     -0.0553            Biaka
           HGDP01090     0.2069      0.1093      0.0285      0.1699      0.2650      0.1643     -0.0066     -0.0281     -0.0352     -0.0742            Biaka
           HGDP01094     0.2038      0.1084      0.0285      0.1728      0.2606      0.1517     -0.0072     -0.0420     -0.0339     -0.0504            Biaka
           HGDP01095     0.0227     -0.0876      0.0892      0.0235      0.0106      0.0213      0.0001      0.0008     -0.0015     -0.0012            Tujia
           HGDP01096     0.0235     -0.0919      0.0929      0.0246      0.0183      0.0269      0.0025      0.0012      0.0004     -0.0084            Tujia
           HGDP01097     0.0241     -0.0884      0.0923      0.0294      0.0131      0.0231     -0.0014     -0.0011     -0.0032     -0.0092            Tujia
           HGDP01098     0.0240     -0.0878      0.0887      0.0294      0.0178      0.0226     -0.0054     -0.0030      0.0053     -0.0092            Tujia
           HGDP01099     0.0235     -0.0881      0.0886      0.0319      0.0149      0.0187     -0.0002     -0.0061      0.0046     -0.0041            Tujia
           HGDP01100     0.0233     -0.0844      0.0936      0.0233      0.0136      0.0204      0.0004      0.0082      0.0020     -0.0066            Tujia
           HGDP01101     0.0245     -0.0867      0.0953      0.0277      0.0145      0.0219      0.0010      0.0015      0.0066     -0.0044            Tujia
           HGDP01102     0.0239     -0.0907      0.0913      0.0282      0.0123      0.0253     -0.0007      0.0006      0.0043     -0.0032            Tujia
           HGDP01103     0.0232     -0.0925      0.0916      0.0282      0.0136      0.0230     -0.0049      0.0008      0.0062     -0.0034            Tujia
           HGDP01104     0.0250     -0.0894      0.0919      0.0266      0.0163      0.0297     -0.0007     -0.0055      0.0018     -0.0043            Tujia
           HGDP01147    -0.0141      0.0099     -0.0155      0.0015     -0.0029     -0.0046     -0.0005     -0.0031      0.0015     -0.0041    Italian_North
           HGDP01149    -0.0157      0.0110     -0.0102      0.0019     -0.0023     -0.0003      0.0012      0.0006     -0.0006     -0.0052  Ignore_Italian_North
           HGDP01151    -0.0155      0.0125     -0.0176      0.0048     -0.0126      0.0014     -0.0044      0.0006      0.0004      0.0006    Italian_North
           HGDP01152    -0.0093      0.0111     -0.0155      0.0020     -0.0052     -0.0008      0.0010     -0.0013      0.0003     -0.0016    Italian_North
           HGDP01153    -0.0115      0.0135     -0.0159      0.0023     -0.0044      0.0004      0.0050     -0.0032     -0.0033     -0.0021    Italian_North
           HGDP01155    -0.0096      0.0115     -0.0157      0.0015     -0.0075      0.0030      0.0004     -0.0003      0.0004     -0.0036    Italian_North
           HGDP01156    -0.0102      0.0133     -0.0169      0.0058     -0.0145      0.0002     -0.0020      0.0013     -0.0012     -0.0047    Italian_North
           HGDP01157    -0.0134      0.0072     -0.0146      0.0006     -0.0057     -0.0035     -0.0004     -0.0031      0.0023     -0.0006    Italian_North
           HGDP01161    -0.0036      0.0097     -0.0151      0.0028     -0.0062      0.0008     -0.0002     -0.0044      0.0024     -0.0021    Italian_North
           HGDP01162    -0.0031      0.0046     -0.0130      0.0039     -0.0120     -0.0013     -0.0030     -0.0017     -0.0023      0.0025    Italian_North
           HGDP01163    -0.0047      0.0056     -0.0106      0.0020     -0.0035     -0.0047     -0.0013      0.0006      0.0074      0.0040    Italian_North
           HGDP01164    -0.0046      0.0107     -0.0167      0.0047     -0.0132      0.0004      0.0004     -0.0047     -0.0016     -0.0034    Italian_North
           HGDP01166    -0.0060      0.0094     -0.0155      0.0009     -0.0044      0.0039     -0.0026     -0.0005      0.0018     -0.0005    Italian_North
           HGDP01167    -0.0036      0.0071     -0.0142      0.0030     -0.0081     -0.0018     -0.0012     -0.0017      0.0018     -0.0009    Italian_North
           HGDP01168    -0.0053      0.0065     -0.0138      0.0046     -0.0066     -0.0030      0.0005      0.0030     -0.0003     -0.0014    Italian_North
           HGDP01169    -0.0027      0.0074     -0.0127      0.0014     -0.0094      0.0020     -0.0040      0.0018      0.0049     -0.0011    Italian_North
           HGDP01171    -0.0102      0.0118     -0.0144      0.0014     -0.0100     -0.0030      0.0007      0.0010      0.0018      0.0034    Italian_North
           HGDP01172    -0.0090      0.0081     -0.0103      0.0039     -0.0095     -0.0014      0.0014      0.0006      0.0005      0.0027    Italian_North
           HGDP01173    -0.0139      0.0115     -0.0166      0.0040     -0.0081     -0.0058     -0.0013     -0.0028     -0.0006     -0.0042    Italian_North
           HGDP01174    -0.0076      0.0140     -0.0170      0.0022     -0.0083     -0.0022      0.0000     -0.0019      0.0044     -0.0012    Italian_North
           HGDP01177    -0.0137      0.0129     -0.0188      0.0046     -0.0048      0.0013      0.0035     -0.0034     -0.0019     -0.0022    Italian_North
           HGDP01179     0.0254     -0.0836      0.0948      0.0298      0.0181      0.0243     -0.0018     -0.0022      0.0042     -0.0109               Yi
           HGDP01180     0.0280     -0.0910      0.0959      0.0346      0.0167      0.0223      0.0003      0.0016      0.0014     -0.0050               Yi
           HGDP01181     0.0237     -0.0867      0.0935      0.0328      0.0127      0.0197      0.0049      0.0045      0.0039     -0.0037               Yi
           HGDP01182     0.0230     -0.0834      0.0897      0.0241      0.0142      0.0302      0.0033     -0.0037      0.0023     -0.0044               Yi
           HGDP01183     0.0238     -0.0880      0.0887      0.0307      0.0140      0.0212     -0.0066     -0.0065      0.0058     -0.0082               Yi
           HGDP01184     0.0241     -0.0826      0.0868      0.0248      0.0130      0.0252      0.0013      0.0022      0.0015      0.0003               Yi
           HGDP01185     0.0253     -0.0878      0.0922      0.0293      0.0098      0.0213     -0.0037      0.0062      0.0020     -0.0054               Yi
           HGDP01186     0.0258     -0.0861      0.0887      0.0277      0.0196      0.0205     -0.0016     -0.0002     -0.0028     -0.0116               Yi
           HGDP01187     0.0239     -0.0879      0.0882      0.0292      0.0185      0.0228     -0.0027     -0.0021      0.0040     -0.0049               Yi
           HGDP01188     0.0252     -0.0891      0.0952      0.0317      0.0164      0.0305     -0.0035      0.0024      0.0003     -0.0059               Yi
           HGDP01189     0.0252     -0.0873      0.0872      0.0278      0.0113      0.0215     -0.0034      0.0083      0.0032     -0.0047             Miao
           HGDP01190     0.0251     -0.0871      0.0937      0.0282      0.0193      0.0237     -0.0068     -0.0043      0.0031     -0.0123             Miao
           HGDP01191     0.0247     -0.0856      0.0867      0.0270      0.0212      0.0255     -0.0023     -0.0004      0.0007     -0.0022             Miao
           HGDP01192     0.0263     -0.0896      0.0916      0.0258      0.0109      0.0222      0.0042      0.0036      0.0057     -0.0061             Miao
           HGDP01193     0.0239     -0.0875      0.0934      0.0268      0.0183      0.0239     -0.0006     -0.0004      0.0037     -0.0069             Miao
           HGDP01194     0.0238     -0.0866      0.0883      0.0222      0.0187      0.0251     -0.0001     -0.0001     -0.0031     -0.0022             Miao
           HGDP01195     0.0236     -0.0893      0.0878      0.0255      0.0144      0.0209      0.0014      0.0011     -0.0011     -0.0056             Miao
           HGDP01196     0.0239     -0.0885      0.0908      0.0233      0.0179      0.0219     -0.0034     -0.0040      0.0050     -0.0078             Miao
           HGDP01197     0.0240     -0.0886      0.0945      0.0256      0.0113      0.0222     -0.0027     -0.0000      0.0025     -0.0053             Miao
           HGDP01198     0.0250     -0.0885      0.0931      0.0302      0.0187      0.0206      0.0031     -0.0010     -0.0041     -0.0080             Miao
           HGDP01199     0.1999      0.1052      0.0214      0.1671      0.2530      0.1450      0.0062     -0.0279     -0.0512     -0.0608         Mandenka
           HGDP01200     0.1982      0.1059      0.0206      0.1691      0.2598      0.1408     -0.0100     -0.0441     -0.0284     -0.0510         Mandenka
           HGDP01201     0.2016      0.1184      0.0302      0.1609      0.2540      0.1419      0.0018     -0.0462     -0.0457     -0.0590  Ignore_Mandenka(relative)
           HGDP01202     0.1998      0.1062      0.0265      0.1610      0.2403      0.1473     -0.0089     -0.0307     -0.0379     -0.0574         Mandenka
           HGDP01203     0.0143     -0.0907      0.1017      0.0243      0.0214      0.0225     -0.0050      0.0011      0.0018     -0.0039           Oroqen
           HGDP01204     0.0194     -0.0846      0.0936      0.0239      0.0114      0.0238     -0.0047     -0.0029      0.0042      0.0012           Oroqen
           HGDP01205     0.0176     -0.0897      0.0966      0.0264      0.0164      0.0196      0.0022     -0.0026      0.0026     -0.0049           Oroqen
           HGDP01206     0.0154     -0.0909      0.0981      0.0251      0.0105      0.0213      0.0014     -0.0017      0.0012     -0.0048           Oroqen
           HGDP01207     0.0158     -0.0874      0.0901      0.0281      0.0210      0.0241     -0.0039     -0.0008      0.0041     -0.0085           Oroqen
           HGDP01208     0.0185     -0.0918      0.0966      0.0217      0.0127      0.0242      0.0024     -0.0017      0.0026     -0.0036           Oroqen
           HGDP01209     0.0171     -0.0878      0.0977      0.0223      0.0193      0.0204     -0.0007     -0.0010      0.0020     -0.0036           Oroqen
           HGDP01211     0.0102     -0.0908      0.0964      0.0230      0.0232      0.0234     -0.0010      0.0009      0.0003     -0.0028           Oroqen
           HGDP01212     0.0174     -0.0867      0.0903      0.0232      0.0166      0.0227      0.0029     -0.0044      0.0051     -0.0032           Oroqen
           HGDP01213     0.0177     -0.0887      0.0917      0.0274      0.0175      0.0243      0.0007     -0.0006      0.0004     -0.0084             Daur
           HGDP01214     0.0210     -0.0877      0.0931      0.0238      0.0157      0.0225     -0.0001     -0.0008     -0.0041     -0.0005             Daur
           HGDP01215     0.0190     -0.0871      0.0954      0.0251      0.0143      0.0288      0.0063      0.0043      0.0005     -0.0063             Daur
           HGDP01216     0.0175     -0.0854      0.0965      0.0265      0.0161      0.0208      0.0021     -0.0007     -0.0003     -0.0071             Daur
           HGDP01217     0.0192     -0.0890      0.0955      0.0258      0.0115      0.0211     -0.0001      0.0022      0.0040     -0.0065             Daur
           HGDP01218     0.0249     -0.0932      0.0932      0.0267      0.0129      0.0232     -0.0040     -0.0004     -0.0048     -0.0070             Daur
           HGDP01220     0.0171     -0.0870      0.0992      0.0268      0.0235      0.0217      0.0044     -0.0038      0.0016     -0.0032             Daur
           HGDP01221     0.0186     -0.0899      0.0917      0.0273      0.0139      0.0227     -0.0026     -0.0037     -0.0011     -0.0009             Daur
           HGDP01222     0.0188     -0.0881      0.0898      0.0222      0.0161      0.0283     -0.0009     -0.0028     -0.0006     -0.0104             Daur
           HGDP01223     0.0204     -0.0856      0.0930      0.0273      0.0136      0.0164     -0.0020     -0.0043      0.0007     -0.0030          Mongola
           HGDP01224     0.0220     -0.0922      0.0926      0.0290      0.0132      0.0222     -0.0069     -0.0003      0.0054     -0.0060  Ignore_Mongola(discovery)
           HGDP01225     0.0216     -0.0886      0.0905      0.0272      0.0142      0.0302      0.0013     -0.0007      0.0042     -0.0050          Mongola
           HGDP01226     0.0119     -0.0829      0.0865      0.0270      0.0158      0.0198     -0.0014      0.0015     -0.0016     -0.0039   Ignore_Mongola
           HGDP01227     0.0199     -0.0829      0.0880      0.0289      0.0131      0.0258     -0.0033      0.0019     -0.0007     -0.0040          Mongola
           HGDP01228     0.0217     -0.0882      0.0958      0.0308      0.0130      0.0170     -0.0015     -0.0002      0.0038     -0.0075          Mongola
           HGDP01229     0.0124     -0.0874      0.0916      0.0256      0.0148      0.0227     -0.0004      0.0006      0.0029     -0.0059   Ignore_Mongola
           HGDP01230     0.0139     -0.0868      0.0955      0.0204      0.0137      0.0178      0.0032     -0.0010      0.0022     -0.0040   Ignore_Mongola
           HGDP01231     0.0206     -0.0843      0.0847      0.0256      0.0158      0.0290     -0.0005      0.0065      0.0052     -0.0049          Mongola
           HGDP01232     0.0230     -0.0872      0.0908      0.0252      0.0117      0.0199     -0.0041     -0.0018      0.0009     -0.0120          Mongola
           HGDP01233     0.0234     -0.0868      0.0938      0.0288      0.0197      0.0216     -0.0008      0.0013      0.0030     -0.0064           Hezhen
           HGDP01234     0.0204     -0.0927      0.0945      0.0276      0.0171      0.0203     -0.0017     -0.0001      0.0025     -0.0016           Hezhen
           HGDP01236     0.0184     -0.0903      0.0921      0.0261      0.0178      0.0270     -0.0049      0.0009      0.0058      0.0017    Ignore_Hezhen
           HGDP01237     0.0189     -0.0898      0.0977      0.0272      0.0113      0.0256     -0.0042      0.0007      0.0040     -0.0062           Hezhen
           HGDP01238     0.0169     -0.0899      0.0953      0.0259      0.0135      0.0247     -0.0015      0.0023      0.0012     -0.0026           Hezhen
           HGDP01239     0.0190     -0.0933      0.0968      0.0275      0.0139      0.0208     -0.0039     -0.0002      0.0083     -0.0018           Hezhen
           HGDP01240     0.0213     -0.0875      0.0984      0.0287      0.0183      0.0263      0.0019      0.0002      0.0009     -0.0093           Hezhen
           HGDP01241     0.0228     -0.0900      0.0939      0.0262      0.0123      0.0228      0.0043      0.0034      0.0036     -0.0072           Hezhen
           HGDP01242     0.0183     -0.0887      0.0944      0.0301      0.0145      0.0189     -0.0025     -0.0016      0.0015     -0.0004           Hezhen
           HGDP01243     0.0113     -0.0764      0.0795      0.0236      0.0160      0.0190     -0.0057      0.0003      0.0021     -0.0022      Ignore_Xibo
           HGDP01244     0.0201     -0.0919      0.0915      0.0239      0.0140      0.0223      0.0043      0.0011      0.0012     -0.0043             Xibo
           HGDP01245     0.0193     -0.0891      0.0917      0.0275      0.0113      0.0207     -0.0043     -0.0020      0.0034     -0.0046             Xibo
           HGDP01246     0.0229     -0.0886      0.0924      0.0253      0.0144      0.0254      0.0036      0.0013      0.0033     -0.0046             Xibo
           HGDP01247     0.0149     -0.0791      0.0834      0.0234      0.0142      0.0209     -0.0002      0.0042      0.0006     -0.0051      Ignore_Xibo
           HGDP01248     0.0164     -0.0894      0.0859      0.0212      0.0140      0.0278      0.0052      0.0021      0.0047     -0.0031             Xibo
           HGDP01249     0.0198     -0.0928      0.0955      0.0287      0.0144      0.0271     -0.0028     -0.0012      0.0031     -0.0031             Xibo
           HGDP01250     0.0216     -0.0888      0.0918      0.0279      0.0140      0.0229      0.0003     -0.0022     -0.0002      0.0016             Xibo
           HGDP01251     0.0221     -0.0864      0.0911      0.0259      0.0169      0.0238      0.0019     -0.0011      0.0011     -0.0066             Xibo
           HGDP01253     0.0580      0.0523     -0.0190      0.0443      0.0467      0.0382     -0.0007     -0.0019     -0.0039     -0.0024         Mozabite
           HGDP01254     0.0542      0.0437     -0.0154      0.0354      0.0477      0.0341      0.0006     -0.0113     -0.0088     -0.0080         Mozabite
           HGDP01255     0.0434      0.0466     -0.0179      0.0334      0.0490      0.0238     -0.0047     -0.0038     -0.0087     -0.0072         Mozabite
           HGDP01256     0.0613      0.0540     -0.0149      0.0436      0.0558      0.0434     -0.0063     -0.0026     -0.0129     -0.0028         Mozabite
           HGDP01257     0.0676      0.0581     -0.0265      0.0433      0.0637      0.0387     -0.0044      0.0049      0.0004     -0.0086         Mozabite
           HGDP01258     0.0547      0.0430     -0.0226      0.0399      0.0533      0.0250     -0.0016     -0.0065     -0.0142     -0.0041         Mozabite
           HGDP01259     0.0626      0.0524     -0.0127      0.0425      0.0512      0.0477      0.0106     -0.0035     -0.0164     -0.0127         Mozabite
           HGDP01260     0.0621      0.0474     -0.0182      0.0468      0.0625      0.0452      0.0085     -0.0107     -0.0085     -0.0079  Ignore_Mozabite
           HGDP01261     0.0896      0.0633     -0.0128      0.0683      0.0928      0.0675     -0.0001     -0.0095     -0.0140     -0.0331  Ignore_Mozabite
           HGDP01262     0.0623      0.0523     -0.0115      0.0391      0.0525      0.0326      0.0117     -0.0076     -0.0052     -0.0009         Mozabite
           HGDP01263     0.0456      0.0445     -0.0224      0.0300      0.0345      0.0398      0.0022     -0.0122     -0.0020     -0.0042         Mozabite
           HGDP01264     0.0548      0.0474     -0.0215      0.0357      0.0489      0.0282     -0.0047     -0.0013     -0.0062     -0.0058         Mozabite
           HGDP01265     0.0550      0.0518     -0.0249      0.0340      0.0540      0.0339      0.0105     -0.0200     -0.0164     -0.0032         Mozabite
           HGDP01268     0.0640      0.0475     -0.0150      0.0436      0.0509      0.0342      0.0119     -0.0006     -0.0089     -0.0130         Mozabite
           HGDP01269     0.0608      0.0478     -0.0193      0.0376      0.0536      0.0358      0.0040     -0.0166     -0.0156     -0.0053  Ignore_Mozabite
           HGDP01270     0.1617      0.0903      0.0161      0.1203      0.1906      0.1129      0.0075     -0.0104     -0.0204     -0.0462  Ignore_Mozabite
           HGDP01271     0.1326      0.0835      0.0104      0.1088      0.1551      0.0924      0.0079     -0.0102     -0.0271     -0.0219  Ignore_Mozabite
           HGDP01272     0.0572      0.0474     -0.0164      0.0350      0.0450      0.0335      0.0022     -0.0161     -0.0072     -0.0018         Mozabite
           HGDP01273     0.0609      0.0450     -0.0088      0.0336      0.0506      0.0282      0.0016     -0.0118     -0.0108     -0.0112  Ignore_Mozabite
           HGDP01274     0.0700      0.0553     -0.0153      0.0485      0.0702      0.0425     -0.0033     -0.0144     -0.0106     -0.0214         Mozabite
           HGDP01275     0.0551      0.0513     -0.0220      0.0391      0.0452      0.0306      0.0038     -0.0132     -0.0183     -0.0033         Mozabite
           HGDP01276     0.0649      0.0510     -0.0227      0.0416      0.0591      0.0491     -0.0035     -0.0133     -0.0071     -0.0020         Mozabite
           HGDP01277     0.0585      0.0467     -0.0139      0.0378      0.0534      0.0421     -0.0039     -0.0144     -0.0127     -0.0128         Mozabite
           HGDP01278     0.0562      0.0464     -0.0222      0.0335      0.0455      0.0370     -0.0091     -0.0152     -0.0209     -0.0090         Mozabite
           HGDP01279     0.0626      0.0434     -0.0283      0.0440      0.0491      0.0360      0.0096     -0.0056     -0.0108     -0.0121         Mozabite
           HGDP01280     0.0575      0.0535     -0.0209      0.0340      0.0406      0.0339      0.0094     -0.0145     -0.0118     -0.0053         Mozabite
           HGDP01282     0.0552      0.0471     -0.0206      0.0385      0.0537      0.0255     -0.0002     -0.0083     -0.0108     -0.0089         Mozabite
           HGDP01283     0.1914      0.1068      0.0195      0.1582      0.2427      0.1383     -0.0141     -0.0314     -0.0460     -0.0610         Mandenka
           HGDP01284     0.1991      0.1095      0.0248      0.1652      0.2465      0.1457      0.0082     -0.0157     -0.0358     -0.0505         Mandenka
           HGDP01285     0.1944      0.1048      0.0174      0.1609      0.2454      0.1378      0.0092     -0.0104     -0.0358     -0.0463  Ignore_Mandenka(relative)
           HGDP01286     0.1970      0.1098      0.0246      0.1633      0.2481      0.1527      0.0163     -0.0395     -0.0341     -0.0468         Mandenka
           HGDP01287     0.0234     -0.0860      0.0921      0.0303      0.0150      0.0213     -0.0019      0.0031      0.0037     -0.0062              Han
           HGDP01288     0.0255     -0.0894      0.0895      0.0272      0.0106      0.0226     -0.0002      0.0037     -0.0009     -0.0093              Han
           HGDP01289     0.0207     -0.0908      0.0903      0.0330      0.0201      0.0239      0.0003      0.0006      0.0047     -0.0058              Han
           HGDP01290     0.0209     -0.0882      0.0920      0.0257      0.0149      0.0251      0.0016      0.0020      0.0047     -0.0047              Han
           HGDP01291     0.0232     -0.0898      0.0861      0.0338      0.0105      0.0228      0.0041      0.0009      0.0036     -0.0060              Han
           HGDP01292     0.0215     -0.0896      0.0909      0.0242      0.0145      0.0224     -0.0020      0.0005      0.0042     -0.0082              Han
           HGDP01293     0.0249     -0.0880      0.0896      0.0266      0.0119      0.0250      0.0035      0.0014      0.0034     -0.0056              Han
           HGDP01294     0.0214     -0.0881      0.0928      0.0324      0.0131      0.0224     -0.0054     -0.0022      0.0042     -0.0003              Han
           HGDP01295     0.0222     -0.0862      0.0898      0.0272      0.0146      0.0210     -0.0012      0.0053      0.0034     -0.0058              Han
           HGDP01296     0.0250     -0.0864      0.0916      0.0232      0.0143      0.0238     -0.0028     -0.0001      0.0041     -0.0039              Han
           HGDP01297     0.0118     -0.0629      0.0526      0.0166      0.0090      0.0083      0.0002      0.0006      0.0015     -0.0061           Uyghur
           HGDP01298     0.0094     -0.0606      0.0533      0.0132      0.0066      0.0093     -0.0007      0.0048      0.0036     -0.0036           Uyghur
           HGDP01299     0.0111     -0.0641      0.0581      0.0135      0.0062      0.0129      0.0001      0.0063      0.0064     -0.0025           Uyghur
           HGDP01300     0.0124     -0.0660      0.0565      0.0108      0.0064      0.0116     -0.0074      0.0003      0.0027     -0.0040           Uyghur
           HGDP01301     0.0120     -0.0599      0.0577      0.0117      0.0090      0.0091     -0.0007     -0.0051      0.0016     -0.0030           Uyghur
           HGDP01302     0.0111     -0.0684      0.0648      0.0243      0.0102      0.0139      0.0024     -0.0029     -0.0005     -0.0043           Uyghur
           HGDP01303     0.0107     -0.0610      0.0530      0.0107      0.0072      0.0158      0.0044     -0.0029      0.0025      0.0004           Uyghur
           HGDP01304     0.0146     -0.0627      0.0621      0.0193      0.0048      0.0115     -0.0011      0.0045      0.0025     -0.0046           Uyghur
           HGDP01305     0.0138     -0.0628      0.0580      0.0155      0.0092      0.0103     -0.0033      0.0000      0.0037      0.0001           Uyghur
           HGDP01306     0.0107     -0.0639      0.0607      0.0187      0.0071      0.0037      0.0045     -0.0012      0.0066     -0.0015           Uyghur
           HGDP01307     0.0287     -0.0875      0.0841      0.0297      0.0177      0.0166     -0.0002      0.0014      0.0045     -0.0054              Dai
           HGDP01308     0.0265     -0.0861      0.0858      0.0297      0.0120      0.0190     -0.0009      0.0025      0.0000     -0.0025              Dai
           HGDP01309     0.0266     -0.0892      0.0825      0.0295      0.0147      0.0227      0.0035      0.0017      0.0036     -0.0059              Dai
           HGDP01310     0.0248     -0.0873      0.0896      0.0266      0.0138      0.0209     -0.0007     -0.0025      0.0003     -0.0053              Dai
           HGDP01311     0.0243     -0.0851      0.0859      0.0296      0.0175      0.0196      0.0011     -0.0026      0.0066     -0.0062              Dai
           HGDP01312     0.0260     -0.0859      0.0856      0.0245      0.0156      0.0203      0.0012     -0.0011      0.0012     -0.0052              Dai
           HGDP01313     0.0265     -0.0878      0.0882      0.0248      0.0140      0.0200      0.0012     -0.0022     -0.0006     -0.0072              Dai
           HGDP01314     0.0277     -0.0877      0.0835      0.0277      0.0161      0.0210      0.0010     -0.0034      0.0045     -0.0064              Dai
           HGDP01315     0.0265     -0.0868      0.0885      0.0268      0.0176      0.0229      0.0003     -0.0003      0.0045     -0.0079              Dai
           HGDP01316     0.0246     -0.0889      0.0850      0.0273      0.0130      0.0260      0.0028      0.0009      0.0071     -0.0056              Dai
           HGDP01317     0.0264     -0.0842      0.0845      0.0275      0.0213      0.0243      0.0026      0.0009     -0.0012     -0.0064       China_Lahu
           HGDP01318     0.0291     -0.0877      0.0838      0.0226      0.0194      0.0239     -0.0003      0.0039      0.0015     -0.0035       China_Lahu
           HGDP01319     0.0241     -0.0820      0.0870      0.0307      0.0145      0.0243      0.0011     -0.0042      0.0047     -0.0134       China_Lahu
           HGDP01320     0.0248     -0.0873      0.0880      0.0269      0.0140      0.0275     -0.0017     -0.0017      0.0027     -0.0082       China_Lahu
           HGDP01321     0.0252     -0.0860      0.0841      0.0269      0.0137      0.0223      0.0002      0.0007      0.0030     -0.0017       China_Lahu
           HGDP01322     0.0252     -0.0876      0.0849      0.0240      0.0152      0.0235      0.0015      0.0045      0.0031     -0.0050       China_Lahu
           HGDP01323     0.0274     -0.0845      0.0882      0.0263      0.0133      0.0256      0.0019     -0.0021      0.0057      0.0002       China_Lahu
           HGDP01326     0.0272     -0.0876      0.0874      0.0274      0.0181      0.0212      0.0017      0.0015      0.0038      0.0006       China_Lahu
           HGDP01327     0.0261     -0.0934      0.0887      0.0274      0.0118      0.0197     -0.0003     -0.0019      0.0009     -0.0040              She
           HGDP01328     0.0252     -0.0894      0.0907      0.0312      0.0168      0.0235     -0.0020      0.0001      0.0062     -0.0051              She
           HGDP01329     0.0239     -0.0910      0.0928      0.0301      0.0127      0.0302     -0.0054     -0.0004     -0.0005     -0.0079              She
           HGDP01330     0.0246     -0.0932      0.0916      0.0270      0.0151      0.0160     -0.0042     -0.0000     -0.0017     -0.0086              She
           HGDP01331     0.0237     -0.0898      0.0856      0.0286      0.0116      0.0201      0.0041      0.0021      0.0038     -0.0036              She
           HGDP01332     0.0245     -0.0896      0.0917      0.0246      0.0140      0.0270     -0.0010     -0.0033      0.0058      0.0025              She
           HGDP01333     0.0255     -0.0862      0.0922      0.0230      0.0167      0.0211      0.0033     -0.0007      0.0020     -0.0023              She
           HGDP01334     0.0242     -0.0875      0.0938      0.0285      0.0140      0.0164      0.0018     -0.0014      0.0023     -0.0067              She
           HGDP01335     0.0241     -0.0879      0.0886      0.0308      0.0118      0.0211      0.0050      0.0008      0.0023     -0.0048              She
           HGDP01336     0.0263     -0.0829      0.0897      0.0274      0.0165      0.0185     -0.0073      0.0030      0.0031     -0.0069              She
           HGDP01337     0.0244     -0.0865      0.0892      0.0256      0.0139      0.0205      0.0021      0.0018     -0.0003     -0.0085             Naxi
           HGDP01338     0.0218     -0.0878      0.0902      0.0266      0.0134      0.0244      0.0004     -0.0019      0.0038     -0.0039             Naxi
           HGDP01339     0.0254     -0.0871      0.0866      0.0282      0.0164      0.0237     -0.0063      0.0039      0.0013     -0.0050             Naxi
           HGDP01340     0.0222     -0.0852      0.0881      0.0290      0.0131      0.0239      0.0006     -0.0019      0.0057     -0.0077             Naxi
           HGDP01341     0.0253     -0.0835      0.0856      0.0236      0.0202      0.0208      0.0006      0.0008      0.0056     -0.0059             Naxi
           HGDP01342     0.0235     -0.0895      0.0894      0.0274      0.0187      0.0200      0.0015      0.0035      0.0012     -0.0104             Naxi
           HGDP01344     0.0238     -0.0873      0.0878      0.0253      0.0128      0.0249     -0.0016      0.0003      0.0055     -0.0046             Naxi
           HGDP01345     0.0241     -0.0853      0.0936      0.0278      0.0155      0.0221      0.0002      0.0018      0.0043     -0.0078             Naxi
           HGDP01346     0.0255     -0.0877      0.0958      0.0261      0.0179      0.0235      0.0021      0.0043      0.0052     -0.0111             Naxi
           HGDP01347     0.0214     -0.0884      0.0889      0.0269      0.0141      0.0203     -0.0026     -0.0028     -0.0015     -0.0013               Tu
           HGDP01348     0.0216     -0.0836      0.0841      0.0230      0.0133      0.0218     -0.0008     -0.0026      0.0004     -0.0047               Tu
           HGDP01349     0.0238     -0.0838      0.0895      0.0240      0.0128      0.0242      0.0003      0.0024      0.0002     -0.0017               Tu
           HGDP01350     0.0194     -0.0859      0.0815      0.0265      0.0120      0.0190      0.0007     -0.0006     -0.0012      0.0014               Tu
           HGDP01351     0.0237     -0.0891      0.0885      0.0229      0.0157      0.0163     -0.0009     -0.0019      0.0049     -0.0017               Tu
           HGDP01352     0.0212     -0.0885      0.0871      0.0300      0.0120      0.0241     -0.0020     -0.0062      0.0054     -0.0036               Tu
           HGDP01353     0.0172     -0.0844      0.0875      0.0272      0.0139      0.0201     -0.0050     -0.0010     -0.0010     -0.0059               Tu
           HGDP01354     0.0238     -0.0879      0.0888      0.0279      0.0158      0.0245      0.0017     -0.0022     -0.0020     -0.0041               Tu
           HGDP01355     0.0236     -0.0883      0.0919      0.0272      0.0180      0.0222     -0.0040      0.0006      0.0035     -0.0033               Tu
           HGDP01356     0.0210     -0.0821      0.0920      0.0249      0.0148      0.0233     -0.0033      0.0022     -0.0015     -0.0082               Tu
           HGDP01357    -0.0319      0.0430     -0.0456      0.0043     -0.0312     -0.0237     -0.0080      0.0077      0.0232     -0.0064           Basque
           HGDP01358    -0.0347      0.0459     -0.0399      0.0055     -0.0321     -0.0167     -0.0132      0.0126      0.0161     -0.0105           Basque
           HGDP01359    -0.0368      0.0438     -0.0452      0.0099     -0.0348     -0.0141     -0.0059      0.0075      0.0160     -0.0189           Basque
           HGDP01360    -0.0420      0.0487     -0.0402      0.0074     -0.0382     -0.0215     -0.0063      0.0078      0.0096     -0.0181           Basque
           HGDP01362    -0.0358      0.0439     -0.0421      0.0055     -0.0281     -0.0202     -0.0118      0.0134      0.0215     -0.0162           Basque
           HGDP01363    -0.0350      0.0426     -0.0362      0.0134     -0.0314     -0.0214     -0.0078      0.0173      0.0146     -0.0068           Basque
           HGDP01364    -0.0292      0.0406     -0.0402      0.0051     -0.0277     -0.0149     -0.0099      0.0130      0.0159     -0.0033           Basque
           HGDP01365    -0.0327      0.0441     -0.0438      0.0113     -0.0246     -0.0176     -0.0159      0.0107      0.0248     -0.0092           Basque
           HGDP01366    -0.0356      0.0429     -0.0377      0.0041     -0.0273     -0.0134     -0.0028      0.0078      0.0080     -0.0022           Basque
           HGDP01367    -0.0380      0.0420     -0.0422      0.0076     -0.0282     -0.0142     -0.0060      0.0031      0.0121     -0.0078           Basque
           HGDP01368    -0.0330      0.0374     -0.0399      0.0046     -0.0302     -0.0131     -0.0032      0.0035      0.0116     -0.0057           Basque
           HGDP01369    -0.0255      0.0322     -0.0291      0.0040     -0.0151     -0.0056     -0.0062      0.0041      0.0081     -0.0081    Ignore_Basque
           HGDP01370    -0.0355      0.0460     -0.0446      0.0019     -0.0314     -0.0136      0.0021      0.0066      0.0123     -0.0136           Basque
           HGDP01371    -0.0366      0.0396     -0.0365      0.0073     -0.0365     -0.0152     -0.0149      0.0044      0.0152     -0.0103           Basque
           HGDP01372    -0.0319      0.0316     -0.0321      0.0064     -0.0204     -0.0039     -0.0021      0.0080      0.0127     -0.0023    Ignore_Basque
           HGDP01373    -0.0346      0.0486     -0.0414      0.0184     -0.0432     -0.0194     -0.0113      0.0146      0.0159     -0.0101           Basque
           HGDP01374    -0.0352      0.0506     -0.0388      0.0101     -0.0354     -0.0193     -0.0113     -0.0004      0.0190      0.0029           Basque
           HGDP01375    -0.0334      0.0429     -0.0472      0.0083     -0.0430     -0.0210     -0.0049      0.0054      0.0202     -0.0048           Basque
           HGDP01377    -0.0357      0.0428     -0.0468      0.0108     -0.0355     -0.0208     -0.0049      0.0104      0.0148     -0.0012           Basque
           HGDP01378    -0.0346      0.0428     -0.0362      0.0089     -0.0312     -0.0104     -0.0028      0.0060      0.0155      0.0048           Basque
           HGDP01379    -0.0373      0.0474     -0.0427      0.0051     -0.0404     -0.0241     -0.0085      0.0161      0.0150     -0.0096           Basque
           HGDP01380    -0.0349      0.0480     -0.0480      0.0118     -0.0377     -0.0210     -0.0127      0.0133      0.0128     -0.0025           Basque
           HGDP01381     0.0119     -0.0617      0.0222      0.0087     -0.0309     -0.0180     -0.0018     -0.0005      0.0057     -0.0029           Adygei
           HGDP01382     0.0132     -0.0542      0.0210      0.0096     -0.0319     -0.0193      0.0010      0.0097      0.0019     -0.0001           Adygei
           HGDP01383     0.0149     -0.0529      0.0134     -0.0020     -0.0396     -0.0266     -0.0148     -0.0015      0.0096      0.0014           Adygei
           HGDP01384     0.0101     -0.0443      0.0166      0.0010     -0.0116     -0.0006     -0.0049     -0.0012      0.0030      0.0061    Ignore_Adygei
           HGDP01385     0.0129     -0.0526      0.0225      0.0013     -0.0271     -0.0189     -0.0139     -0.0040      0.0097      0.0057           Adygei
           HGDP01386     0.0147     -0.0540      0.0080      0.0055     -0.0317     -0.0236     -0.0040      0.0042      0.0019      0.0125           Adygei
           HGDP01387     0.0142     -0.0543      0.0186      0.0038     -0.0342     -0.0111     -0.0101     -0.0000      0.0084     -0.0123           Adygei
           HGDP01388    -0.0052     -0.0311      0.0204      0.0014     -0.0010      0.0003     -0.0002     -0.0006     -0.0005     -0.0010    Ignore_Adygei
           HGDP01396     0.0013     -0.0440      0.0274      0.0004     -0.0198     -0.0058     -0.0125      0.0040     -0.0018      0.0051           Adygei
           HGDP01397     0.0112     -0.0575      0.0218      0.0111     -0.0275     -0.0160      0.0006     -0.0039      0.0080     -0.0034           Adygei
           HGDP01398     0.0192     -0.0590      0.0142      0.0018     -0.0344     -0.0081     -0.0104     -0.0007      0.0106      0.0047           Adygei
           HGDP01399     0.0161     -0.0576      0.0130      0.0038     -0.0362     -0.0156     -0.0065     -0.0030      0.0076      0.0081           Adygei
           HGDP01400     0.0167     -0.0567      0.0163      0.0061     -0.0367     -0.0104      0.0002      0.0104      0.0036      0.0023           Adygei
           HGDP01401     0.0159     -0.0582      0.0141      0.0122     -0.0324     -0.0273      0.0107      0.0051     -0.0026      0.0031           Adygei
           HGDP01402     0.0090     -0.0534      0.0071      0.0031     -0.0377     -0.0148     -0.0142      0.0008      0.0099      0.0026           Adygei
           HGDP01403     0.0140     -0.0475      0.0131      0.0056     -0.0398     -0.0004     -0.0069      0.0050      0.0089      0.0026           Adygei
           HGDP01404     0.0180     -0.0601      0.0243      0.0107     -0.0445     -0.0097     -0.0063      0.0072      0.0074      0.0007           Adygei
           HGDP01405     0.1954      0.1025      0.0296      0.1685      0.2470      0.1561      0.0202     -0.0422     -0.0299     -0.0550       BantuKenya
           HGDP01406     0.1992      0.1075      0.0271      0.1672      0.2500      0.1340      0.0086     -0.0325     -0.0313     -0.0511  Ignore_BantuKenya(relative)
           HGDP01408     0.1922      0.1004      0.0353      0.1573      0.2329      0.1448     -0.0121     -0.0227     -0.0394     -0.0497       BantuKenya
           HGDP01411     0.1857      0.0972      0.0233      0.1487      0.2294      0.1323      0.0017     -0.0346     -0.0293     -0.0585  Ignore_BantuKenya
           HGDP01412     0.1924      0.1013      0.0317      0.1609      0.2327      0.1497     -0.0080     -0.0245     -0.0370     -0.0523  Ignore_BantuKenya(relative)
           HGDP01414     0.1936      0.1011      0.0282      0.1629      0.2484      0.1444     -0.0087     -0.0229     -0.0400     -0.0598       BantuKenya
           HGDP01415     0.1792      0.0893      0.0233      0.1372      0.2212      0.1261     -0.0005     -0.0126     -0.0339     -0.0473  Ignore_BantuKenya
           HGDP01416     0.1798      0.0923      0.0234      0.1488      0.2191      0.1409      0.0011     -0.0282     -0.0186     -0.0480  Ignore_BantuKenya
           HGDP01417     0.1942      0.1033      0.0322      0.1512      0.2453      0.1495      0.0122     -0.0351     -0.0322     -0.0845       BantuKenya
           HGDP01418     0.1929      0.1027      0.0274      0.1583      0.2431      0.1492     -0.0111     -0.0290     -0.0521     -0.0346       BantuKenya
           HGDP01419     0.1974      0.1042      0.0231      0.1604      0.2466      0.1605      0.0195     -0.0388     -0.0315     -0.0449       BantuKenya
       HGDP00456_WGA     0.2228      0.1187      0.0402      0.1786      0.2792      0.1666      0.0134     -0.0427     -0.0476     -0.0690  Ignore_MbutiPygmy(discovery)
       HGDP00551_WGA     0.0460     -0.0589      0.0617      0.0366      0.0440      0.0271      0.0091     -0.0059      0.0074     -0.0082  Ignore_Papuan(discovery)
       HGDP00998_WGA    -0.0009     -0.0839      0.1026      0.0189      0.0236      0.0204     -0.0009      0.0017      0.0031     -0.0024  Ignore_Karitiana(discovery)
       HGDP00778_WGA     0.0292     -0.1143      0.1125      0.0305      0.0130      0.0291     -0.0059      0.0035      0.0025     -0.0083  Ignore_Han(discovery)
       HGDP01224_WGA     0.0223     -0.0922      0.0926      0.0292      0.0138      0.0226     -0.0067     -0.0011      0.0055     -0.0057  Ignore_Mongola(discovery)
       HGDP00521_WGA    -0.0229      0.0181     -0.0046      0.0054      0.0000      0.0012      0.0023     -0.0014      0.0010      0.0008  Ignore_French(discovery)
       HGDP00665_WGA    -0.0035      0.0349     -0.0502      0.0119     -0.0246      0.0020      0.0033     -0.0018     -0.0079      0.0028  Ignore_Italian_Sardinian(disco
       HGDP00491_WGA     0.0393     -0.0596      0.0628      0.0312      0.0319      0.0315      0.0018     -0.0045      0.0030     -0.0024  Ignore_Nasoi(Discovery)
       HGDP01029_WGA     0.3461      0.2076      0.0388      0.3157      0.4473      0.2954     -0.0057     -0.0499     -0.0507     -0.1160  Ignore_Ju_hoan_North(discovery
       HGDP00927_WGA     0.3022      0.1979      0.0084      0.2832      0.4355      0.2392     -0.0005     -0.0710     -0.0769     -0.1145  Ignore_Yoruba(discovery)
             NA18500     0.2065      0.1113      0.0253      0.1735      0.2678      0.1684     -0.0150     -0.0277     -0.0485     -0.0601  Ignore_Yoruba(relative)
             NA18501     0.2021      0.1079      0.0226      0.1768      0.2641      0.1623     -0.0135     -0.0302     -0.0333     -0.0451           Yoruba
             NA18503     0.2129      0.1164      0.0356      0.1646      0.2538      0.1724     -0.0103     -0.0280     -0.0369     -0.0560  Ignore_Yoruba(relative)
             NA18504     0.2067      0.1110      0.0297      0.1663      0.2531      0.1614     -0.0002     -0.0164     -0.0360     -0.0414           Yoruba
             NA18505     0.2062      0.1120      0.0296      0.1590      0.2530      0.1673      0.0023     -0.0256     -0.0353     -0.0803           Yoruba
             NA18506     0.2043      0.1129      0.0293      0.1621      0.2503      0.1506     -0.0040     -0.0225     -0.0259     -0.0527  Ignore_Yoruba(relative)
             NA18507     0.2034      0.1128      0.0330      0.1617      0.2552      0.1574     -0.0102     -0.0271     -0.0266     -0.0514           Yoruba
             NA18508     0.2067      0.1128      0.0282      0.1680      0.2529      0.1421      0.0063     -0.0257     -0.0363     -0.0619           Yoruba
             NA18515     0.2065      0.1137      0.0237      0.1703      0.2651      0.1460     -0.0039     -0.0227     -0.0338     -0.0589  Ignore_Yoruba(relative)
             NA18516     0.2072      0.1109      0.0224      0.1662      0.2565      0.1506      0.0044     -0.0228     -0.0318     -0.0578           Yoruba
             NA18517     0.2020      0.1096      0.0209      0.1593      0.2620      0.1424     -0.0022     -0.0339     -0.0365     -0.0561           Yoruba
             NA18521     0.2049      0.1090      0.0243      0.1710      0.2603      0.1543      0.0174     -0.0187     -0.0387     -0.0720  Ignore_Yoruba(relative)
             NA18522     0.2069      0.1120      0.0273      0.1732      0.2638      0.1433      0.0101     -0.0264     -0.0329     -0.0777           Yoruba
             NA18523     0.2040      0.1097      0.0235      0.1729      0.2583      0.1566      0.0166     -0.0254     -0.0356     -0.0734    Ignore_Yoruba
             NA18852     0.2022      0.1150      0.0288      0.1693      0.2526      0.1558     -0.0033     -0.0301     -0.0529     -0.0535           Yoruba
             NA18853     0.2083      0.1199      0.0320      0.1764      0.2605      0.1424     -0.0031     -0.0219     -0.0333     -0.0654           Yoruba
             NA18854     0.2071      0.1194      0.0342      0.1677      0.2532      0.1466     -0.0041     -0.0406     -0.0495     -0.0553  Ignore_Yoruba(relative)
             NA18855     0.2035      0.1168      0.0306      0.1696      0.2572      0.1585     -0.0136     -0.0350     -0.0367     -0.0657           Yoruba
             NA18856     0.2041      0.1122      0.0248      0.1716      0.2680      0.1530      0.0027     -0.0178     -0.0440     -0.0432           Yoruba
             NA18857     0.2040      0.1156      0.0291      0.1701      0.2565      0.1662     -0.0210     -0.0257     -0.0454     -0.0533  Ignore_Yoruba(relative)
             NA18858     0.1973      0.1072      0.0206      0.1663      0.2547      0.1418      0.0131     -0.0209     -0.0496     -0.0633           Yoruba
             NA18859     0.2047      0.1088      0.0265      0.1731      0.2520      0.1539     -0.0058     -0.0285     -0.0585     -0.0434           Yoruba
             NA18860     0.2027      0.1113      0.0217      0.1740      0.2550      0.1501      0.0091     -0.0306     -0.0565     -0.0501  Ignore_Yoruba(relative)
             NA18861     0.2032      0.1062      0.0252      0.1655      0.2573      0.1659      0.0021     -0.0357     -0.0296     -0.0627           Yoruba
             NA18862     0.2014      0.1078      0.0217      0.1612      0.2534      0.1583     -0.0134     -0.0375     -0.0353     -0.0647           Yoruba
             NA18863     0.2013      0.1077      0.0256      0.1635      0.2488      0.1594     -0.0111     -0.0399     -0.0290     -0.0546  Ignore_Yoruba(relative)
             NA18870     0.2078      0.1194      0.0297      0.1793      0.2646      0.1475     -0.0105     -0.0317     -0.0476     -0.0721           Yoruba
             NA18871     0.2064      0.1164      0.0301      0.1697      0.2653      0.1537     -0.0110     -0.0523     -0.0331     -0.0662           Yoruba
             NA18872     0.2100      0.1181      0.0311      0.1787      0.2696      0.1543     -0.0180     -0.0399     -0.0281     -0.0640  Ignore_Yoruba(relative)
             NA18912     0.2022      0.1070      0.0244      0.1647      0.2553      0.1535      0.0069     -0.0201     -0.0589     -0.0641    Ignore_Yoruba
             NA18913     0.2000      0.1076      0.0271      0.1672      0.2516      0.1545     -0.0095     -0.0298     -0.0333     -0.0707  Ignore_Yoruba(relative)
             NA18914     0.2002      0.1080      0.0270      0.1628      0.2512      0.1474     -0.0009     -0.0207     -0.0440     -0.0582  Ignore_Yoruba(relative)
             NA19092     0.2021      0.1137      0.0254      0.1725      0.2512      0.1373      0.0170     -0.0354     -0.0547     -0.0775    Ignore_Yoruba
             NA19093     0.1993      0.1104      0.0281      0.1634      0.2498      0.1625     -0.0280     -0.0268     -0.0336     -0.0661           Yoruba
             NA19094     0.2013      0.1135      0.0283      0.1694      0.2567      0.1519      0.0017     -0.0214     -0.0529     -0.0609  Ignore_Yoruba(relative)
             NA19098     0.2033      0.1119      0.0273      0.1769      0.2561      0.1352      0.0061     -0.0290     -0.0494     -0.0532           Yoruba
             NA19099     0.2041      0.1087      0.0186      0.1576      0.2590      0.1452      0.0031     -0.0443     -0.0373     -0.0527           Yoruba
             NA19100     0.2057      0.1100      0.0271      0.1690      0.2577      0.1324      0.0012     -0.0349     -0.0465     -0.0519  Ignore_Yoruba(relative)
             NA19101     0.2024      0.1087      0.0183      0.1752      0.2601      0.1581     -0.0138     -0.0236     -0.0552     -0.0724           Yoruba
             NA19102     0.2040      0.1091      0.0260      0.1601      0.2552      0.1371      0.0136     -0.0352     -0.0333     -0.0602           Yoruba
             NA19103     0.2026      0.1101      0.0230      0.1699      0.2543      0.1483      0.0003     -0.0298     -0.0398     -0.0646  Ignore_Yoruba(relative)
             NA19116     0.2027      0.1135      0.0254      0.1627      0.2468      0.1556     -0.0038     -0.0267     -0.0411     -0.0598           Yoruba
             NA19119     0.2020      0.1053      0.0213      0.1633      0.2536      0.1530     -0.0016     -0.0363     -0.0334     -0.0539           Yoruba
             NA19120     0.2056      0.1087      0.0198      0.1667      0.2588      0.1605     -0.0099     -0.0214     -0.0384     -0.0701  Ignore_Yoruba(relative)
             NA19127     0.2040      0.1093      0.0242      0.1744      0.2564      0.1571     -0.0126     -0.0279     -0.0458     -0.0544           Yoruba
             NA19128     0.1998      0.1052      0.0307      0.1706      0.2489      0.1526      0.0045     -0.0230     -0.0589     -0.0581           Yoruba
             NA19129     0.2016      0.1059      0.0281      0.1742      0.2483      0.1537      0.0063     -0.0163     -0.0544     -0.0561  Ignore_Yoruba(relative)
             NA19130     0.2039      0.1092      0.0226      0.1620      0.2549      0.1534      0.0061     -0.0394     -0.0540     -0.0413           Yoruba
             NA19131     0.2058      0.1155      0.0227      0.1748      0.2638      0.1426     -0.0147     -0.0309     -0.0292     -0.0827           Yoruba
             NA19132     0.2051      0.1108      0.0196      0.1703      0.2600      0.1421      0.0092     -0.0365     -0.0302     -0.0651  Ignore_Yoruba(relative)
             NA19137     0.2050      0.1187      0.0274      0.1709      0.2576      0.1617     -0.0162     -0.0221     -0.0452     -0.0547           Yoruba
             NA19138     0.2026      0.1059      0.0264      0.1704      0.2535      0.1409     -0.0023     -0.0352     -0.0493     -0.0495           Yoruba
             NA19139     0.2050      0.1140      0.0288      0.1685      0.2565      0.1491     -0.0031     -0.0351     -0.0509     -0.0595  Ignore_Yoruba(relative)
             NA19140     0.2068      0.1174      0.0337      0.1644      0.2582      0.1358      0.0013     -0.0237     -0.0461     -0.0697    Ignore_Yoruba
             NA19141     0.2055      0.1092      0.0230      0.1651      0.2642      0.1625     -0.0097     -0.0362     -0.0423     -0.0643           Yoruba
             NA19142     0.2060      0.1136      0.0271      0.1650      0.2653      0.1427      0.0008     -0.0180     -0.0461     -0.0663  Ignore_Yoruba(relative)
             NA19143     0.2046      0.1143      0.0292      0.1639      0.2499      0.1645      0.0112     -0.0312     -0.0276     -0.0637           Yoruba
             NA19144     0.2021      0.1082      0.0266      0.1656      0.2609      0.1530     -0.0115     -0.0222     -0.0372     -0.0483           Yoruba
             NA19154     0.2018      0.1111      0.0293      0.1719      0.2555      0.1502      0.0079     -0.0201     -0.0401     -0.0689  Ignore_Yoruba(relative)
             NA19159     0.2016      0.1148      0.0233      0.1690      0.2500      0.1446      0.0087     -0.0309     -0.0402     -0.0624           Yoruba
             NA19160     0.2049      0.1128      0.0245      0.1742      0.2608      0.1411     -0.0007     -0.0335     -0.0523     -0.0644           Yoruba
             NA19161     0.2024      0.1111      0.0248      0.1746      0.2613      0.1419     -0.0056     -0.0326     -0.0421     -0.0595  Ignore_Yoruba(relative)
             NA19171     0.2032      0.1092      0.0250      0.1765      0.2601      0.1555     -0.0063     -0.0273     -0.0289     -0.0426           Yoruba
             NA19172     0.2012      0.1065      0.0194      0.1768      0.2568      0.1506      0.0095     -0.0164     -0.0412     -0.0652    Ignore_Yoruba
             NA19173     0.1973      0.1078      0.0258      0.1694      0.2472      0.1573     -0.0003     -0.0217     -0.0219     -0.0538  Ignore_Yoruba(relative)
             NA19192     0.2014      0.1102      0.0227      0.1655      0.2533      0.1573     -0.0013     -0.0223     -0.0561     -0.0471    Ignore_Yoruba
             NA19193     0.2000      0.1125      0.0274      0.1581      0.2417      0.1554     -0.0084     -0.0243     -0.0425     -0.0546           Yoruba
             NA19194     0.2016      0.1136      0.0268      0.1633      0.2457      0.1573     -0.0027     -0.0174     -0.0471     -0.0457  Ignore_Yoruba(relative)
             NA19200     0.2018      0.1096      0.0264      0.1716      0.2610      0.1423      0.0010     -0.0335     -0.0420     -0.0652    Ignore_Yoruba
             NA19201     0.2054      0.1131      0.0274      0.1740      0.2603      0.1462      0.0013     -0.0304     -0.0459     -0.0713           Yoruba
             NA19202     0.2025      0.1160      0.0284      0.1699      0.2573      0.1453      0.0068     -0.0339     -0.0470     -0.0670  Ignore_Yoruba(relative)
             NA19203     0.2000      0.1058      0.0199      0.1709      0.2635      0.1437      0.0094     -0.0288     -0.0489     -0.0625           Yoruba
             NA19204     0.2029      0.1079      0.0263      0.1714      0.2585      0.1482     -0.0004     -0.0273     -0.0368     -0.0629           Yoruba
             NA19206     0.2048      0.1080      0.0224      0.1557      0.2454      0.1640      0.0114     -0.0356     -0.0509     -0.0523           Yoruba
             NA19207     0.2029      0.1052      0.0220      0.1648      0.2596      0.1483      0.0010     -0.0255     -0.0431     -0.0472           Yoruba
             NA19208     0.2052      0.1073      0.0228      0.1559      0.2491      0.1513      0.0112     -0.0340     -0.0564     -0.0466  Ignore_Yoruba(relative)
             NA19209     0.2020      0.1103      0.0234      0.1636      0.2533      0.1474      0.0123     -0.0361     -0.0325     -0.0566           Yoruba
             NA19210     0.1988      0.1059      0.0276      0.1653      0.2531      0.1277     -0.0022     -0.0346     -0.0323     -0.0603           Yoruba
             NA19211     0.2025      0.1062      0.0230      0.1618      0.2588      0.1445      0.0009     -0.0481     -0.0342     -0.0635  Ignore_Yoruba(relative)
             NA19221     0.2046      0.1050      0.0233      0.1758      0.2571      0.1758      0.0065     -0.0274     -0.0420     -0.0719  Ignore_Yoruba(relative)
             NA19222     0.2058      0.1109      0.0312      0.1790      0.2567      0.1597      0.0081     -0.0333     -0.0472     -0.0713           Yoruba
             NA19223     0.2031      0.1074      0.0223      0.1717      0.2629      0.1592      0.0082     -0.0251     -0.0291     -0.0653           Yoruba
             NA19238     0.1996      0.1081      0.0278      0.1580      0.2503      0.1597     -0.0031     -0.0529     -0.0289     -0.0647           Yoruba
             NA19239     0.2036      0.1120      0.0292      0.1682      0.2606      0.1627     -0.0204     -0.0268     -0.0448     -0.0545           Yoruba
             NA19240     0.2089      0.1118      0.0356      0.1722      0.2616      0.1645     -0.0072     -0.0446     -0.0404     -0.0584  Ignore_Yoruba(relative)
             NA13626     0.0146     -0.0594      0.0236      0.0021     -0.0343     -0.0080      0.0000      0.0009     -0.0085      0.0044           Adygei
             NA13619     0.0125     -0.0487      0.0158      0.0113     -0.0289     -0.0164      0.0008      0.0029      0.0010      0.0027  Ignore_Adygei(relative.of.HGDP
             NA13622     0.0129     -0.0526      0.0225      0.0015     -0.0270     -0.0188     -0.0138     -0.0040      0.0098      0.0056  Ignore_Adygei(duplicate)
             NA13624     0.0143     -0.0544      0.0186      0.0039     -0.0342     -0.0111     -0.0100      0.0002      0.0083     -0.0120  Ignore_Adygei(duplicate)
             NA13625    -0.0052     -0.0311      0.0205      0.0014     -0.0008      0.0003     -0.0001     -0.0005     -0.0005     -0.0008  Ignore_Adygei(duplicate)
             NA13617     0.0119     -0.0616      0.0220      0.0085     -0.0307     -0.0176     -0.0016     -0.0008      0.0054     -0.0032  Ignore_Adygei(duplicate)
             NA13618     0.0132     -0.0543      0.0210      0.0097     -0.0317     -0.0188      0.0000      0.0097      0.0022     -0.0001  Ignore_Adygei(duplicate)
Ust_Ishim_published.DG     0.0337     -0.0318      0.0475      0.0287      0.0267      0.0306     -0.0019      0.0029      0.0036     -0.0055  Russia_Ust_Ishim_HG_published.
            ADR00090     0.0002     -0.0827      0.1023      0.0192      0.0258      0.0190     -0.0024      0.0033      0.0021     -0.0040    Eskimo_Naukan
            ADR00092     0.0031     -0.0882      0.1022      0.0187      0.0215      0.0199     -0.0019      0.0005      0.0057     -0.0069    Eskimo_Naukan
            ADR00089    -0.0011     -0.0860      0.1063      0.0229      0.0237      0.0193      0.0009     -0.0012     -0.0002     -0.0031    Eskimo_Naukan
            ADR00093     0.0011     -0.0855      0.1031      0.0222      0.0180      0.0197      0.0005     -0.0019     -0.0032     -0.0006    Eskimo_Naukan
            ADR00098     0.0010     -0.0883      0.1081      0.0222      0.0190      0.0218     -0.0003      0.0039     -0.0010     -0.0060    Eskimo_Naukan
            ADR00064     0.0020     -0.0854      0.1052      0.0218      0.0264      0.0176      0.0017      0.0004      0.0043     -0.0024          Chukchi
            ADR00514     0.0019     -0.0895      0.1067      0.0228      0.0213      0.0237      0.0043     -0.0040     -0.0010     -0.0040         Nganasan
            ADR00074     0.0037     -0.0915      0.1113      0.0232      0.0187      0.0221      0.0009     -0.0007      0.0058     -0.0037          Chukchi
            ADR00513     0.0081     -0.0888      0.1093      0.0248      0.0246      0.0215      0.0045      0.0032      0.0027     -0.0003         Nganasan
            ADR00066     0.0021     -0.0897      0.1041      0.0166      0.0208      0.0168      0.0010      0.0005      0.0048     -0.0030          Chukchi
            ADR00102     0.0025     -0.0913      0.1064      0.0215      0.0197      0.0214      0.0018     -0.0021      0.0042     -0.0023    Eskimo_Naukan
            ADR00065     0.0013     -0.0861      0.1041      0.0177      0.0230      0.0228      0.0000     -0.0020     -0.0007     -0.0083          Chukchi
            ADR00079     0.0013     -0.0871      0.1048      0.0191      0.0199      0.0236     -0.0003     -0.0040      0.0066     -0.0043          Chukchi
            ADR00509     0.0078     -0.0939      0.1107      0.0219      0.0233      0.0254      0.0011     -0.0061      0.0043     -0.0018         Nganasan
            ADR00061     0.0004     -0.0875      0.1051      0.0171      0.0204      0.0219      0.0010     -0.0029      0.0041     -0.0011          Chukchi
            ADR00095     0.0034     -0.0843      0.1095      0.0192      0.0229      0.0181     -0.0017     -0.0000      0.0008     -0.0008    Ignore_Eskimo
            ADR00096     0.0011     -0.0862      0.1051      0.0224      0.0236      0.0204      0.0022     -0.0003      0.0047     -0.0032    Eskimo_Naukan
            ADR00068     0.0011     -0.0860      0.1025      0.0179      0.0186      0.0165      0.0010     -0.0032      0.0055     -0.0026          Chukchi
            ADR00060     0.0037     -0.0893      0.1073      0.0184      0.0219      0.0194      0.0040     -0.0020     -0.0008     -0.0041          Chukchi
            ADR00059     0.0033     -0.0881      0.1067      0.0185      0.0258      0.0218      0.0031      0.0029      0.0006     -0.0075          Chukchi
            ADR00512     0.0042     -0.0883      0.1085      0.0242      0.0250      0.0279     -0.0008      0.0004      0.0022     -0.0070         Nganasan
            ADR00057     0.0012     -0.0873      0.1014      0.0204      0.0223      0.0243      0.0045     -0.0004      0.0022     -0.0045          Chukchi
            ADR00504     0.0043     -0.0910      0.1072      0.0222      0.0229      0.0257     -0.0011     -0.0020      0.0017     -0.0053         Nganasan
            ADR00507     0.0086     -0.0895      0.1069      0.0234      0.0264      0.0249      0.0028      0.0024      0.0020     -0.0007         Nganasan
            ADR00511     0.0038     -0.0901      0.1063      0.0222      0.0307      0.0285      0.0014      0.0008      0.0046     -0.0040         Nganasan
            ADR00510     0.0069     -0.0910      0.1064      0.0200      0.0244      0.0275      0.0026      0.0007      0.0001     -0.0014         Nganasan
            ADR00508     0.0026     -0.0875      0.1069      0.0207      0.0254      0.0246      0.0010     -0.0008     -0.0005     -0.0058         Nganasan
            ADR00515     0.0050     -0.0919      0.1043      0.0241      0.0243      0.0268      0.0032     -0.0012      0.0055     -0.0052         Nganasan
           Ayodo_21S     0.1359      0.0769      0.0146      0.0951      0.1418      0.0935      0.0111     -0.0242     -0.0148     -0.0275           Somali
           Ayodo_47K     0.1763      0.0939      0.0231      0.1395      0.2112      0.1267     -0.0032     -0.0251     -0.0373     -0.0294           Kikuyu
            mixe0029    -0.0025     -0.0852      0.0986      0.0163      0.0272      0.0155     -0.0011     -0.0046      0.0045     -0.0064             Mixe
           Ayodo_23S     0.1362      0.0728      0.0104      0.0924      0.1406      0.0866      0.0137     -0.0125     -0.0129     -0.0340           Somali
           Ayodo_67K     0.1772      0.0931      0.0265      0.1367      0.2109      0.1161     -0.0125     -0.0236     -0.0272     -0.0324           Kikuyu
            mixe0030    -0.0019     -0.0822      0.1007      0.0202      0.0231      0.0185      0.0004      0.0004      0.0010     -0.0036             Mixe
           Ayodo_69S     0.1390      0.0771      0.0189      0.0853      0.1450      0.1002     -0.0006     -0.0233     -0.0001     -0.0319           Somali
           Ayodo_90S     0.1349      0.0772      0.0123      0.0891      0.1432      0.0807      0.0104     -0.0089     -0.0220     -0.0207           Somali
            mixe0015    -0.0032     -0.0844      0.0995      0.0206      0.0230      0.0175      0.0006      0.0007      0.0054     -0.0034             Mixe
           Ayodo_61K     0.1736      0.0934      0.0226      0.1353      0.2024      0.1136      0.0056     -0.0259     -0.0257     -0.0261           Kikuyu
           Ayodo_83K     0.1722      0.0895      0.0263      0.1260      0.1978      0.1310      0.0035     -0.0186     -0.0296     -0.0368           Kikuyu
          Ayodo_103M     0.1650      0.0865      0.0278      0.1243      0.1927      0.1234      0.0180     -0.0228     -0.0242     -0.0458            Masai
          Ayodo_101M     0.1650      0.0818      0.0217      0.1202      0.1868      0.1101     -0.0010     -0.0259     -0.0188     -0.0281            Masai
            mixe0035    -0.0030     -0.0805      0.0980      0.0159      0.0235      0.0148     -0.0011     -0.0018      0.0054     -0.0058             Mixe
            mixe0018    -0.0047     -0.0841      0.0986      0.0173      0.0236      0.0189     -0.0002     -0.0015      0.0055     -0.0058             Mixe
              AD_066     0.1583      0.0898      0.0142      0.1372      0.2205      0.1100     -0.0001     -0.0100     -0.0330     -0.0495               AA
            mixe0026    -0.0048     -0.0823      0.0971      0.0185      0.0285      0.0177      0.0007     -0.0024      0.0029     -0.0145             Mixe
              AD_064     0.1752      0.0982      0.0229      0.1465      0.2234      0.1284     -0.0158     -0.0239     -0.0423     -0.0502               AA
              AD_505     0.1723      0.0967      0.0225      0.1462      0.2282      0.1380      0.0070     -0.0324     -0.0244     -0.0464               AA
            mixe0027    -0.0021     -0.0825      0.0970      0.0183      0.0231      0.0133      0.0013      0.0029      0.0032     -0.0043             Mixe
              AD_523     0.1564      0.0860      0.0202      0.1404      0.2099      0.1215     -0.0044     -0.0237     -0.0194     -0.0488               AA
              AD_500     0.1723      0.0939      0.0285      0.1400      0.2198      0.1321      0.0011     -0.0286     -0.0375     -0.0546               AA
            mixe0028    -0.0028     -0.0826      0.1002      0.0174      0.0243      0.0157     -0.0061      0.0013      0.0044     -0.0043             Mixe
              AD_510     0.1723      0.0994      0.0259      0.1472      0.2257      0.1336     -0.0110     -0.0262     -0.0275     -0.0475               AA
              AD_015     0.1742      0.0950      0.0134      0.1455      0.2347      0.1355      0.0119     -0.0163     -0.0349     -0.0677               AA
            mixe0007    -0.0027     -0.0817      0.1030      0.0152      0.0239      0.0152     -0.0021     -0.0016      0.0016     -0.0031             Mixe
              AD_061     0.1713      0.1007      0.0260      0.1338      0.2124      0.1188      0.0105     -0.0120     -0.0454     -0.0673               AA
            mixe0009    -0.0049     -0.0819      0.1000      0.0173      0.0246      0.0187      0.0030      0.0005      0.0068     -0.0029             Mixe
              AD_076     0.1595      0.0909      0.0290      0.1295      0.2034      0.1241     -0.0016     -0.0193     -0.0185     -0.0530               AA
              AD_512     0.0731      0.0471      0.0088      0.0747      0.1119      0.0632     -0.0031     -0.0177     -0.0195     -0.0334               AA
              AD_006     0.1817      0.1018      0.0273      0.1475      0.2360      0.1340     -0.0040     -0.0194     -0.0356     -0.0459               AA
              AD_511     0.1773      0.1018      0.0237      0.1501      0.2246      0.1414     -0.0160     -0.0282     -0.0311     -0.0427               AA
            SD60_297    -0.0392     -0.0246      0.0557     -0.0005      0.0311      0.0050      0.0059     -0.0003     -0.0012     -0.0009        Saami.WGA
             EAF4646     0.1170      0.0621      0.0107      0.0660      0.1066      0.0591      0.0091     -0.0160     -0.0039     -0.0351         Afar.WGA
             EAF4648     0.1229      0.0617      0.0068      0.0778      0.1249      0.0884      0.0046     -0.0093     -0.0256     -0.0259         Afar.WGA
             EAF4644     0.1131      0.0575      0.0087      0.0679      0.1088      0.0851      0.0027     -0.0009     -0.0322     -0.0294         Afar.WGA
             EAF4683     0.1224      0.0612      0.0092      0.0745      0.1238      0.0705      0.0125     -0.0124     -0.0036     -0.0265         Afar.WGA
             EAF4700     0.1148      0.0599      0.0117      0.0602      0.1066      0.0622      0.0164     -0.0057     -0.0131     -0.0277         Afar.WGA
              BBR030     0.0629      0.0529     -0.0192      0.0441      0.0493      0.0379      0.0098     -0.0001     -0.0092     -0.0110       Burbur.WGA
              BBR031     0.0603      0.0593     -0.0184      0.0321      0.0495      0.0420      0.0064     -0.0112     -0.0059     -0.0129       Burbur.WGA
              BBR032     0.0638      0.0588     -0.0169      0.0472      0.0633      0.0456     -0.0055     -0.0211     -0.0119     -0.0121       Burbur.WGA
              BBR033     0.0537      0.0436     -0.0222      0.0381      0.0438      0.0344      0.0032     -0.0123     -0.0094     -0.0093       Burbur.WGA
              ARM012     0.0305     -0.0234      0.0003      0.0077     -0.0105      0.0021     -0.0036     -0.0010     -0.0021     -0.0020     Armenian.WGA
              ARM013     0.0295     -0.0222     -0.0051      0.0039     -0.0098      0.0004      0.0052     -0.0027     -0.0009     -0.0008     Armenian.WGA
              ARM014     0.0314     -0.0219     -0.0102      0.0064     -0.0081     -0.0021     -0.0005     -0.0019     -0.0022      0.0027     Armenian.WGA
          ALG_LN_200     0.1133      0.0640      0.0141      0.0702      0.1030      0.0737      0.0074     -0.0104     -0.0117     -0.0308    Ain_Touta.WGA
          ALG_LN_203     0.0306     -0.0300      0.0035      0.0100     -0.0069      0.0015      0.0022     -0.0017      0.0009     -0.0033    Ain_Touta.WGA
          ALG_LN_204     0.0288     -0.0289      0.0027      0.0052     -0.0027      0.0050     -0.0011      0.0008     -0.0014     -0.0007    Ain_Touta.WGA
              Baku01     0.0276     -0.0300      0.0020      0.0085     -0.0099     -0.0037      0.0006      0.0036      0.0028     -0.0023        Azeri.WGA
              Baku02     0.0318     -0.0294      0.0057      0.0073     -0.0071      0.0002      0.0020     -0.0020      0.0006     -0.0025        Azeri.WGA
              Baku03     0.0312     -0.0280      0.0033      0.0090     -0.0022      0.0101     -0.0023     -0.0003      0.0021     -0.0013        Azeri.WGA
             KHN_065     0.0606      0.0464     -0.0046      0.0328      0.0410      0.0395     -0.0015     -0.0140     -0.0063     -0.0138       Shaigi.WGA
             KHN_069     0.0475      0.0380     -0.0205      0.0352      0.0332      0.0288     -0.0048     -0.0081     -0.0110      0.0016       Shaigi.WGA
             KHN_074     0.0478      0.0430     -0.0139      0.0312      0.0348      0.0224      0.0015     -0.0002     -0.0129     -0.0057       Shaigi.WGA
             KRD_010     0.0487      0.0403     -0.0201      0.0297      0.0423      0.0304      0.0091     -0.0092     -0.0090     -0.0090         Kurd.WGA
             KRD_011     0.0511      0.0434     -0.0196      0.0359      0.0410      0.0238      0.0037     -0.0088     -0.0007     -0.0106         Kurd.WGA
              Tash02     0.0269     -0.0328      0.0077      0.0056     -0.0076      0.0034     -0.0011      0.0025     -0.0018      0.0003  Uzbek_outlier.WGA
              GEO013     0.0263     -0.0377     -0.0064      0.0043     -0.0224     -0.0058     -0.0007     -0.0010     -0.0036      0.0020     Georgian.WGA
              GEO014     0.0308     -0.0385      0.0011      0.0068     -0.0169     -0.0053     -0.0058     -0.0000      0.0079      0.0004     Georgian.WGA
             ASR_001     0.0350     -0.0176     -0.0112      0.0043     -0.0081      0.0009     -0.0044     -0.0023     -0.0004     -0.0056     Assyrian.WGA
             ASR_002     0.0318     -0.0212     -0.0055      0.0033     -0.0124     -0.0010     -0.0014     -0.0019      0.0014     -0.0042     Assyrian.WGA
             ASR_003     0.0325     -0.0201     -0.0060      0.0027     -0.0130     -0.0014      0.0018     -0.0015     -0.0048     -0.0010     Assyrian.WGA
             ASR_004     0.0387     -0.0211     -0.0090      0.0056     -0.0094      0.0036     -0.0039      0.0007     -0.0048      0.0016  Assyrian.WGA_outlier
             ASR_005     0.0352     -0.0174     -0.0082      0.0057     -0.0053      0.0033     -0.0016     -0.0007      0.0008     -0.0003     Assyrian.WGA
              TLA010     0.0062      0.0029     -0.0140      0.0028     -0.0071      0.0017     -0.0020     -0.0020     -0.0028      0.0019        Greek.WGA
              TLA011     0.0077      0.0006     -0.0095      0.0043     -0.0081      0.0004      0.0001      0.0003      0.0006      0.0010  Greek_outlier.WGA
              TLA012     0.0090      0.0017     -0.0161      0.0050     -0.0051     -0.0012     -0.0002      0.0004     -0.0034      0.0013        Greek.WGA
              TLA013     0.0300     -0.0230     -0.0163      0.0054     -0.0186      0.0006     -0.0004     -0.0070     -0.0026      0.0026  Greek_outlier.WGA
              TLA015     0.0037      0.0040     -0.0132      0.0059      0.0016      0.0055     -0.0010     -0.0030     -0.0000     -0.0027        Greek.WGA
              TLA017     0.0023      0.0011     -0.0116     -0.0016     -0.0004      0.0017     -0.0000     -0.0057     -0.0054      0.0053        Greek.WGA
              TLA018     0.0057      0.0013     -0.0164      0.0071     -0.0016      0.0058      0.0008     -0.0010     -0.0002     -0.0028        Greek.WGA
              TLA019     0.0034      0.0069     -0.0121      0.0042     -0.0051      0.0046     -0.0038     -0.0031     -0.0032      0.0044        Greek.WGA
              TLA020     0.0016      0.0011     -0.0077      0.0027     -0.0048      0.0020      0.0014     -0.0044     -0.0013      0.0021        Greek.WGA
              TLA021     0.0065     -0.0104     -0.0082      0.0070     -0.0153     -0.0020     -0.0021     -0.0022     -0.0012     -0.0061        Greek.WGA
              TLA022     0.0141     -0.0051     -0.0142      0.0071     -0.0068      0.0019     -0.0009      0.0041     -0.0052      0.0003        Greek.WGA
              TLA023     0.0013     -0.0002     -0.0072      0.0002     -0.0015      0.0054      0.0004     -0.0043     -0.0034     -0.0001        Greek.WGA
              TLA024     0.0055      0.0021     -0.0133      0.0054     -0.0029     -0.0007      0.0019     -0.0011     -0.0056      0.0066        Greek.WGA
              TLA025     0.0029      0.0009     -0.0075      0.0069     -0.0086      0.0075     -0.0015     -0.0015     -0.0031     -0.0026        Greek.WGA
              TLA026     0.0140     -0.0047     -0.0122      0.0060     -0.0103      0.0093     -0.0025     -0.0033      0.0001      0.0056        Greek.WGA
              TLA027     0.0018      0.0008     -0.0087      0.0048     -0.0067     -0.0051      0.0023     -0.0002     -0.0017     -0.0026        Greek.WGA
              TLA028     0.0020      0.0001     -0.0082      0.0012     -0.0026      0.0044      0.0017     -0.0017      0.0032      0.0013        Greek.WGA
              TLA029     0.0022     -0.0011     -0.0068      0.0020     -0.0063      0.0015      0.0006     -0.0056      0.0013      0.0008        Greek.WGA
              BBR034     0.0609      0.0533     -0.0212      0.0388      0.0539      0.0396     -0.0052     -0.0119     -0.0103     -0.0120       Burbur.WGA
               SA062     0.1528      0.0811      0.0312      0.1273      0.1872      0.1218      0.0002     -0.0144     -0.0193     -0.0390   Ignore_Khomani
              SA1004     0.2000      0.1111      0.0375      0.1619      0.2504      0.1568      0.0115     -0.0191     -0.0442     -0.0609          Khomani
               SA063     0.2165      0.1162      0.0400      0.1800      0.2633      0.1673      0.0028     -0.0215     -0.0305     -0.0525          Khomani
               SA010     0.2249      0.1182      0.0312      0.1839      0.2802      0.1855     -0.0101     -0.0335     -0.0416     -0.0513          Khomani
               SA064     0.1772      0.0938      0.0313      0.1489      0.2221      0.1308     -0.0019     -0.0280     -0.0306     -0.0514          Khomani
               SA073     0.1966      0.0992      0.0342      0.1658      0.2402      0.1721      0.0162     -0.0261     -0.0273     -0.0521          Khomani
              SA1025     0.2153      0.1147      0.0351      0.1844      0.2650      0.1706      0.0098     -0.0350     -0.0341     -0.0506          Khomani
               SA078     0.1545      0.0855      0.0338      0.1442      0.2075      0.1307      0.0170     -0.0248     -0.0307     -0.0578          Khomani
               SA083     0.1473      0.0685      0.0192      0.1194      0.1831      0.1225      0.0011     -0.0209     -0.0192     -0.0346          Khomani
             Yuk_009     0.0069     -0.0867      0.1020      0.0215      0.0200      0.0219      0.0014     -0.0021      0.0037     -0.0037          Yukagir
             Yuk_025     0.0078     -0.0876      0.1045      0.0223      0.0180      0.0241      0.0023      0.0017     -0.0047     -0.0061          Yukagir
             Nga_051    -0.0059     -0.0754      0.0902      0.0156      0.0266      0.0195      0.0053      0.0020      0.0019     -0.0041  Ignore_Nganasan
             Nesk_05    -0.0182     -0.0493      0.0709      0.0088      0.0210      0.0125      0.0006     -0.0013     -0.0000     -0.0066    Ignore_Eskimo
             Yuk_022     0.0063     -0.0918      0.1084      0.0220      0.0217      0.0262     -0.0028     -0.0004      0.0017     -0.0034          Yukagir
             Yuk_020     0.0026     -0.0898      0.1063      0.0232      0.0235      0.0245      0.0055      0.0002      0.0013     -0.0087          Yukagir
               MC_12    -0.0045     -0.0745      0.0906      0.0117      0.0195      0.0215      0.0014      0.0019      0.0068     -0.0016   Ignore_Chukchi
               MC_40     0.0005     -0.0876      0.1044      0.0204      0.0224      0.0231      0.0009      0.0057     -0.0012     -0.0043          Chukchi
             Yuk_024     0.0047     -0.0910      0.1038      0.0209      0.0247      0.0218     -0.0004     -0.0044      0.0042     -0.0052          Yukagir
             Nesk_25     0.0024     -0.0834      0.1031      0.0228      0.0241      0.0185      0.0038      0.0011      0.0019     -0.0036    Eskimo_Naukan
             Yuk_023     0.0081     -0.0943      0.1110      0.0242      0.0257      0.0278     -0.0009     -0.0008      0.0074     -0.0095          Yukagir
               MC_16     0.0050     -0.0898      0.1079      0.0194      0.0197      0.0228      0.0084      0.0022      0.0043     -0.0064          Chukchi
               MC_28    -0.0084     -0.0692      0.0835      0.0143      0.0206      0.0191      0.0027     -0.0041      0.0001     -0.0036   Ignore_Chukchi
               MC_02    -0.0184     -0.0498      0.0673      0.0106      0.0176      0.0103     -0.0027     -0.0009      0.0015      0.0026   Ignore_Chukchi
             Yuk_007     0.0002     -0.0740      0.0873      0.0144      0.0204      0.0201      0.0044      0.0001      0.0008     -0.0010   Ignore_Yukagir
               MC_15     0.0049     -0.0892      0.1039      0.0259      0.0200      0.0262     -0.0015      0.0003      0.0062     -0.0038          Chukchi
               MC_18     0.0012     -0.0879      0.1081      0.0177      0.0200      0.0240      0.0026     -0.0044      0.0007     -0.0009          Chukchi
             Yuk_004     0.0080     -0.0906      0.1005      0.0208      0.0237      0.0225     -0.0021     -0.0034      0.0028      0.0002          Yukagir
             Nga_052     0.0020     -0.0899      0.1062      0.0182      0.0243      0.0252      0.0025     -0.0010      0.0000      0.0017  Ignore_Nganasan
               MC_08     0.0004     -0.0883      0.1089      0.0213      0.0230      0.0182     -0.0015      0.0041     -0.0001     -0.0050          Chukchi
             Nov_005     0.0061     -0.0934      0.1134      0.0201      0.0257      0.0250      0.0007     -0.0047      0.0049     -0.0095         Nganasan
               MC_25     0.0012     -0.0893      0.1117      0.0172      0.0226      0.0237      0.0022     -0.0040     -0.0015     -0.0036          Chukchi
             Yuk_019     0.0039     -0.0928      0.1118      0.0249      0.0229      0.0287      0.0063     -0.0039     -0.0008     -0.0055          Yukagir
             Yuk_011     0.0042     -0.0840      0.1013      0.0210      0.0249      0.0257      0.0016      0.0012     -0.0027     -0.0055          Yukagir
             Nesk_22     0.0005     -0.0845      0.1065      0.0159      0.0207      0.0186      0.0048      0.0021     -0.0008     -0.0042    Eskimo_Naukan
             Sesk_47     0.0021     -0.0874      0.1081      0.0199      0.0191      0.0238      0.0008      0.0004      0.0058     -0.0058         Chukchi1
             Yuk_012    -0.0262     -0.0238      0.0476     -0.0000      0.0212      0.0114     -0.0008     -0.0022      0.0009     -0.0003   Ignore_Yukagir
               MC_17     0.0008     -0.0912      0.1075      0.0208      0.0207      0.0239      0.0010      0.0028      0.0027     -0.0033          Chukchi
             Nesk_15     0.0007     -0.0892      0.1107      0.0221      0.0191      0.0187     -0.0027     -0.0004      0.0005     -0.0042    Eskimo_Naukan
             Yuk_021     0.0067     -0.0920      0.1055      0.0258      0.0227      0.0265      0.0012     -0.0077     -0.0001     -0.0012          Yukagir
             Yuk_013    -0.0155     -0.0495      0.0678      0.0093      0.0173      0.0142      0.0033      0.0006      0.0030     -0.0063   Ignore_Yukagir
               MC_06     0.0034     -0.0901      0.1041      0.0190      0.0232      0.0221      0.0054      0.0030      0.0002     -0.0053          Chukchi
               MC_38     0.0013     -0.0898      0.1066      0.0210      0.0202      0.0195      0.0031     -0.0026      0.0017     -0.0035          Chukchi
               MC_14     0.0023     -0.0880      0.1028      0.0231      0.0165      0.0196      0.0017      0.0007      0.0033     -0.0039          Chukchi
             Nesk_03    -0.0228     -0.0470      0.0651      0.0127      0.0203      0.0114     -0.0023     -0.0015      0.0024     -0.0039    Ignore_Eskimo
               MC_20    -0.0100     -0.0631      0.0833      0.0112      0.0208      0.0179      0.0009      0.0016     -0.0016     -0.0036   Ignore_Chukchi
             Nesk_23     0.0023     -0.0846      0.1031      0.0208      0.0218      0.0175      0.0049      0.0017     -0.0017     -0.0055    Eskimo_Naukan
             Nesk_31     0.0009     -0.0936      0.1079      0.0215      0.0241      0.0238     -0.0035      0.0001      0.0043     -0.0048    Ignore_Eskimo
             Nesk_01     0.0037     -0.0249      0.0245      0.0076      0.0036      0.0049     -0.0001      0.0005      0.0003     -0.0003    Ignore_Eskimo
                 Ul5     0.0133     -0.0921      0.1021      0.0224      0.0186      0.0252      0.0029     -0.0013      0.0097     -0.0046            Ulchi
                Ul31     0.0151     -0.0896      0.1053      0.0233      0.0166      0.0231      0.0001     -0.0000      0.0043     -0.0025            Ulchi
                Ul65     0.0148     -0.0938      0.0994      0.0309      0.0167      0.0262      0.0025     -0.0013      0.0064     -0.0092            Ulchi
               Tuba4    -0.0175     -0.0381      0.0571     -0.0001      0.0148      0.0084      0.0002     -0.0011     -0.0017      0.0027   Ignore_Tubalar
              Tuba12    -0.0026     -0.0668      0.0743      0.0120      0.0148      0.0170     -0.0005     -0.0014     -0.0004     -0.0007          Tubalar
              Tuba20     0.0008     -0.0662      0.0746      0.0107      0.0143      0.0102     -0.0041     -0.0018      0.0018     -0.0032          Tubalar
              Tuba28     0.0089     -0.0557      0.0382      0.0073     -0.0097      0.0042      0.0001      0.0018      0.0029      0.0007   Ignore_Tubalar
               Nel19    -0.0176     -0.0425      0.0572      0.0100      0.0202      0.0139      0.0022     -0.0022      0.0002      0.0020          Yukagir
               Nlk16    -0.0096     -0.0523      0.0699      0.0121      0.0173      0.0173      0.0019      0.0041     -0.0019      0.0006             Even
               Esk20     0.0037     -0.0928      0.1061      0.0181      0.0257      0.0174      0.0009     -0.0000      0.0052     -0.0040  Eskimo_ChaplinSireniki
               Kor16     0.0027     -0.0842      0.1013      0.0174      0.0217      0.0202      0.0062     -0.0032      0.0030     -0.0047    Ignore_Koryak
               Kor66     0.0048     -0.0887      0.1051      0.0181      0.0216      0.0252      0.0059     -0.0012      0.0037      0.0021           Koryak
                 Ul6     0.0183     -0.0908      0.0980      0.0319      0.0162      0.0265     -0.0002     -0.0014      0.0017     -0.0016            Ulchi
                Ul33     0.0145     -0.0917      0.1013      0.0272      0.0148      0.0204      0.0009      0.0017      0.0036     -0.0039            Ulchi
                Ul66     0.0185     -0.0919      0.0983      0.0212      0.0111      0.0263      0.0038     -0.0022      0.0003     -0.0035     Ignore_Ulchi
               Tuba5    -0.0059     -0.0563      0.0622      0.0145      0.0142      0.0091      0.0036     -0.0015      0.0036     -0.0004   Ignore_Tubalar
              Tuba13    -0.0023     -0.0650      0.0784      0.0161      0.0123      0.0056     -0.0001      0.0018      0.0014     -0.0014          Tubalar
              Tuba21    -0.0036     -0.0688      0.0696      0.0178      0.0112      0.0148     -0.0001      0.0006      0.0001     -0.0025          Tubalar
              Tuba29     0.0007     -0.0692      0.0766      0.0131      0.0173      0.0110      0.0040      0.0039     -0.0014     -0.0047          Tubalar
                Nlk1     0.0029     -0.0777      0.0934      0.0218      0.0183      0.0229      0.0005     -0.0032      0.0015     -0.0036             Even
               Nlk18     0.0095     -0.0900      0.1020      0.0218      0.0170      0.0243      0.0010      0.0008      0.0060      0.0001             Even
               Esk29     0.0010     -0.0895      0.1101      0.0189      0.0205      0.0237     -0.0003     -0.0015      0.0021     -0.0087  Eskimo_ChaplinSireniki
               Kor30     0.0051     -0.0906      0.1065      0.0231      0.0236      0.0234      0.0068     -0.0005      0.0051     -0.0048           Koryak
               Kor72     0.0046     -0.0880      0.1034      0.0210      0.0223      0.0221      0.0062     -0.0029      0.0014     -0.0030          Itelmen
                 Ul9     0.0180     -0.0894      0.0983      0.0273      0.0136      0.0264      0.0032     -0.0012      0.0060     -0.0046     Ignore_Ulchi
                Ul41     0.0080     -0.0908      0.1036      0.0235      0.0197      0.0242      0.0010     -0.0009      0.0021     -0.0028     Ignore_Ulchi
                Ul71     0.0152     -0.0928      0.0981      0.0293      0.0162      0.0250      0.0018      0.0014      0.0042      0.0028            Ulchi
               Tuba6    -0.0020     -0.0689      0.0735      0.0119      0.0110      0.0140     -0.0049     -0.0010      0.0032     -0.0012          Tubalar
              Tuba14    -0.0212     -0.0345      0.0512      0.0040      0.0174      0.0083      0.0008      0.0016     -0.0002     -0.0010   Ignore_Tubalar
              Tuba22    -0.0047     -0.0697      0.0735      0.0148      0.0173      0.0089      0.0023     -0.0001      0.0043     -0.0043          Tubalar
              Tuba30     0.0011     -0.0636      0.0747      0.0136      0.0188      0.0142     -0.0053     -0.0018     -0.0010     -0.0014          Tubalar
                Nlk3     0.0103     -0.0907      0.1021      0.0233      0.0198      0.0280      0.0018      0.0025     -0.0013     -0.0012             Even
               Nlk19    -0.0231     -0.0341      0.0535      0.0032      0.0166      0.0102      0.0020      0.0026     -0.0059     -0.0011             Even
               Esk37    -0.0154     -0.0540      0.0719      0.0100      0.0200      0.0186      0.0012     -0.0044      0.0041     -0.0017    Ignore_Eskimo
               Kor39    -0.0064     -0.0705      0.0874      0.0130      0.0163      0.0147      0.0012      0.0015     -0.0017     -0.0037    Ignore_Koryak
               Kor86     0.0096     -0.0967      0.1093      0.0205      0.0227      0.0251      0.0033     -0.0006      0.0043      0.0030   Ignore_Itelmen
                Ul10     0.0164     -0.0954      0.1013      0.0260      0.0143      0.0236      0.0002     -0.0020     -0.0012     -0.0042            Ulchi
                Ul43     0.0153     -0.0932      0.1026      0.0266      0.0222      0.0240     -0.0007     -0.0016      0.0004     -0.0020            Ulchi
                Ul72     0.0150     -0.0895      0.0967      0.0290      0.0185      0.0223      0.0034      0.0005      0.0049     -0.0039            Ulchi
               Tuba7    -0.0236     -0.0310      0.0525      0.0049      0.0186      0.0085     -0.0004     -0.0001      0.0018     -0.0068   Ignore_Tubalar
              Tuba15    -0.0022     -0.0678      0.0777      0.0152      0.0105      0.0121      0.0002     -0.0030      0.0055     -0.0002          Tubalar
              Tuba23    -0.0017     -0.0684      0.0751      0.0148      0.0163      0.0154     -0.0057      0.0020      0.0020     -0.0051          Tubalar
              Tuba31    -0.0029     -0.0745      0.0753      0.0176      0.0146      0.0133      0.0006      0.0024      0.0023      0.0035          Tubalar
                Nlk5    -0.0036     -0.0614      0.0756      0.0133      0.0175      0.0168      0.0036      0.0009      0.0018      0.0003             Even
                Ale9    -0.0133     -0.0659      0.0816      0.0119      0.0232      0.0154      0.0019     -0.0021      0.0074      0.0013          Tlingit
               Esk38     0.0018     -0.0876      0.1087      0.0264      0.0215      0.0226      0.0038      0.0038      0.0004     -0.0026  Eskimo_ChaplinSireniki
               Kor40     0.0052     -0.0895      0.1031      0.0207      0.0222      0.0182      0.0060     -0.0000      0.0025     -0.0086           Koryak
               Ckrd1    -0.0247     -0.0279      0.0486      0.0023      0.0196      0.0121     -0.0019      0.0055     -0.0019      0.0010   Ignore_Yukagir
                Ul61    -0.0081     -0.0534      0.0666      0.0105      0.0165      0.0131      0.0013      0.0051     -0.0016      0.0009     Ignore_Ulchi
                Ul44     0.0158     -0.0899      0.1005      0.0316      0.0233      0.0237      0.0006      0.0033      0.0067     -0.0023            Ulchi
                Ul74     0.0158     -0.0921      0.0983      0.0317      0.0156      0.0260     -0.0037     -0.0019     -0.0000     -0.0028            Ulchi
               Tuba8    -0.0196     -0.0308      0.0454     -0.0016      0.0137      0.0107      0.0015     -0.0000      0.0007      0.0003   Ignore_Tubalar
              Tuba16    -0.0023     -0.0668      0.0748      0.0128      0.0140      0.0170     -0.0025     -0.0009     -0.0009     -0.0026          Tubalar
              Tuba24    -0.0034     -0.0663      0.0778      0.0157      0.0164      0.0131     -0.0029      0.0022     -0.0013     -0.0075          Tubalar
               Nel13    -0.0135     -0.0458      0.0618      0.0092      0.0181      0.0137      0.0034      0.0013     -0.0047     -0.0031          Yukagir
                Nlk6     0.0053     -0.0799      0.0970      0.0214      0.0210      0.0231      0.0042     -0.0033      0.0058     -0.0034             Even
               Ale11    -0.0250     -0.0335      0.0516      0.0017      0.0180      0.0054     -0.0012     -0.0037     -0.0010     -0.0039  Ignore_Tlingit(relative)
               Sir77     0.0046     -0.0865      0.1028      0.0223      0.0230      0.0247     -0.0051      0.0013      0.0054     -0.0061  Eskimo_ChaplinSireniki
               Kor49     0.0038     -0.0879      0.1055      0.0229      0.0147      0.0226      0.0086     -0.0027      0.0010     -0.0112           Koryak
               Ckrd2     0.0032     -0.0880      0.1045      0.0187      0.0213      0.0202      0.0029     -0.0029     -0.0006     -0.0047   Ignore_Yukagir
                Ul19     0.0215     -0.0912      0.0990      0.0313      0.0191      0.0243     -0.0052      0.0018      0.0011     -0.0015            Ulchi
                Ul54    -0.0092     -0.0480      0.0652      0.0105      0.0159      0.0154      0.0000      0.0021      0.0070     -0.0013     Ignore_Ulchi
               Tuba1    -0.0049     -0.0694      0.0756      0.0155      0.0154      0.0125     -0.0028     -0.0053      0.0036     -0.0023          Tubalar
               Tuba9    -0.0013     -0.0683      0.0787      0.0169      0.0180      0.0110      0.0017      0.0008      0.0046     -0.0035          Tubalar
              Tuba17     0.0006     -0.0712      0.0789      0.0132      0.0160      0.0162      0.0008      0.0020      0.0013     -0.0045          Tubalar
              Tuba25    -0.0052     -0.0628      0.0690      0.0077      0.0134      0.0183     -0.0046      0.0008      0.0010     -0.0015          Tubalar
               Nel15    -0.0136     -0.0470      0.0650      0.0080      0.0193      0.0148     -0.0015     -0.0015      0.0012      0.0001          Yukagir
                Nlk9     0.0079     -0.0829      0.0912      0.0206      0.0167      0.0208     -0.0009     -0.0030      0.0052     -0.0037  Ignore_Even(<0.95_completeness
               Ale14    -0.0177     -0.0526      0.0697      0.0066      0.0259      0.0156      0.0015     -0.0026      0.0021     -0.0007          Tlingit
               Sir14     0.0026     -0.0881      0.1029      0.0214      0.0231      0.0249      0.0023     -0.0005      0.0059     -0.0030  Eskimo_ChaplinSireniki
               Kor54     0.0001     -0.0884      0.1018      0.0222      0.0188      0.0253     -0.0010     -0.0014      0.0076     -0.0045           Koryak
               Ckrd8     0.0054     -0.0904      0.1031      0.0251      0.0214      0.0226      0.0025     -0.0022      0.0024     -0.0037          Yukagir
                Ul24     0.0124     -0.0934      0.1010      0.0271      0.0199      0.0245      0.0046     -0.0049      0.0052     -0.0051            Ulchi
                Ul59     0.0140     -0.0941      0.0999      0.0287      0.0164      0.0237     -0.0019      0.0031      0.0010     -0.0066            Ulchi
               Tuba2    -0.0064     -0.0631      0.0713      0.0054      0.0161      0.0210     -0.0035     -0.0024      0.0020     -0.0040          Tubalar
              Tuba10    -0.0028     -0.0626      0.0738      0.0107      0.0134      0.0089      0.0044      0.0018      0.0044     -0.0028          Tubalar
              Tuba18    -0.0053     -0.0664      0.0817      0.0106      0.0167      0.0120     -0.0010     -0.0000     -0.0009     -0.0062          Tubalar
              Tuba26    -0.0082     -0.0568      0.0690      0.0104      0.0163      0.0101      0.0014     -0.0020      0.0069     -0.0012   Ignore_Tubalar
               Nel16    -0.0187     -0.0397      0.0604      0.0079      0.0215      0.0121      0.0054      0.0011     -0.0022     -0.0008          Yukagir
               Nlk10    -0.0058     -0.0464      0.0590      0.0082      0.0135      0.0133      0.0071     -0.0037      0.0020     -0.0040             Even
               Ale16    -0.0182     -0.0491      0.0690      0.0060      0.0171      0.0108     -0.0058     -0.0063     -0.0031     -0.0005          Tlingit
               Sir26     0.0004     -0.0888      0.1033      0.0234      0.0227      0.0181     -0.0021     -0.0000      0.0016     -0.0047  Ignore_Eskimo(PCA_outlier)
               Kor57     0.0036     -0.0880      0.1068      0.0216      0.0243      0.0220      0.0057     -0.0016      0.0028     -0.0055          Itelmen
               Ckrd9     0.0039     -0.0901      0.1011      0.0237      0.0207      0.0228      0.0033      0.0039      0.0019     -0.0050          Yukagir
                Ul62    -0.0092     -0.0524      0.0668      0.0125      0.0181      0.0159     -0.0002      0.0002     -0.0004     -0.0023     Ignore_Ulchi
               Tuba3     0.0145     -0.0565      0.0620      0.0230      0.0199      0.0160     -0.0009     -0.0082     -0.0001     -0.0074   Ignore_Tubalar
              Tuba11    -0.0075     -0.0639      0.0690      0.0155      0.0134      0.0076     -0.0004     -0.0021      0.0012     -0.0014          Tubalar
              Tuba19    -0.0053     -0.0671      0.0767      0.0151      0.0187      0.0132      0.0005      0.0036      0.0002     -0.0018          Tubalar
              Tuba27    -0.0061     -0.0596      0.0691      0.0091      0.0151      0.0130      0.0018      0.0030      0.0003      0.0002   Ignore_Tubalar
               Nel17    -0.0157     -0.0476      0.0695      0.0074      0.0211      0.0154      0.0040     -0.0019     -0.0024     -0.0007          Yukagir
               Nlk14    -0.0133     -0.0480      0.0631      0.0127      0.0166      0.0116      0.0043     -0.0001     -0.0000     -0.0024             Even
               Ale32    -0.0261     -0.0328      0.0552      0.0024      0.0222      0.0132      0.0014     -0.0019     -0.0008     -0.0006          Tlingit
               Sir61     0.0039     -0.0893      0.1053      0.0223      0.0202      0.0205     -0.0042      0.0005      0.0059     -0.0055  Ignore_Eskimo(outlier_groups_w
               Kor61     0.0021     -0.0879      0.1037      0.0193      0.0157      0.0173      0.0067     -0.0001      0.0040     -0.0072           Koryak
                Ul27     0.0447     -0.0764      0.1010      0.0493      0.0530      0.0532     -0.0059     -0.0006     -0.0025     -0.0106     Ignore_Ulchi
              Ckrd10     0.0833     -0.0465      0.1038      0.0948      0.1161      0.0958     -0.0107     -0.0135     -0.0093     -0.0313   Ignore_Yukagir
         BulgarianD6    -0.0174      0.0004      0.0006     -0.0013     -0.0032      0.0068      0.0048     -0.0010     -0.0081     -0.0010        Bulgarian
         BulgarianA4    -0.0193      0.0011      0.0045     -0.0003      0.0088      0.0065      0.0031     -0.0078     -0.0106      0.0019        Bulgarian
            hungary3    -0.0276      0.0030      0.0119     -0.0051      0.0093      0.0120     -0.0037     -0.0010      0.0031      0.0029        Hungarian
        LithuanianF1    -0.0559      0.0001      0.0514     -0.0084      0.0354      0.0090      0.0066      0.0047     -0.0023     -0.0012       Lithuanian
              iran19     0.0340     -0.0392      0.0094      0.0204     -0.0257      0.0038     -0.0018     -0.0246      0.0106      0.0099          Iranian
              iran14     0.0296     -0.0445      0.0120      0.0165     -0.0090      0.0087     -0.0014     -0.0017     -0.0000     -0.0047          Iranian
             SaudiA2     0.1037      0.0414      0.0253      0.0625      0.0935      0.0655      0.0023     -0.0233     -0.0180     -0.0223     Ignore_Saudi
           Jordan543     0.0568      0.0146     -0.0187      0.0593      0.0525      0.1481     -0.0028     -0.1136     -0.0339     -0.1151        Jordanian
         BulgarianE2    -0.0159     -0.0014      0.0028     -0.0072      0.0098      0.0075     -0.0009      0.0030     -0.0082     -0.0079        Bulgarian
         BulgarianB4    -0.0122     -0.0052      0.0006     -0.0006      0.0009     -0.0036      0.0074     -0.0026      0.0066     -0.0043        Bulgarian
            hungary6    -0.0289      0.0039      0.0129     -0.0013      0.0124      0.0079     -0.0037      0.0071      0.0062      0.0128        Hungarian
          lithuania3    -0.0486     -0.0021      0.0431     -0.0115      0.0329      0.0171      0.0082      0.0016     -0.0120      0.0038       Lithuanian
               iran2     0.0317     -0.0530      0.0167      0.0062     -0.0083     -0.0102     -0.0034      0.0051      0.0069      0.0010          Iranian
              iran20     0.0360     -0.0460      0.0078      0.0113     -0.0160      0.0053     -0.0009      0.0066      0.0025     -0.0084          Iranian
            syria361     0.0330     -0.0228     -0.0195      0.0122     -0.0265     -0.0092      0.0045     -0.0015      0.0038     -0.0108           Syrian
            Lebanon6     0.0396     -0.0286      0.0058      0.0249      0.0157      0.0380      0.0534     -0.0092      0.0143      0.0327         Lebanese
             SaudiA5     0.0882      0.0752      0.0325      0.0126      0.0417      0.2129      0.1188      0.1520      0.0492      0.0750            Saudi
           Jordan214     0.0505     -0.0002     -0.0182      0.0453      0.0207      0.0730      0.0451     -0.0072      0.0013      0.0322        Jordanian
              Yemen2     0.0772      0.0236      0.0096      0.0403      0.0471      0.0461      0.0048      0.0091     -0.0057     -0.0069           Yemeni
         BulgarianA1    -0.0123     -0.0037     -0.0012      0.0041      0.0016      0.0205     -0.0008     -0.0089      0.0050      0.0028        Bulgarian
         HungarianC5    -0.0322     -0.0020      0.0259     -0.0082      0.0253      0.0056      0.0039      0.0006     -0.0038      0.0054        Hungarian
            hungary7    -0.0330     -0.0016      0.0189     -0.0021      0.0074      0.0095      0.0040     -0.0085     -0.0034      0.0096        Hungarian
         lithuania10    -0.0548     -0.0057      0.0511     -0.0108      0.0375      0.0148      0.0081     -0.0043     -0.0088      0.0048       Lithuanian
              Egypt7     0.0716      0.0375      0.0010      0.0246      0.0363      0.0310      0.0103      0.0066     -0.0039     -0.0007         Egyptian
               iran3     0.0391     -0.0456      0.0136      0.0093     -0.0140      0.0051      0.0006      0.0069      0.0280      0.0172          Iranian
            syria485     0.0442     -0.0045     -0.0127      0.0375      0.0139      0.0590      0.0537     -0.0438     -0.0134     -0.0221           Syrian
            Lebanon7     0.0446      0.0008     -0.0157      0.0181      0.0127      0.0818      0.0392      0.0273     -0.0002      0.0441         Lebanese
             SaudiA6     0.0702      0.0328      0.0070      0.0143      0.0230      0.1343      0.0652      0.0488     -0.0057     -0.0171            Saudi
           Jordan445     0.0542      0.0104     -0.0295      0.0608      0.0120      0.1672     -0.0412     -0.1299     -0.7760      0.2874        Jordanian
              Yemen3     0.1003      0.0481      0.0091      0.0564      0.0894      0.0556      0.0132      0.0018     -0.0107     -0.0209           Yemeni
         BulgarianB1    -0.0144      0.0022     -0.0027     -0.0019      0.0047     -0.0040      0.0060     -0.0044     -0.0015     -0.0044        Bulgarian
         HungarianE5    -0.0312      0.0019      0.0166     -0.0054      0.0094     -0.0010      0.0031     -0.0019     -0.0049     -0.0009        Hungarian
         HungarianH3    -0.0323      0.0052      0.0153     -0.0077      0.0226      0.0054      0.0087     -0.0094     -0.0000      0.0049        Hungarian
          lithuania9    -0.0533     -0.0004      0.0521     -0.0068      0.0367      0.0098      0.0100     -0.0139     -0.0054      0.0031       Lithuanian
              Egypt8     0.0897      0.0387      0.0041      0.0500      0.0731      0.0447      0.0113     -0.0047      0.0009     -0.0173  Ignore_Egyptian
               iran7     0.0546     -0.0082      0.0157      0.0258      0.0362      0.0319      0.0161     -0.0083     -0.0045     -0.0038   Ignore_Iranian
              syria4     0.0474     -0.0013     -0.0141      0.0272     -0.0037      0.0480      0.0033      0.0209      0.0195      0.0137           Syrian
            Lebanon8     0.0395     -0.0217     -0.0091      0.0095     -0.0116      0.0068      0.0218      0.0081      0.0278      0.0095         Lebanese
             SaudiA7     0.0444     -0.0024     -0.0211      0.0137     -0.0019      0.0120      0.0106     -0.0019     -0.0176      0.0026            Saudi
         BulgarianC1    -0.0083     -0.0007     -0.0015      0.0042     -0.0074      0.0009      0.0041     -0.0053     -0.0029     -0.0002        Bulgarian
           hungary15    -0.0288     -0.0009      0.0186     -0.0062      0.0200     -0.0004     -0.0022     -0.0065      0.0024     -0.0053        Hungarian
        LithuanianA1    -0.0534      0.0017      0.0471     -0.0126      0.0410      0.0121      0.0079      0.0055     -0.0043      0.0024       Lithuanian
        LithuanianE2    -0.0500      0.0009      0.0502     -0.0221      0.0391      0.0125      0.0039      0.0042     -0.0058     -0.0151       Lithuanian
              Egypt9     0.0608      0.0222     -0.0062      0.0283      0.0290      0.0198      0.0015     -0.0014      0.0004     -0.0126         Egyptian
              iran11     0.0314     -0.0510      0.0018      0.0036     -0.0349     -0.0064      0.0025     -0.0048      0.0076      0.0045          Iranian
            Lebanon1     0.0431     -0.0047     -0.0226      0.0093     -0.0135      0.0172      0.0085      0.0040     -0.0141      0.0050         Lebanese
           saudi1434     0.0834      0.0770      0.0249      0.0170      0.0230      0.2429      0.1524      0.2564      0.1388      0.2654            Saudi
              Yemen5     0.0697      0.0263      0.0026      0.0215      0.0354      0.0316      0.0118      0.0053     -0.0029     -0.0134           Yemeni
         BulgarianF1    -0.0153     -0.0039      0.0032     -0.0072     -0.0018     -0.0011      0.0020      0.0087     -0.0010     -0.0011        Bulgarian
           hungary20    -0.0331      0.0042      0.0131     -0.0031      0.0138      0.0026      0.0082     -0.0066      0.0010     -0.0003        Hungarian
          lithuania1    -0.0501      0.0003      0.0387     -0.0113      0.0311      0.0052      0.0065     -0.0015     -0.0026      0.0064       Lithuanian
          lithuania8    -0.0520     -0.0025      0.0479     -0.0144      0.0437     -0.0034      0.0088      0.0006     -0.0025      0.0033       Lithuanian
             Egypt10     0.0620      0.0209     -0.0141      0.0307      0.0364      0.0271      0.0094     -0.0000     -0.0026     -0.0047         Egyptian
              iran16     0.0350     -0.0510      0.0056      0.0051     -0.0203     -0.0109     -0.0056     -0.0005      0.0107     -0.0001          Iranian
            Lebanon2     0.0459     -0.0039     -0.0193      0.0098     -0.0188      0.0239      0.0162      0.0131      0.0049     -0.0230         Lebanese
           saudi1424     0.0860      0.0733      0.0401      0.0174      0.0238      0.1209      0.1312      0.0788      0.0201      0.0717            Saudi
             SaudiA9     0.0634      0.0083      0.0018      0.0161      0.0223      0.0830      0.0200      0.0507      0.0669      0.0275            Saudi
         BulgarianH2    -0.0079      0.0010      0.0009      0.0045     -0.0077      0.0046     -0.0080     -0.0051     -0.0015     -0.0029        Bulgarian
            hungary2    -0.0308     -0.0027      0.0197     -0.0029      0.0223      0.0049      0.0016     -0.0064     -0.0016      0.0027        Hungarian
          lithuania2    -0.0536     -0.0019      0.0493     -0.0165      0.0415      0.0046      0.0045      0.0040     -0.0087     -0.0034       Lithuanian
              Egypt3     0.0640      0.0201     -0.0107      0.0303      0.0484      0.0370      0.0023     -0.0048     -0.0140     -0.0053         Egyptian
             Egypt11     0.0638      0.0276     -0.0049      0.0276      0.0456      0.0367      0.0031     -0.0061      0.0019     -0.0091         Egyptian
              iran17     0.0376     -0.0523      0.0205      0.0344     -0.0167     -0.0092      0.0189      0.0102     -0.0076      0.0008          Iranian
            Lebanon3     0.0442     -0.0014     -0.0190      0.0261      0.0136      0.0525      0.0063     -0.0307     -0.0262     -0.0145         Lebanese
           saudi1436     0.0473     -0.0074      0.0095      0.0225      0.0147      0.0146     -0.0005      0.0003      0.0032      0.0005     Ignore_Saudi
           Jordan444     0.1285      0.0625      0.0156      0.0877      0.1373      0.0806      0.0048     -0.0110     -0.0161     -0.0265  Ignore_Jordanian
           Jordan503     0.0522     -0.0133     -0.0051      0.0485      0.0371      0.0802     -0.0046     -0.0182      0.0233     -0.0611        Jordanian
              Yemen9     0.0534      0.0088     -0.0002      0.0157      0.0159      0.0172     -0.0003      0.0067     -0.0022      0.0061           Yemeni
         BulgarianF2    -0.0171     -0.0010      0.0009     -0.0047      0.0056      0.0038      0.0001     -0.0031     -0.0063      0.0011        Bulgarian
         HungarianD1    -0.0217     -0.0006      0.0150     -0.0042      0.0067      0.0060      0.0016      0.0059     -0.0135      0.0038        Hungarian
        LithuanianD1    -0.0498      0.0008      0.0416     -0.0028      0.0368      0.0100      0.0058     -0.0012      0.0015     -0.0007       Lithuanian
              Egypt1     0.0707      0.0228     -0.0113      0.0279      0.0352      0.0376      0.0002      0.0003     -0.0117     -0.0202         Egyptian
             Egypt12     0.0628      0.0285     -0.0083      0.0273      0.0342      0.0353      0.0028     -0.0050     -0.0021     -0.0019         Egyptian
             SaudiA1     0.0878      0.0702      0.0284      0.0101      0.0412      0.1639      0.1057      0.1728      0.0516      0.0698            Saudi
           Jordan646     0.0590      0.0044     -0.0181      0.0486      0.0524      0.2547     -0.0083     -0.1062      0.1670      0.0814        Jordanian
             Yemen10     0.0627      0.0222      0.0030      0.0126      0.0127      0.0234     -0.0005     -0.0036      0.0020     -0.0021           Yemeni
              bal102     0.0125     -0.0543      0.0221      0.0034     -0.0323     -0.0089     -0.0057      0.0021      0.0058     -0.0016           Balkar
               bal64     0.0138     -0.0584      0.0219      0.0066     -0.0329      0.0048      0.0035      0.0040      0.0097      0.0090           Balkar
                mg43     0.0250     -0.0615      0.0018      0.0101     -0.0548     -0.0219     -0.0027     -0.0003      0.0018      0.0062         Georgian
      NorthOssetia19     0.0120     -0.0442      0.0175      0.0049     -0.0171      0.0007     -0.0069     -0.0040      0.0003      0.0035         Ossetian
               ch126     0.0124     -0.0611      0.0230      0.0062     -0.0320     -0.0118     -0.0037      0.0047      0.0035     -0.0027          Chechen
               abh27     0.0240     -0.0541      0.0042      0.0057     -0.0583     -0.0157     -0.0096      0.0012     -0.0039      0.0054        Abkhasian
          armenia176     0.0336     -0.0304     -0.0120      0.0040     -0.0344     -0.0036     -0.0060     -0.0013     -0.0042     -0.0070         Armenian
               lez38     0.0160     -0.0654      0.0310      0.0097     -0.0337     -0.0424     -0.0384      0.0042     -0.0122     -0.0179           Lezgin
             nogay42     0.0074     -0.0410      0.0329      0.0096     -0.0044     -0.0012      0.0024      0.0016     -0.0011     -0.0012  Nogai_Karachay_Cherkessia
              bal124     0.0136     -0.0545      0.0210      0.0082     -0.0345     -0.0135      0.0044      0.0047     -0.0091      0.0042           Balkar
               bal97     0.0193     -0.0615      0.0275      0.0097     -0.0332     -0.0071      0.0085      0.0066      0.0144      0.0018           Balkar
                mg47     0.0275     -0.0551     -0.0061      0.0150     -0.0482     -0.0154     -0.0069      0.0000      0.0125      0.0055         Georgian
       NorthOssetia2     0.0154     -0.0422      0.0145      0.0026     -0.0135     -0.0059      0.0008     -0.0009     -0.0035      0.0006         Ossetian
                ch16     0.0134     -0.0534      0.0233      0.0021     -0.0225     -0.0157     -0.0033      0.0033     -0.0051      0.0008          Chechen
              abh107     0.0266     -0.0601      0.0038      0.0052     -0.0441     -0.0168     -0.0090      0.0136      0.0069     -0.0032        Abkhasian
               abh41     0.0247     -0.0679      0.0152      0.0075     -0.0648     -0.0249     -0.0094     -0.0018     -0.0062     -0.0042        Abkhasian
          armenia191     0.0297     -0.0366     -0.0086      0.0094     -0.0381     -0.0033      0.0085      0.0102     -0.0076     -0.0024         Armenian
               lez40     0.0102     -0.0617      0.0257      0.0049     -0.0197     -0.0090      0.0006     -0.0009     -0.0056     -0.0043           Lezgin
            kumyks44     0.0162     -0.0538      0.0254      0.0051     -0.0211     -0.0141     -0.0021     -0.0052     -0.0092      0.0063            Kumyk
             nogay35     0.0060     -0.0473      0.0371      0.0080     -0.0074     -0.0005     -0.0012      0.0004     -0.0021     -0.0048  Nogai_Karachay_Cherkessia
             nogay34     0.0096     -0.0452      0.0253      0.0067     -0.0099     -0.0012     -0.0053     -0.0003     -0.0028     -0.0033  Nogai_Karachay_Cherkessia
              bal136     0.0136     -0.0534      0.0265      0.0004     -0.0353     -0.0138     -0.0021     -0.0062      0.0045     -0.0006           Balkar
                mg22     0.0269     -0.0522     -0.0053      0.0039     -0.0531     -0.0128     -0.0060     -0.0026      0.0074      0.0088         Georgian
                mg49     0.0296     -0.0562     -0.0034      0.0107     -0.0488     -0.0225     -0.0075      0.0052     -0.0028      0.0020         Georgian
       NorthOssetia3     0.0105     -0.0411      0.0152      0.0046     -0.0147     -0.0001     -0.0050      0.0009      0.0007      0.0033         Ossetian
               ch174     0.0080     -0.0532      0.0209     -0.0023     -0.0242     -0.0169     -0.0084      0.0011      0.0049     -0.0025          Chechen
              abh119     0.0265     -0.0577      0.0018      0.0083     -0.0511     -0.0242     -0.0117     -0.0001      0.0059     -0.0014        Abkhasian
           armenia86     0.0295     -0.0320     -0.0137      0.0024     -0.0272     -0.0081     -0.0030      0.0028      0.0018     -0.0159         Armenian
          armenia279     0.0390     -0.0315     -0.0157     -0.0008     -0.0244     -0.0166      0.0102      0.0135      0.0018     -0.0024         Armenian
               lez42     0.3068      0.1287      0.0664      0.2883      0.4021      0.2576     -0.0178     -0.0561     -0.0670     -0.1226    Ignore_Lezgin
            kumyks92     0.0154     -0.0282      0.0144      0.0120     -0.0018      0.0122     -0.0123     -0.0055     -0.0002     -0.0046     Ignore_Kumyk
             nogay24     0.0080     -0.0499      0.0390      0.0059     -0.0074      0.0039     -0.0040      0.0000      0.0030      0.0017  Nogai_Karachay_Cherkessia
            kalmyk11     0.0122     -0.0835      0.0842      0.0240      0.0131      0.0184      0.0006     -0.0006      0.0010     -0.0037           Kalmyk
               bal22     0.0132     -0.0543      0.0181      0.0066     -0.0418     -0.0206     -0.0028      0.0042      0.0019     -0.0003           Balkar
                mg23     0.0292     -0.0507     -0.0004     -0.0005     -0.0539     -0.0125     -0.0028     -0.0008      0.0022      0.0066         Georgian
                mg62     0.0295     -0.0557     -0.0038      0.0027     -0.0555     -0.0161     -0.0018     -0.0020      0.0093      0.0109         Georgian
       NorthOssetia5     0.0134     -0.0426      0.0118      0.0043     -0.0169     -0.0013      0.0007     -0.0019      0.0033      0.0005         Ossetian
               ch179     0.0135     -0.0632      0.0272      0.0114     -0.0345     -0.0303     -0.0153     -0.0022     -0.0007     -0.0042          Chechen
              abh122     0.0244     -0.0513      0.0034      0.0089     -0.0483     -0.0133     -0.0056      0.0050      0.0007      0.0089        Abkhasian
           armenia91     0.0377     -0.0297     -0.0125      0.0022     -0.0282     -0.0040     -0.0098      0.0032      0.0095      0.0043         Armenian
          armenia293     0.0340     -0.0409     -0.0129      0.0068     -0.0346     -0.0059     -0.0087     -0.0060     -0.0108     -0.0099         Armenian
               lez49     0.0100     -0.0516      0.0266      0.0006     -0.0283     -0.0152     -0.0065     -0.0050      0.0056      0.0026           Lezgin
            kumyks93     0.0136     -0.0555      0.0158     -0.0060     -0.0242     -0.0201      0.0024      0.0050      0.0024      0.0012            Kumyk
             nogay25     0.0057     -0.0485      0.0416      0.0038     -0.0046      0.0068     -0.0022     -0.0014      0.0065     -0.0052  Nogai_Karachay_Cherkessia
            kalmyk32     0.0123     -0.0796      0.0856      0.0217      0.0150      0.0170      0.0028     -0.0022      0.0017     -0.0082           Kalmyk
               bal41     0.0145     -0.0592      0.0166      0.0073     -0.0334     -0.0155     -0.0053     -0.0025      0.0072      0.0075           Balkar
                mg27     0.0320     -0.0569     -0.0025      0.0039     -0.0547     -0.0252     -0.0090      0.0026      0.0020      0.0024         Georgian
      NorthOssetia11     0.0105     -0.0377      0.0102      0.0040     -0.0140      0.0019     -0.0006      0.0002      0.0015     -0.0034         Ossetian
       NorthOssetia8     0.0137     -0.0404      0.0149      0.0027     -0.0134     -0.0059      0.0020      0.0008     -0.0009      0.0054         Ossetian
               ch193     0.0160     -0.0580      0.0248     -0.0006     -0.0181     -0.0080     -0.0064     -0.0038     -0.0009      0.0035          Chechen
              abh133     0.0262     -0.0663      0.0053      0.0032     -0.0573     -0.0253      0.0016      0.0039      0.0050     -0.0022        Abkhasian
          armenia102     0.0285     -0.0365     -0.0102      0.0063     -0.0235     -0.0066     -0.0004     -0.0040      0.0056      0.0026         Armenian
               lez31     0.0104     -0.0533      0.0263     -0.0005     -0.0213     -0.0112      0.0026      0.0008     -0.0014     -0.0048           Lezgin
                lez7     0.0132     -0.0555      0.0231      0.0058     -0.0248     -0.0071      0.0100     -0.0098      0.0035      0.0043           Lezgin
            kumyks98     0.0137     -0.0545      0.0235      0.0059     -0.0275     -0.0147     -0.0059     -0.0048      0.0042      0.0056            Kumyk
             nogay33     0.0022     -0.0451      0.0282      0.0087     -0.0011      0.0036     -0.0033      0.0033      0.0008      0.0002  Nogai_Karachay_Cherkessia
             kalmyk9     0.0118     -0.0729      0.0809      0.0222      0.0168      0.0159      0.0001     -0.0012     -0.0034     -0.0045           Kalmyk
               bal42     0.0122     -0.0584      0.0136      0.0098     -0.0249     -0.0105      0.0029      0.0073      0.0011      0.0040           Balkar
                mg31     0.0269     -0.0542     -0.0067      0.0051     -0.0536     -0.0226     -0.0117      0.0045      0.0056      0.0012         Georgian
      NorthOssetia12     0.0133     -0.0427      0.0129      0.0053     -0.0205     -0.0075     -0.0018     -0.0031     -0.0012      0.0018         Ossetian
       NorthOssetia9     0.0117     -0.0425      0.0099      0.0057     -0.0169     -0.0039     -0.0031     -0.0030     -0.0013      0.0011         Ossetian
                ch21     0.0090     -0.0619      0.0274      0.0020     -0.0343     -0.0186     -0.0086      0.0021      0.0067     -0.0004          Chechen
              abh147     0.0259     -0.0596      0.0031     -0.0027     -0.0449     -0.0191     -0.0085      0.0070      0.0082      0.0044        Abkhasian
          armenia106     0.0298     -0.0374     -0.0121     -0.0085     -0.0255     -0.0093      0.0033     -0.0064      0.0047      0.0033         Armenian
               lez33     0.0086     -0.0539      0.0262      0.0021     -0.0248     -0.0090     -0.0020      0.0079     -0.0039      0.0000           Lezgin
                lez9     0.0078     -0.0525      0.0217      0.0039     -0.0193     -0.0136     -0.0046     -0.0077     -0.0041     -0.0063           Lezgin
            kumyks90     0.0055     -0.0554      0.0178      0.0052     -0.0236     -0.0093     -0.0022     -0.0069      0.0035      0.0048            Kumyk
             nogay44     0.0109     -0.0487      0.0321      0.0101     -0.0104     -0.0036     -0.0010     -0.0011      0.0040     -0.0040  Nogai_Karachay_Cherkessia
            kalmyk14     0.0116     -0.0789      0.0839      0.0279      0.0107      0.0165     -0.0003     -0.0003      0.0028     -0.0026           Kalmyk
               bal45     0.0135     -0.0599      0.0183      0.0105     -0.0337     -0.0165     -0.0076     -0.0080      0.0088      0.0016           Balkar
                mg34     0.0276     -0.0555     -0.0049      0.0037     -0.0484     -0.0285     -0.0148     -0.0069      0.0054     -0.0048         Georgian
      NorthOssetia14     0.0103     -0.0399      0.0091      0.0054     -0.0141     -0.0039      0.0020     -0.0045      0.0054      0.0012         Ossetian
                 ch3     0.0145     -0.0600      0.0298      0.0109     -0.0332     -0.0343     -0.0015      0.0131      0.0037      0.0054          Chechen
              abh154     0.0298     -0.0549      0.0004      0.0065     -0.0393     -0.0176     -0.0123      0.0017      0.0095      0.0007        Abkhasian
          armenia139     0.0363     -0.0245     -0.0166      0.0014     -0.0214     -0.0040      0.0065     -0.0090      0.0102     -0.0003         Armenian
               lez36     0.0145     -0.0564      0.0323      0.0111     -0.0289     -0.0081     -0.0071      0.0074      0.0059      0.0000           Lezgin
            kumyks40     0.0195     -0.0408      0.0018      0.0127     -0.0327     -0.0123     -0.0030      0.0036      0.0043     -0.0010            Kumyk
            kumyks94     0.0165     -0.0551      0.0234      0.0029     -0.0169      0.0029     -0.0041      0.0047     -0.0045      0.0186            Kumyk
             nogay45     0.0024     -0.0408      0.0347      0.0115     -0.0091      0.0033     -0.0036      0.0009     -0.0020      0.0001  Nogai_Karachay_Cherkessia
            kalmyk67     0.0092     -0.0781      0.0863      0.0183      0.0104      0.0227      0.0023      0.0016     -0.0021     -0.0021           Kalmyk
               bal50     0.0113     -0.0509      0.0201      0.0039     -0.0395     -0.0143     -0.0129     -0.0042      0.0001     -0.0012           Balkar
                mg40     0.0282     -0.0580     -0.0011      0.0099     -0.0495     -0.0226     -0.0100      0.0060      0.0056      0.0022         Georgian
      NorthOssetia17     0.0176     -0.0394      0.0113      0.0037     -0.0203     -0.0056     -0.0010      0.0013      0.0008     -0.0007         Ossetian
               ch113     0.0131     -0.0592      0.0206      0.0057     -0.0371     -0.0119     -0.0025     -0.0002     -0.0028      0.0029          Chechen
                ch31     0.0098     -0.0510      0.0217      0.0017     -0.0365     -0.0238     -0.0047      0.0045      0.0044      0.0083          Chechen
               abh24     0.0331     -0.0591     -0.0035      0.0067     -0.0546     -0.0094     -0.0097     -0.0085     -0.0092      0.0001        Abkhasian
          armenia162     0.0348     -0.0335     -0.0125      0.0075     -0.0385     -0.0085     -0.0101     -0.0067     -0.0144      0.0077         Armenian
               lez37     0.0117     -0.0595      0.0236      0.0041     -0.0204     -0.0084     -0.0113     -0.0034     -0.0077      0.0082           Lezgin
            kumyks41     0.0100     -0.0558      0.0263      0.0112     -0.0341     -0.0067     -0.0080     -0.0125     -0.0056     -0.0000            Kumyk
            kumyks97     0.0092     -0.0465      0.0177      0.0011     -0.0200     -0.0057     -0.0146      0.0086     -0.0082      0.0075            Kumyk
             nogay46     0.0069     -0.0476      0.0300      0.0087     -0.0062      0.0033     -0.0017      0.0006     -0.0016      0.0009  Nogai_Karachay_Cherkessia
            kalmyk13     0.0115     -0.0795      0.0876      0.0234      0.0105      0.0193     -0.0011      0.0010      0.0004     -0.0062           Kalmyk
            kalmyk39     0.0132     -0.0824      0.0879      0.0250      0.0160      0.0166     -0.0008      0.0013      0.0015      0.0012           Kalmyk
           altai363p     0.0117     -0.0706      0.0823      0.0225      0.0128      0.0192     -0.0005      0.0066      0.0036     -0.0045          Altaian
         Tuvinians86     0.0111     -0.0811      0.0909      0.0226      0.0101      0.0204     -0.0001      0.0026      0.0025     -0.0021         Tuvinian
          Dolgan1708     0.0103     -0.0844      0.1012      0.0210      0.0144      0.0251      0.0035     -0.0029      0.0024     -0.0017           Dolgan
            Selkup38    -0.0122     -0.0707      0.0917      0.0159      0.0225      0.0157      0.0019     -0.0006     -0.0008      0.0002           Selkup
              bel43s    -0.0451     -0.0048      0.0446     -0.0068      0.0327      0.0126      0.0093     -0.0028     -0.0025      0.0027       Belarusian
           UkrBel618    -0.0431     -0.0076      0.0405      0.0010      0.0217      0.0075     -0.0001      0.0086     -0.0069      0.0035        Ukrainian
            UkrLv240    -0.0342     -0.0082      0.0332     -0.0135      0.0388      0.0018     -0.0125     -0.0075     -0.0204     -0.0076        Ukrainian
              Est393    -0.0515     -0.0038      0.0465     -0.0206      0.0378      0.0081      0.0006     -0.0096     -0.0025     -0.0004         Estonian
        Mordovians27    -0.0400     -0.0218      0.0536      0.0010      0.0325     -0.0002      0.0098      0.0107      0.0034      0.0008        Mordovian
           Chuvash33    -0.0231     -0.0305      0.0507     -0.0013      0.0150      0.0107      0.0063      0.0002      0.0017     -0.0030          Chuvash
               usb24     0.0082     -0.0597      0.0530      0.0210      0.0046      0.0095     -0.0026     -0.0018      0.0002     -0.0070            Uzbek
            kalmyk55     0.0121     -0.0796      0.0839      0.0219      0.0126      0.0193      0.0028      0.0016      0.0042     -0.0005           Kalmyk
           altai380k     0.0029     -0.0751      0.0824      0.0157      0.0142      0.0197     -0.0016     -0.0014      0.0044     -0.0038          Altaian
        Tuvinians111     0.0077     -0.0799      0.0864      0.0207      0.0158      0.0163     -0.0032      0.0016      0.0015     -0.0012         Tuvinian
          Dolgan3185     0.0064     -0.0851      0.0936      0.0210      0.0202      0.0140      0.0033     -0.0033      0.0020     -0.0057           Dolgan
            Selkup83    -0.0033     -0.0784      0.0969      0.0181      0.0244      0.0213     -0.0017     -0.0020     -0.0027     -0.0016           Selkup
              bel30s    -0.0435      0.0003      0.0381     -0.0083      0.0323      0.0120      0.0179      0.0100     -0.0028     -0.0044       Belarusian
           UkrBel620    -0.0395     -0.0026      0.0304     -0.0055      0.0241      0.0049      0.0050     -0.0007     -0.0026      0.0032        Ukrainian
              Est375    -0.0524     -0.0054      0.0440     -0.0068      0.0416      0.0131     -0.0021      0.0052     -0.0027      0.0015         Estonian
              Est380    -0.0529     -0.0034      0.0481     -0.0069      0.0444      0.0099      0.0048      0.0030     -0.0114      0.0033         Estonian
        Mordovians28    -0.0410     -0.0167      0.0518     -0.0033      0.0282      0.0055     -0.0004     -0.0016      0.0010      0.0069        Mordovian
           Chuvash37    -0.0226     -0.0311      0.0547      0.0041      0.0190      0.0078      0.0004     -0.0013      0.0000     -0.0035          Chuvash
               usb25     0.0096     -0.0606      0.0570      0.0176      0.0092      0.0128     -0.0017     -0.0033      0.0018     -0.0081            Uzbek
            kalmyk22     0.0138     -0.0772      0.0885      0.0210      0.0108      0.0179      0.0030      0.0035     -0.0017      0.0005           Kalmyk
           altai280p     0.0080     -0.0741      0.0793      0.0197      0.0148      0.0202     -0.0018     -0.0003     -0.0008     -0.0085          Altaian
         Tuvinians66     0.0087     -0.0837      0.0889      0.0220      0.0120      0.0150      0.0007     -0.0004      0.0033     -0.0075         Tuvinian
          Dolgan3865     0.0119     -0.0763      0.0901      0.0257      0.0287      0.0316     -0.0037     -0.0063      0.0020     -0.0018    Ignore_Dolgan
            Selkup87     0.0040     -0.0826      0.1013      0.0191      0.0259      0.0240     -0.0006     -0.0024      0.0015     -0.0034           Selkup
              bel72c    -0.0405     -0.0047      0.0402     -0.0094      0.0276      0.0048      0.0089     -0.0094     -0.0066      0.0042       Belarusian
           UkrBel622    -0.0379     -0.0089      0.0398     -0.0030      0.0252      0.0110      0.0025      0.0075     -0.0036     -0.0004        Ukrainian
              Est391    -0.0546     -0.0039      0.0514     -0.0124      0.0365      0.0135      0.0143      0.0010     -0.0046      0.0030         Estonian
              Est377    -0.0537     -0.0050      0.0592     -0.0121      0.0409      0.0140      0.0174     -0.0030     -0.0082      0.0036         Estonian
        Mordovians30    -0.0376     -0.0269      0.0579     -0.0013      0.0335      0.0054      0.0016      0.0062      0.0046     -0.0058        Mordovian
           Chuvash13    -0.0238     -0.0322      0.0534      0.0007      0.0173      0.0072     -0.0007     -0.0010      0.0005     -0.0004          Chuvash
               usb35     0.0088     -0.0609      0.0502      0.0116      0.0074      0.0108     -0.0002     -0.0032     -0.0005     -0.0110            Uzbek
            kalmyk44     0.0115     -0.0801      0.0834      0.0249      0.0126      0.0225      0.0014     -0.0040      0.0025     -0.0050           Kalmyk
         Tuvinians64     0.0078     -0.0807      0.0913      0.0221      0.0179      0.0143     -0.0036     -0.0024      0.0038     -0.0045         Tuvinian
           Selkup220    -0.0157     -0.0577      0.0772      0.0050      0.0249      0.0066      0.0001     -0.0041     -0.0053      0.0018           Selkup
           Selkup121    -0.0110     -0.0711      0.0916      0.0146      0.0252      0.0185      0.0007      0.0040      0.0018     -0.0078           Selkup
              bel93c    -0.0459     -0.0054      0.0435     -0.0050      0.0343      0.0128      0.0138     -0.0080     -0.0006     -0.0067       Belarusian
           UkrBel733    -0.0413     -0.0032      0.0422     -0.0082      0.0205      0.0162      0.0015      0.0014     -0.0115      0.0052        Ukrainian
              Est372    -0.0530     -0.0041      0.0470     -0.0089      0.0370      0.0071     -0.0016      0.0065     -0.0058     -0.0020         Estonian
         Mordovians4    -0.0392     -0.0136      0.0561     -0.0033      0.0440      0.0100      0.0135     -0.0021     -0.0025      0.0057        Mordovian
        Mordovians31    -0.0400     -0.0201      0.0514     -0.0132      0.0312      0.0049      0.0050     -0.0101      0.0009     -0.0003        Mordovian
           Chuvash20    -0.0246     -0.0265      0.0462      0.0061      0.0169      0.0070     -0.0006      0.0015      0.0008     -0.0013          Chuvash
               usb40     0.0068     -0.0637      0.0618      0.0180      0.0011      0.0084     -0.0005      0.0013     -0.0043     -0.0042            Uzbek
           altai431k     0.0072     -0.0751      0.0821      0.0185      0.0078      0.0136     -0.0016     -0.0011      0.0017     -0.0076          Altaian
         Tuvinians51     0.0092     -0.0851      0.0922      0.0177      0.0139      0.0216      0.0045     -0.0025      0.0023     -0.0015         Tuvinian
         Tuvinians67     0.0070     -0.0807      0.0953      0.0155      0.0182      0.0223     -0.0010     -0.0008      0.0028     -0.0025         Tuvinian
           Selkup105    -0.0224     -0.0359      0.0609      0.0049      0.0148      0.0072     -0.0026     -0.0014      0.0035     -0.0018           Selkup
            Selkup82    -0.0131     -0.0697      0.0865      0.0120      0.0303      0.0182     -0.0050     -0.0032      0.0000     -0.0036           Selkup
             bel110c    -0.0423     -0.0058      0.0422     -0.0039      0.0419      0.0126      0.0046     -0.0040     -0.0064     -0.0111       Belarusian
           UkrBel736    -0.0375     -0.0111      0.0412     -0.0061      0.0371      0.0065     -0.0025     -0.0146     -0.0051     -0.0016        Ukrainian
              Est358    -0.0515     -0.0015      0.0470     -0.0156      0.0359      0.0153      0.0057     -0.0038     -0.0003      0.0040         Estonian
        Mordovians17    -0.0407     -0.0168      0.0561     -0.0030      0.0368      0.0053      0.0072      0.0049      0.0047     -0.0052        Mordovian
         Mordovians1    -0.0382     -0.0191      0.0511     -0.0095      0.0230      0.0074      0.0001     -0.0076      0.0003     -0.0032        Mordovian
           Chuvash22    -0.0215     -0.0352      0.0511      0.0046      0.0115      0.0094      0.0024      0.0018     -0.0010     -0.0026          Chuvash
                usb6     0.0119     -0.0632      0.0547      0.0123      0.0076      0.0108     -0.0034     -0.0026      0.0017     -0.0025            Uzbek
           altai283p     0.0049     -0.0732      0.0779      0.0143      0.0167      0.0169      0.0041     -0.0004      0.0007      0.0008          Altaian
         Tuvinians56     0.0107     -0.0849      0.0884      0.0184      0.0116      0.0206     -0.0006     -0.0026      0.0028     -0.0042         Tuvinian
         Tuvinians54     0.0086     -0.0766      0.0887      0.0228      0.0176      0.0205      0.0032     -0.0002      0.0041      0.0027         Tuvinian
             Selkup4    -0.0122     -0.0699      0.0886      0.0140      0.0228      0.0158      0.0047     -0.0047      0.0023     -0.0021           Selkup
               bel8s    -0.0378     -0.0013      0.0380     -0.0061      0.0314      0.0074     -0.0047     -0.0032     -0.0043      0.0071       Belarusian
      belarusian23vp    -0.0406     -0.0085      0.0412     -0.0094      0.0295      0.0024     -0.0020     -0.0031     -0.0069      0.0026       Belarusian
              Est400    -0.0463     -0.0073      0.0422     -0.0077      0.0437      0.0083      0.0003     -0.0103     -0.0045      0.0033         Estonian
        Mordovians22    -0.0398     -0.0185      0.0597     -0.0032      0.0404      0.0075      0.0110      0.0014     -0.0148      0.0065        Mordovian
           Chuvash26    -0.0231     -0.0303      0.0494      0.0019      0.0175      0.0091      0.0021     -0.0017     -0.0021      0.0004          Chuvash
           Chuvash24    -0.0260     -0.0323      0.0482     -0.0039      0.0198      0.0077      0.0010      0.0045      0.0028     -0.0007          Chuvash
               usb64     0.0105     -0.0567      0.0387      0.0130      0.0005      0.0071     -0.0054     -0.0015      0.0013      0.0001            Uzbek
           altai419A     0.0068     -0.0752      0.0772      0.0200      0.0101      0.0166      0.0043      0.0030      0.0006      0.0005          Altaian
         Tuvinians61     0.0133     -0.0845      0.0886      0.0263      0.0143      0.0175     -0.0013     -0.0014      0.0042     -0.0069         Tuvinian
          Dolgan3875     0.0074     -0.0812      0.0935      0.0228      0.0188      0.0267     -0.0012     -0.0019     -0.0012     -0.0024           Dolgan
            Selkup21    -0.0164     -0.0628      0.0808      0.0152      0.0214      0.0153     -0.0028      0.0014      0.0001     -0.0040           Selkup
              bel23s    -0.0483     -0.0042      0.0376     -0.0146      0.0343      0.0114      0.0028     -0.0130     -0.0085      0.0068       Belarusian
      belarusian47zp    -0.0440     -0.0031      0.0338     -0.0035      0.0314      0.0089      0.0006     -0.0080      0.0019     -0.0046       Belarusian
            UkrLv228    -0.0351     -0.0046      0.0339     -0.0117      0.0235      0.0115      0.0048     -0.0021     -0.0061     -0.0004        Ukrainian
              Est397    -0.0485     -0.0011      0.0466     -0.0116      0.0369      0.0079      0.0053      0.0045     -0.0052     -0.0073         Estonian
        Mordovians32    -0.0424     -0.0191      0.0572      0.0013      0.0326      0.0057      0.0000      0.0048     -0.0145      0.0001        Mordovian
           Chuvash29    -0.0255     -0.0295      0.0523      0.0039      0.0192      0.0092      0.0016     -0.0025     -0.0027     -0.0031          Chuvash
           Chuvash25    -0.0282     -0.0244      0.0512     -0.0058      0.0199      0.0029      0.0018      0.0011     -0.0028     -0.0003          Chuvash
               usb72     0.0164     -0.0473      0.0383      0.0105      0.0028      0.0057     -0.0037     -0.0024     -0.0013     -0.0030            Uzbek
           altai409k     0.0067     -0.0782      0.0830      0.0186      0.0101      0.0146     -0.0072     -0.0020     -0.0022     -0.0030          Altaian
         Tuvinians85     0.0083     -0.0823      0.0921      0.0256      0.0192      0.0210     -0.0019     -0.0032     -0.0018     -0.0032         Tuvinian
          Dolgan3857     0.0061     -0.0741      0.0849      0.0176      0.0182      0.0265      0.0045     -0.0025     -0.0011     -0.0003           Dolgan
            Selkup4a    -0.0031     -0.0775      0.0949      0.0134      0.0236      0.0223     -0.0024     -0.0010      0.0025     -0.0043           Selkup
              bel82s    -0.0438     -0.0035      0.0386     -0.0110      0.0274      0.0105      0.0102     -0.0086     -0.0163      0.0027       Belarusian
           UkrBel614    -0.0409     -0.0122      0.0503     -0.0021      0.0327      0.0023     -0.0051      0.0081     -0.0061     -0.0036        Ukrainian
            UkrLv237    -0.0370     -0.0013      0.0267     -0.0132      0.0266      0.0069      0.0070     -0.0020     -0.0081     -0.0012        Ukrainian
              Est394    -0.0489     -0.0022      0.0479     -0.0125      0.0485      0.0138      0.0105      0.0073     -0.0082     -0.0088         Estonian
         Mordovians5    -0.0435     -0.0136      0.0560     -0.0052      0.0350      0.0149      0.0033      0.0020     -0.0079      0.0039        Mordovian
           Chuvash31    -0.0253     -0.0337      0.0494     -0.0021      0.0151      0.0058     -0.0001     -0.0017     -0.0022     -0.0033          Chuvash
                usb2     0.0116     -0.0580      0.0587      0.0119      0.0093      0.0095      0.0006      0.0020      0.0003      0.0043            Uzbek
               usb78     0.0098     -0.0467      0.0435      0.0058      0.0044      0.0090     -0.0018     -0.0004      0.0015     -0.0058            Uzbek
                usb8     0.0120     -0.0572      0.0524      0.0118      0.0119      0.0107      0.0040     -0.0019      0.0044     -0.0026            Uzbek
       tdj508_rushan     0.0039     -0.0420      0.0343      0.0042     -0.0024     -0.0028     -0.0012      0.0005      0.0037     -0.0025            Tajik
      tdj126_shugnan     0.0043     -0.0450      0.0304      0.0081     -0.0023     -0.0029     -0.0031      0.0004     -0.0020     -0.0020            Tajik
       tdj868_rushan     0.0033     -0.0457      0.0307      0.0059      0.0014      0.0020     -0.0033      0.0047     -0.0009     -0.0009            Tajik
      UZB178_turkmen     0.0129     -0.0525      0.0491      0.0056      0.0050      0.0046      0.0033      0.0001      0.0019     -0.0040          Turkmen
    tdj252_ishkashim     0.0070     -0.0529      0.0396      0.0109     -0.0009      0.0053     -0.0033      0.0011      0.0022     -0.0025            Tajik
      tdj979_shugnan     0.0040     -0.0448      0.0299      0.0066      0.0027      0.0012      0.0005     -0.0001      0.0004     -0.0006            Tajik
      UZB180_turkmen     0.0100     -0.0499      0.0430      0.0068      0.0053      0.0105      0.0008      0.0010     -0.0002     -0.0062          Turkmen
    tdj255_ishkashim     0.0093     -0.0516      0.0328      0.0064     -0.0034      0.0030      0.0003      0.0002      0.0009      0.0023            Tajik
      UZB101_turkmen     0.0191     -0.0371      0.0224      0.0115      0.0001      0.0030     -0.0003      0.0018      0.0057     -0.0005  Turkmen_outlier
           saudi1403     0.0853      0.0722      0.0349      0.0223      0.0199      0.1996      0.1304      0.1578      0.0979      0.1572            Saudi
    tdj269_ishkashim     0.0047     -0.0467      0.0360      0.0029      0.0021      0.0045      0.0001      0.0015     -0.0020     -0.0057            Tajik
      UZB102_turkmen     0.0120     -0.0471      0.0337      0.0063      0.0002      0.0067      0.0048     -0.0021      0.0004      0.0018          Turkmen
        Yemenese1529     0.0620      0.0067      0.0064      0.0259      0.0234      0.0177      0.0042      0.0040     -0.0064     -0.0041           Yemeni
      UZB105_turkmen     0.0042     -0.0545      0.0505      0.0173      0.0084      0.0081      0.0003      0.0022      0.0011     -0.0060          Turkmen
      tdj305_shugnan    -0.0013     -0.0476      0.0317      0.0020      0.0010     -0.0001      0.0007      0.0019      0.0019     -0.0020            Tajik
      UZB111_turkmen     0.0148     -0.0464      0.0347      0.0074      0.0018      0.0064      0.0034      0.0013     -0.0011      0.0000          Turkmen
      UZB150_turkmen     0.0178     -0.0489      0.0356      0.0136     -0.0041      0.0055     -0.0035      0.0029      0.0033     -0.0039          Turkmen
             NA13597     0.0271     -0.0831      0.0867      0.0278      0.0169      0.0186      0.0045     -0.0026      0.0015     -0.0051           Atayal
             NA13605     0.0260     -0.0870      0.0926      0.0293      0.0134      0.0203      0.0027     -0.0020      0.0025     -0.0007           Atayal
             NA13613     0.0271     -0.0831      0.0866      0.0229      0.0111      0.0165     -0.0003     -0.0054     -0.0052     -0.0035              Ami
             NA15202    -0.0346      0.0080      0.0161     -0.0047      0.0106      0.0132      0.0019      0.0052     -0.0028      0.0118        Hungarian
             NA15725    -0.0375      0.0059      0.0210     -0.0015      0.0251     -0.0000      0.0071     -0.0015      0.0013      0.0090            Czech
             NA15733    -0.0365     -0.0040      0.0217     -0.0084      0.0222      0.0122      0.0130     -0.0030     -0.0039     -0.0011            Czech
             NA15762    -0.0429      0.0036      0.0199     -0.0111      0.0081     -0.0089     -0.0136      0.0042     -0.0020      0.0031        Icelandic
             NA17373    -0.0033      0.0075     -0.0129      0.0016     -0.0119      0.0037      0.0042     -0.0080      0.0061      0.0066            Greek
             NA11200    -0.0032     -0.0824      0.0959      0.0175      0.0200      0.0174     -0.0015      0.0034      0.0059     -0.0051          Quechua
             NA21487     0.1618      0.0860      0.0218      0.1190      0.1931      0.1087     -0.0015     -0.0279     -0.0165     -0.0337            Masai
             ND19394     0.0246     -0.0902      0.0909      0.0250      0.0122      0.0203     -0.0022     -0.0004      0.0003     -0.0020           Korean
             NA13598     0.0240     -0.0844      0.0833      0.0296      0.0098      0.0259      0.0063     -0.0021      0.0023     -0.0051           Atayal
             NA13606     0.0271     -0.0854      0.0918      0.0286      0.0153      0.0177      0.0038      0.0006      0.0013      0.0001           Atayal
             NA13614     0.0257     -0.0821      0.0867      0.0238      0.0130      0.0198     -0.0015     -0.0015      0.0011     -0.0071              Ami
             NA15203    -0.0335      0.0004      0.0128     -0.0018      0.0101      0.0004     -0.0076      0.0004     -0.0002     -0.0015        Hungarian
             NA15726    -0.0349      0.0027      0.0133     -0.0061      0.0148      0.0079     -0.0027      0.0050     -0.0026     -0.0084            Czech
             NA15755    -0.0478      0.0126      0.0147     -0.0128      0.0219     -0.0181     -0.0015      0.0072      0.0018     -0.0043        Icelandic
             NA15763    -0.0436      0.0031      0.0203     -0.0015      0.0042     -0.0062     -0.0075      0.0046     -0.0030      0.0007        Icelandic
             NA17374     0.0301     -0.0271     -0.0235      0.0060     -0.0314     -0.0058     -0.0041      0.0079     -0.0043      0.0104            Greek
             NA11201    -0.0045     -0.0753      0.0941      0.0162      0.0222      0.0163     -0.0063     -0.0002      0.0097     -0.0038          Quechua
             NA21490     0.1631      0.0885      0.0221      0.1180      0.1873      0.1161      0.0009     -0.0162     -0.0192     -0.0313            Masai
             ND22219     0.0231     -0.0889      0.0933      0.0279      0.0145      0.0224     -0.0036      0.0034      0.0077     -0.0095           Korean
             NA13599     0.0258     -0.0885      0.0934      0.0259      0.0158      0.0207      0.0028     -0.0009      0.0011     -0.0107           Atayal
             NA13607     0.0228     -0.0850      0.0935      0.0231      0.0141      0.0166      0.0010     -0.0057      0.0001     -0.0086              Ami
             NA13615     0.0249     -0.0874      0.0897      0.0296      0.0104      0.0218     -0.0010     -0.0010      0.0017     -0.0035              Ami
             NA15204    -0.0281     -0.0009      0.0177     -0.0040      0.0178      0.0072      0.0037     -0.0003     -0.0016      0.0016        Hungarian
             NA15727    -0.0371      0.0058      0.0177     -0.0106      0.0178     -0.0007      0.0007      0.0019     -0.0003      0.0003            Czech
             NA15756    -0.0425      0.0101      0.0179     -0.0069      0.0096     -0.0028      0.0049      0.0012     -0.0026     -0.0001        Icelandic
             NA15764    -0.0376      0.0073      0.0163     -0.0088      0.0086     -0.0067     -0.0059      0.0090      0.0003      0.0013        Icelandic
             NA17375     0.0081     -0.0041     -0.0172     -0.0038     -0.0089      0.0004      0.0049      0.0005      0.0031      0.0067            Greek
             NA21514     0.1481      0.0786      0.0242      0.1082      0.1649      0.1024      0.0130     -0.0215     -0.0260     -0.0409            Masai
             NA00726     0.0229     -0.0922      0.0971      0.0245      0.0167      0.0243     -0.0018     -0.0017      0.0045     -0.0091           Korean
             NA13600     0.0231     -0.0857      0.0924      0.0254      0.0123      0.0203      0.0020     -0.0006      0.0073     -0.0013    Ignore_Atayal
             NA13608     0.0245     -0.0862      0.0890      0.0273      0.0120      0.0197     -0.0038      0.0012      0.0025     -0.0055              Ami
             NA13616     0.0261     -0.0888      0.0897      0.0311      0.0126      0.0183     -0.0002     -0.0027     -0.0058     -0.0061              Ami
             NA15205    -0.0336      0.0045      0.0177     -0.0115      0.0124      0.0072     -0.0056      0.0164      0.0070      0.0106        Hungarian
             NA15728    -0.0346      0.0047      0.0207     -0.0078      0.0149     -0.0045     -0.0033     -0.0051     -0.0099      0.0058            Czech
             NA15757    -0.0401      0.0048      0.0134     -0.0106      0.0148      0.0045     -0.0046      0.0037     -0.0007      0.0020        Icelandic
             NA15765    -0.0447      0.0083      0.0236     -0.0085      0.0177     -0.0036      0.0003     -0.0038      0.0006      0.0011        Icelandic
             NA17376     0.0206     -0.0069     -0.0188      0.0021     -0.0217      0.0006      0.0015     -0.0040      0.0057     -0.0065            Greek
             NA21302     0.1544      0.0838      0.0242      0.1130      0.1707      0.0985      0.0113     -0.0150     -0.0352     -0.0424            Masai
             NA21581     0.1585      0.0852      0.0252      0.1138      0.1827      0.1079     -0.0031     -0.0261     -0.0090     -0.0433            Masai
             NA13601     0.0238     -0.0834      0.0919      0.0251      0.0158      0.0205      0.0081      0.0021     -0.0014     -0.0032           Atayal
             NA13609     0.0241     -0.0915      0.0956      0.0270      0.0175      0.0214     -0.0044     -0.0063      0.0040     -0.0067              Ami
             NA15206    -0.0299      0.0045      0.0075     -0.0037      0.0126      0.0021      0.0028     -0.0010     -0.0006     -0.0075        Hungarian
             NA15729    -0.0350      0.0033      0.0198     -0.0048      0.0114      0.0076     -0.0085      0.0045      0.0026     -0.0017            Czech
             NA15758    -0.0404      0.0054      0.0229     -0.0043      0.0116     -0.0075     -0.0048      0.0109     -0.0032     -0.0034        Icelandic
             NA15766    -0.0428      0.0063      0.0174     -0.0055      0.0004     -0.0073     -0.0008      0.0109      0.0028     -0.0050        Icelandic
             NA17377    -0.0062     -0.0016     -0.0006      0.0044     -0.0123     -0.0024      0.0034     -0.0035      0.0027      0.0026            Greek
             NA21310     0.1571      0.0820      0.0244      0.1166      0.1765      0.1064      0.0146     -0.0166     -0.0333     -0.0318            Masai
             NA21648     0.1645      0.0855      0.0202      0.1166      0.1739      0.1071      0.0223     -0.0248     -0.0300     -0.0519            Masai
             NA13602     0.0245     -0.0825      0.0914      0.0257      0.0124      0.0223      0.0023     -0.0053      0.0036     -0.0009           Atayal
             NA13610     0.0270     -0.0881      0.0871      0.0259      0.0131      0.0160      0.0024     -0.0028      0.0015     -0.0052              Ami
             NA15199    -0.0338      0.0031      0.0161     -0.0000      0.0089      0.0065     -0.0029     -0.0027     -0.0038      0.0023        Hungarian
             NA15207    -0.0292     -0.0033      0.0189     -0.0037      0.0177      0.0044      0.0051     -0.0010     -0.0033     -0.0049        Hungarian
             NA15730    -0.0335      0.0064      0.0155     -0.0126      0.0117     -0.0035     -0.0021     -0.0035     -0.0044     -0.0051            Czech
             NA15759    -0.0432      0.0055      0.0171     -0.0060      0.0122     -0.0068      0.0011      0.0174     -0.0002      0.0072        Icelandic
             NA17370     0.0134     -0.0045     -0.0140      0.0032     -0.0115      0.0011      0.0000     -0.0023      0.0040      0.0033     Ignore_Greek
             NA11197    -0.0039     -0.0702      0.0880      0.0162      0.0220      0.0147      0.0024     -0.0026      0.0031      0.0021          Quechua
             NA21366     0.1544      0.0777      0.0271      0.1073      0.1719      0.1004      0.0132     -0.0167     -0.0228     -0.0331            Masai
             ND13299     0.0243     -0.0891      0.0945      0.0271      0.0141      0.0251     -0.0001     -0.0036      0.0031     -0.0050           Korean
             NA13603     0.0252     -0.0848      0.0903      0.0269      0.0138      0.0259      0.0080      0.0029     -0.0005     -0.0022           Atayal
             NA13611     0.0244     -0.0886      0.0864      0.0279      0.0126      0.0235      0.0000      0.0021      0.0015     -0.0055              Ami
             NA15200    -0.0344      0.0037      0.0206     -0.0077      0.0285     -0.0006      0.0012      0.0014     -0.0088      0.0097        Hungarian
             NA15208    -0.0325      0.0057      0.0127     -0.0006      0.0154     -0.0026      0.0070     -0.0006     -0.0039      0.0005        Hungarian
             NA15731    -0.0382      0.0022      0.0205     -0.0020      0.0179      0.0012      0.0005     -0.0079     -0.0093      0.0003            Czech
             NA15760    -0.0438      0.0037      0.0219     -0.0054      0.0238     -0.0028     -0.0001      0.0101     -0.0018      0.0014        Icelandic
             NA17371     0.0136     -0.0059     -0.0141      0.0023     -0.0158      0.0040     -0.0013     -0.0019      0.0002     -0.0001     Ignore_Greek
             NA11198    -0.0021     -0.0646      0.0818      0.0178      0.0277      0.0148      0.0000      0.0029     -0.0022      0.0006          Quechua
             NA21425     0.1576      0.0811      0.0262      0.1095      0.1710      0.1046      0.0063     -0.0095     -0.0199     -0.0400            Masai
             ND14916     0.0254     -0.0913      0.0961      0.0291      0.0176      0.0204     -0.0011      0.0013     -0.0009     -0.0033           Korean
             NA13604     0.0276     -0.0838      0.0848      0.0242      0.0137      0.0176      0.0017     -0.0018      0.0008     -0.0071           Atayal
             NA13612     0.0223     -0.0835      0.0918      0.0273      0.0167      0.0217     -0.0002     -0.0016     -0.0000      0.0026              Ami
             NA15201    -0.0310     -0.0004      0.0116     -0.0050      0.0134      0.0088      0.0050     -0.0008     -0.0012      0.0099        Hungarian
             NA15724    -0.0386      0.0012      0.0213     -0.0008      0.0195     -0.0024      0.0002     -0.0017     -0.0072      0.0043            Czech
             NA15732    -0.0404     -0.0009      0.0263     -0.0046      0.0169      0.0105      0.0056      0.0002      0.0045     -0.0053            Czech
             NA15761    -0.0442      0.0046      0.0245     -0.0087      0.0230     -0.0043     -0.0071      0.0024      0.0034      0.0056        Icelandic
             NA17372     0.0045     -0.0003     -0.0080      0.0090     -0.0017     -0.0027     -0.0076      0.0043      0.0015      0.0016            Greek
             NA11199    -0.0012     -0.0691      0.0853      0.0143      0.0173      0.0120     -0.0007      0.0033     -0.0000     -0.0050          Quechua
             NA21477     0.1613      0.0859      0.0216      0.1150      0.1911      0.1073     -0.0059     -0.0212     -0.0216     -0.0341            Masai
             ND15143     0.0231     -0.0887      0.0954      0.0307      0.0113      0.0234     -0.0060      0.0053     -0.0006     -0.0007           Korean
             HG00103    -0.0413      0.0086      0.0116     -0.0032      0.0159     -0.0018      0.0018     -0.0000      0.0091     -0.0008         Scottish
             HG00104    -0.0358      0.0026      0.0118     -0.0081      0.0076     -0.0076     -0.0129      0.0008      0.0031     -0.0038         Scottish
             HG00105    -0.0408      0.0128      0.0125     -0.0084      0.0044     -0.0018     -0.0049     -0.0008      0.0040      0.0015         Scottish
             HG00106    -0.0394      0.0043      0.0128     -0.0056      0.0058     -0.0122      0.0020     -0.0016      0.0122     -0.0065         Scottish
             HG00128    -0.0366      0.0109      0.0049     -0.0025      0.0043     -0.0050     -0.0100     -0.0032      0.0032     -0.0012          English
             HG00129    -0.0387      0.0118      0.0130     -0.0026      0.0001     -0.0025      0.0020      0.0006      0.0141      0.0014          English
             HG00130    -0.0340      0.0092      0.0039     -0.0014      0.0060     -0.0045     -0.0013      0.0083     -0.0146     -0.0034          English
             HG00131    -0.0340      0.0088      0.0074     -0.0035      0.0037     -0.0022     -0.0032     -0.0019     -0.0028      0.0029          English
             HG00233    -0.0368      0.0160      0.0006     -0.0065      0.0025      0.0055      0.0072      0.0050     -0.0054     -0.0029          English
             HG00234    -0.0375      0.0096      0.0061      0.0002     -0.0014     -0.0108      0.0029      0.0078     -0.0010      0.0026          English
             HG00232    -0.0353      0.0086      0.0024     -0.0077      0.0089     -0.0008      0.0077      0.0009      0.0060     -0.0109          English
             HG01500    -0.0146      0.0298     -0.0255      0.0215     -0.0129     -0.0043     -0.0105     -0.0124     -0.0074     -0.0090          Spanish
             HG01501    -0.0157      0.0293     -0.0194      0.0087     -0.0086      0.0137     -0.0057     -0.0077     -0.0007      0.0088          Spanish
             HG01503    -0.0207      0.0280     -0.0291      0.0164     -0.0162     -0.0163      0.0055     -0.0073      0.0093      0.0009          Spanish
             HG01504    -0.0149      0.0351     -0.0343      0.0007     -0.0180      0.0049      0.0009     -0.0027      0.0041      0.0061          Spanish
             HG01506    -0.0185      0.0301     -0.0247      0.0010     -0.0070      0.0008     -0.0011     -0.0023      0.0139     -0.0179          Spanish
             HG01507    -0.0207      0.0288     -0.0250      0.0075     -0.0003     -0.0086     -0.0001      0.0018      0.0080     -0.0124          Spanish
             HG01509    -0.0109      0.0359     -0.0235     -0.0012     -0.0050      0.0040      0.0009      0.0093      0.0146     -0.0172          Spanish
             HG01510    -0.0181      0.0305     -0.0191     -0.0026     -0.0107      0.0092     -0.0126     -0.0059      0.0068     -0.0010          Spanish
             HG01512    -0.0262      0.0310     -0.0247      0.0002     -0.0169     -0.0035      0.0085     -0.0006      0.0030      0.0039          Spanish
             HG01513    -0.0260      0.0320     -0.0268      0.0062     -0.0131      0.0013     -0.0139     -0.0116      0.0196     -0.0137          Spanish
             HG01515    -0.0311      0.0381     -0.0264      0.0030     -0.0182     -0.0064     -0.0062      0.0023     -0.0025      0.0015    Spanish_North
             HG01516    -0.0338      0.0393     -0.0361      0.0038     -0.0177     -0.0094      0.0026      0.0017      0.0112      0.0053    Spanish_North
             HG01518    -0.0319      0.0352     -0.0319      0.0017     -0.0182     -0.0073     -0.0083      0.0110      0.0079     -0.0018    Spanish_North
             HG01524    -0.0167      0.0307     -0.0216      0.0107     -0.0163     -0.0076      0.0087      0.0026      0.0068     -0.0032          Spanish
             HG01527    -0.0128      0.0335     -0.0266      0.0153      0.0091      0.0016     -0.0035      0.0077     -0.0159      0.0069          Spanish
             HG01528    -0.0189      0.0349     -0.0307      0.0179     -0.0047      0.0016      0.0055     -0.0031      0.0044      0.0067          Spanish
             HG01530    -0.0188      0.0287     -0.0256      0.0105     -0.0047      0.0056      0.0011     -0.0012     -0.0172      0.0018          Spanish
             HG01536    -0.0240      0.0274     -0.0190      0.0037     -0.0103      0.0041     -0.0013     -0.0034     -0.0023     -0.0031          Spanish
             HG01537    -0.0211      0.0213     -0.0246      0.0053     -0.0036     -0.0098     -0.0017      0.0003      0.0011      0.0054          Spanish
             HG01605    -0.0216      0.0280     -0.0332      0.0114     -0.0206      0.0049     -0.0086     -0.0002      0.0124      0.0038          Spanish
             HG01606    -0.0242      0.0299     -0.0236      0.0054     -0.0065      0.0065     -0.0065     -0.0019     -0.0014     -0.0073          Spanish
             HG01607    -0.0151      0.0236     -0.0293      0.0028     -0.0076     -0.0138     -0.0048     -0.0035     -0.0027      0.0014          Spanish
             HG01608    -0.0206      0.0283     -0.0279      0.0103     -0.0098      0.0068     -0.0001     -0.0078      0.0080     -0.0044          Spanish
             HG01613    -0.0204      0.0224     -0.0263      0.0041     -0.0144      0.0057     -0.0009      0.0068      0.0031     -0.0052          Spanish
             HG01615    -0.0206      0.0218     -0.0218      0.0117     -0.0152      0.0017     -0.0019      0.0100     -0.0038     -0.0051          Spanish
             HG01617    -0.0166      0.0287     -0.0282      0.0082     -0.0158      0.0003     -0.0050     -0.0045     -0.0111     -0.0039          Spanish
             HG01618    -0.0180      0.0267     -0.0247      0.0000     -0.0085     -0.0090     -0.0048     -0.0083      0.0019      0.0098          Spanish
             HG01619    -0.0151      0.0311     -0.0319      0.0057     -0.0115     -0.0009     -0.0081      0.0018      0.0019     -0.0090          Spanish
             HG01620    -0.0166      0.0277     -0.0286      0.0112     -0.0115      0.0009      0.0122     -0.0159     -0.0073      0.0087          Spanish
             HG01623    -0.0168      0.0324     -0.0320      0.0096     -0.0190      0.0041      0.0041     -0.0020      0.0015      0.0023          Spanish
             HG01624    -0.0149      0.0349     -0.0289      0.0101     -0.0152     -0.0003     -0.0009      0.0047     -0.0021      0.0023          Spanish
             HG01625    -0.0192      0.0238     -0.0194      0.0077     -0.0130     -0.0062     -0.0106      0.0108     -0.0016     -0.0078          Spanish
             HG01626    -0.0056      0.0184     -0.0357      0.0047     -0.0142      0.0082      0.0041     -0.0010     -0.0026      0.0020          Spanish
             HG01630    -0.0009      0.0271     -0.0185      0.0088     -0.0009      0.0028     -0.0005      0.0005     -0.0037     -0.0024   Ignore_Spanish
             HG00171    -0.0542     -0.0144      0.0624     -0.0115      0.0493      0.0183      0.0037      0.0010     -0.0061     -0.0008          Finnish
             HG00174    -0.0461     -0.0014      0.0457     -0.0072      0.0282      0.0185      0.0021     -0.0135     -0.0096      0.0022          Finnish
             HG00190    -0.0468     -0.0048      0.0485     -0.0161      0.0373      0.0168      0.0079      0.0104     -0.0047     -0.0090          Finnish
             HG00266    -0.0483     -0.0086      0.0528     -0.0117      0.0457      0.0222      0.0023      0.0089     -0.0020     -0.0095          Finnish
             HG00231    -0.0347      0.0028      0.0050     -0.0041     -0.0052     -0.0042      0.0007      0.0030      0.0003      0.0036          English
             HG00183    -0.0453     -0.0161      0.0530     -0.0047      0.0431      0.0127      0.0042      0.0059     -0.0052      0.0049          Finnish
             HG00126    -0.0392      0.0099      0.0014     -0.0009      0.0052     -0.0062      0.0020      0.0046     -0.0028      0.0118          English
             HG00173    -0.0505     -0.0107      0.0606     -0.0116      0.0370      0.0156     -0.0030     -0.0023      0.0077     -0.0050          Finnish
             HG00181    -0.0326     -0.0041      0.0389     -0.0035      0.0373      0.0157      0.0041      0.0076     -0.0031      0.0031          Finnish
             HG00182    -0.0485     -0.0149      0.0672     -0.0047      0.0379      0.0167      0.0054      0.0048     -0.0064     -0.0110          Finnish
             HG01747    -0.0205      0.0284     -0.0269      0.0093     -0.0165     -0.0167     -0.0033      0.0061      0.0090     -0.0148          Spanish
             HG01746    -0.0224      0.0306     -0.0287      0.0076     -0.0135     -0.0090     -0.0016      0.0018     -0.0036      0.0059          Spanish
             HG01675    -0.0224      0.0327     -0.0345      0.0010     -0.0130     -0.0104     -0.0112      0.0043      0.0026     -0.0002          Spanish
             HG01680    -0.0234      0.0295     -0.0324      0.0162     -0.0053     -0.0106     -0.0083     -0.0021      0.0067     -0.0040          Spanish
             HG01682    -0.0251      0.0298     -0.0231      0.0073     -0.0135     -0.0105      0.0024      0.0009      0.0016      0.0021          Spanish
             HG01700    -0.0325      0.0357     -0.0362      0.0107     -0.0284     -0.0224     -0.0065      0.0037      0.0129     -0.0062    Spanish_North
             HG01679    -0.0210      0.0322     -0.0328      0.0056     -0.0156     -0.0010     -0.0026      0.0046     -0.0009     -0.0010          Spanish
             HG01702    -0.0327      0.0415     -0.0344      0.0057     -0.0222     -0.0103     -0.0085      0.0077      0.0059     -0.0036    Spanish_North
             HG01676    -0.0273      0.0373     -0.0330      0.0086     -0.0235      0.0033     -0.0000     -0.0007      0.0041     -0.0012          Spanish
             HG01684    -0.0234      0.0294     -0.0305      0.0011     -0.0100     -0.0066     -0.0036      0.0054      0.0071     -0.0024          Spanish
             HG01705    -0.0177      0.0311     -0.0306      0.0117     -0.0094      0.0025      0.0060      0.0027      0.0052     -0.0132          Spanish
             HG01707    -0.0188      0.0269     -0.0248     -0.0015      0.0027      0.0007     -0.0080      0.0026      0.0118     -0.0096          Spanish
             HG01685    -0.0152      0.0260     -0.0209      0.0185     -0.0053      0.0035     -0.0127     -0.0072     -0.0159     -0.0206          Spanish
             HG01686    -0.0205      0.0347     -0.0171      0.0056     -0.0008     -0.0040     -0.0076     -0.0054     -0.0061     -0.0107          Spanish
             HG01704    -0.0110      0.0288     -0.0250      0.0076      0.0092     -0.0063      0.0052     -0.0215     -0.0027     -0.0007          Spanish
             HG01673    -0.0212      0.0260     -0.0245      0.0061     -0.0093      0.0113     -0.0071      0.0032      0.0024     -0.0064          Spanish
             HG01695    -0.0038      0.0257     -0.0137      0.0127      0.0098      0.0036      0.0059     -0.0097      0.0016      0.0004  Canary_Islander
             HG01694    -0.0023      0.0212     -0.0171      0.0072      0.0054     -0.0012     -0.0025     -0.0085     -0.0039      0.0014  Canary_Islander
             HG01761    -0.0224      0.0314     -0.0313      0.0025     -0.0043     -0.0125     -0.0044     -0.0037      0.0055     -0.0047          Spanish
             HG01770    -0.0188      0.0309     -0.0359      0.0091     -0.0166     -0.0049      0.0022      0.0077      0.0074     -0.0033          Spanish
             HG01762    -0.0256      0.0300     -0.0177      0.0094     -0.0027     -0.0027     -0.0146      0.0131     -0.0161     -0.0072          Spanish
             HG01773    -0.0236      0.0309     -0.0338      0.0111     -0.0192      0.0083      0.0013      0.0050     -0.0116      0.0014          Spanish
             HG01842     0.0256     -0.0839      0.0857      0.0312      0.0123      0.0259     -0.0028      0.0047      0.0022     -0.0036             Kinh
             HG01844     0.0278     -0.0827      0.0881      0.0327      0.0143      0.0230     -0.0008     -0.0005      0.0075     -0.0053             Kinh
             HG01846     0.0267     -0.0889      0.0850      0.0324      0.0116      0.0212      0.0050      0.0014     -0.0024     -0.0032             Kinh
             HG01600     0.0264     -0.0856      0.0892      0.0264      0.0185      0.0295     -0.0041      0.0028      0.0013      0.0008             Kinh
             HG01595     0.0288     -0.0847      0.0857      0.0259      0.0169      0.0184     -0.0040      0.0033      0.0004     -0.0130             Kinh
             HG01596     0.0245     -0.0845      0.0915      0.0296      0.0122      0.0216      0.0001      0.0021      0.0050     -0.0045             Kinh
             HG01597     0.0238     -0.0860      0.0905      0.0345      0.0165      0.0245      0.0004     -0.0020      0.0050     -0.0021             Kinh
             HG01598     0.0245     -0.0851      0.0884      0.0252      0.0144      0.0204     -0.0004      0.0039      0.0026      0.0006             Kinh
             HG02220    -0.0196      0.0205     -0.0228      0.0028     -0.0076     -0.0008      0.0022     -0.0048      0.0031      0.0005          Spanish
             HG02238    -0.0201      0.0369     -0.0272      0.0090     -0.0162     -0.0031     -0.0006      0.0006     -0.0015      0.0021          Spanish
             HG01678    -0.0218      0.0329     -0.0316      0.0093     -0.0176     -0.0020      0.0104      0.0043      0.0090     -0.0099          Spanish
             HG01699    -0.0140      0.0323     -0.0289      0.0035     -0.0182      0.0027     -0.0119     -0.0123      0.0011     -0.0059          Spanish
             HG01697    -0.0161      0.0276     -0.0261      0.0136     -0.0082      0.0045     -0.0020      0.0013     -0.0069     -0.0084          Spanish
             HG02687     0.0271     -0.0643      0.0458      0.0133      0.0050      0.0104     -0.0056      0.0002      0.0054     -0.0002          Punjabi
             HG02491     0.0223     -0.0617      0.0362      0.0131      0.0005      0.0038      0.0000      0.0045      0.0024     -0.0020          Punjabi
             HG02783     0.0267     -0.0631      0.0458      0.0165      0.0046      0.0074     -0.0025     -0.0009      0.0057     -0.0022          Punjabi
             HG02688     0.0237     -0.0603      0.0423      0.0149      0.0073      0.0085     -0.0055      0.0050      0.0018     -0.0030          Punjabi
             HG02724     0.0233     -0.0628      0.0450      0.0166      0.0059      0.0085     -0.0007      0.0068      0.0012     -0.0058          Punjabi
             NA19027     0.1923      0.1004      0.0279      0.1521      0.2339      0.1391     -0.0011     -0.0240     -0.0394     -0.0577            Luhya
             NA19044     0.1924      0.1053      0.0288      0.1591      0.2491      0.1425     -0.0142     -0.0271     -0.0361     -0.0607            Luhya
             NA20847     0.0281     -0.0690      0.0423      0.0135      0.0061      0.0043     -0.0013     -0.0007      0.0072     -0.0035        GujaratiD
             NA20854     0.0213     -0.0613      0.0395      0.0140      0.0043      0.0022     -0.0017     -0.0051      0.0027     -0.0072        GujaratiB
             NA20881     0.0211     -0.0529      0.0393      0.0113      0.0088      0.0038      0.0002      0.0013      0.0007     -0.0025  Ignore_GujaratiA(PCA_outlier)
             NA20882     0.0172     -0.0607      0.0373      0.0091      0.0018      0.0064     -0.0037      0.0012      0.0018     -0.0004        GujaratiB
             NA20899     0.0259     -0.0641      0.0407      0.0167      0.0019      0.0067      0.0011      0.0042      0.0033      0.0025        GujaratiD
             NA20910     0.0167     -0.0581      0.0364      0.0050      0.0070      0.0065      0.0019      0.0064     -0.0041     -0.0070        GujaratiA
             NA21125     0.0220     -0.0655      0.0424      0.0125      0.0052      0.0055      0.0003      0.0017      0.0035     -0.0010        GujaratiD
             NA20858     0.0173     -0.0603      0.0335      0.0114      0.0005      0.0025      0.0007     -0.0000      0.0085      0.0005        GujaratiA
             NA20866     0.0212     -0.0625      0.0399      0.0104      0.0071     -0.0004      0.0000     -0.0029      0.0016     -0.0075        GujaratiC
             NA20873     0.0184     -0.0592      0.0404      0.0098     -0.0010      0.0032     -0.0048      0.0063      0.0046     -0.0019        GujaratiB
             NA20883     0.0228     -0.0645      0.0384      0.0180     -0.0023      0.0084     -0.0023      0.0035      0.0021     -0.0057        GujaratiC
             NA20885     0.0195     -0.0622      0.0374      0.0136      0.0055      0.0048     -0.0057     -0.0037      0.0035     -0.0027        GujaratiB
             NA20898     0.0211     -0.0628      0.0384      0.0146      0.0028      0.0004      0.0025     -0.0005      0.0033     -0.0014        GujaratiB
             NA20903     0.0243     -0.0635      0.0390      0.0146      0.0006      0.0056     -0.0031     -0.0019      0.0012     -0.0004        GujaratiC
             NA20904     0.0161     -0.0562      0.0387      0.0113      0.0009      0.0056     -0.0033      0.0041      0.0048     -0.0047        GujaratiA
             NA20911     0.0272     -0.0635      0.0452      0.0178      0.0034      0.0025     -0.0026     -0.0006      0.0042     -0.0045        GujaratiD
             NA21116     0.0235     -0.0666      0.0430      0.0184      0.0073      0.0003     -0.0033      0.0036      0.0022     -0.0057        GujaratiC
             NA21123     0.0271     -0.0608      0.0445      0.0154      0.0084     -0.0009     -0.0023      0.0020      0.0064     -0.0034        GujaratiD
             NA21097     0.0263     -0.0651      0.0395      0.0107     -0.0043      0.0035      0.0019      0.0004      0.0020     -0.0050        GujaratiC
             NA20862     0.0138     -0.0566      0.0368      0.0120      0.0061      0.0013     -0.0018      0.0013     -0.0042     -0.0054        GujaratiA
             NA19020     0.1921      0.1062      0.0255      0.1557      0.2386      0.1367      0.0069     -0.0233     -0.0435     -0.0474            Luhya
             HG00160    -0.0390      0.0089      0.0103     -0.0112      0.0103      0.0092      0.0037      0.0013     -0.0010      0.0035          English
             HG03007     0.0261     -0.0616      0.0479      0.0124      0.0117      0.0112      0.0007      0.0027      0.0075      0.0057          Bengali
             HG03006     0.0284     -0.0647      0.0435      0.0143      0.0063      0.0101     -0.0027     -0.0004      0.0012     -0.0038          Bengali
             HG03793     0.0267     -0.0655      0.0458      0.0164      0.0104      0.0039      0.0026      0.0006      0.0039     -0.0015          Bengali
             HG03796     0.0264     -0.0688      0.0568      0.0192      0.0128      0.0121     -0.0004      0.0006      0.0020     -0.0045   Ignore_Bengali
             HG02571     0.1976      0.1128      0.0228      0.1609      0.2460      0.1487      0.0028     -0.0323     -0.0448     -0.0574          Gambian
             HG03085     0.2031      0.1092      0.0308      0.1591      0.2519      0.1409     -0.0129     -0.0379     -0.0497     -0.0593            Mende
             HG03100     0.2024      0.1092      0.0260      0.1804      0.2585      0.1415     -0.0008     -0.0331     -0.0409     -0.0551             Esan
             HG02574     0.1873      0.1009      0.0180      0.1584      0.2399      0.1401      0.0056     -0.0205     -0.0286     -0.0592          Gambian
             HG02464     0.1971      0.1104      0.0239      0.1627      0.2448      0.1501      0.0066     -0.0227     -0.0397     -0.0587          Gambian
             HG02943     0.2041      0.1078      0.0314      0.1651      0.2519      0.1530     -0.0038     -0.0268     -0.0522     -0.0791             Esan
             HG02922     0.2022      0.1116      0.0264      0.1745      0.2622      0.1697     -0.0097     -0.0339     -0.0411     -0.0709             Esan
             HG02974     0.2050      0.1091      0.0246      0.1701      0.2637      0.1461     -0.0010     -0.0245     -0.0526     -0.0695             Esan
             HG03109     0.2043      0.1089      0.0278      0.1754      0.2619      0.1447      0.0214     -0.0461     -0.0466     -0.0570             Esan
             HG02573     0.1946      0.1104      0.0294      0.1590      0.2369      0.1439      0.0095     -0.0254     -0.0422     -0.0652          Gambian
             HG02923     0.2006      0.1104      0.0188      0.1755      0.2661      0.1489      0.0188     -0.0435     -0.0429     -0.0530             Esan
             HG03078     0.2022      0.1079      0.0275      0.1665      0.2511      0.1578     -0.0076     -0.0269     -0.0255     -0.0601            Mende
             HG03097     0.2055      0.1170      0.0282      0.1666      0.2548      0.1532     -0.0157     -0.0230     -0.0452     -0.0736            Mende
             HG03057     0.2040      0.1092      0.0285      0.1647      0.2525      0.1527     -0.0157     -0.0186     -0.0552     -0.0626            Mende
             HG03099     0.2032      0.1115      0.0336      0.1721      0.2629      0.1573     -0.0030     -0.0382     -0.0351     -0.0605             Esan
             HG03108     0.2015      0.1092      0.0326      0.1666      0.2540      0.1451     -0.0001     -0.0390     -0.0442     -0.0689             Esan
             HG02570     0.1972      0.1065      0.0205      0.1614      0.2495      0.1613      0.0074     -0.0227     -0.0457     -0.0580          Gambian
             HG03052     0.2042      0.1137      0.0295      0.1699      0.2593      0.1281      0.0063     -0.0221     -0.0576     -0.0633            Mende
             HG03076     0.1974      0.1036      0.0178      0.1646      0.2528      0.1439      0.0005     -0.0310     -0.0400     -0.0613            Mende
             NA19023     0.1960      0.1071      0.0307      0.1525      0.2447      0.1360     -0.0094     -0.0247     -0.0304     -0.0570            Luhya
             NA19024     0.1979      0.1070      0.0254      0.1639      0.2470      0.1476     -0.0101     -0.0230     -0.0313     -0.0595            Luhya
             NA19017     0.1970      0.1028      0.0322      0.1580      0.2363      0.1404      0.0035     -0.0453     -0.0287     -0.0606            Luhya
             HG02465     0.2007      0.1124      0.0257      0.1635      0.2428      0.1316      0.0110     -0.0279     -0.0452     -0.0557          Gambian
             NA19019     0.1964      0.1027      0.0276      0.1482      0.2329      0.1482     -0.0068     -0.0344     -0.0243     -0.0434            Luhya
             NA19026     0.1937      0.1041      0.0284      0.1492      0.2352      0.1371     -0.0036     -0.0156     -0.0379     -0.0634            Luhya
             HG02790     0.0243     -0.0652      0.0462      0.0129      0.0044      0.0061     -0.0033      0.0016      0.0045     -0.0052          Punjabi
             HG02601     0.0222     -0.0594      0.0392      0.0144      0.0038      0.0104      0.0002      0.0018      0.0045     -0.0075          Punjabi
             HG02600     0.0213     -0.0604      0.0414      0.0123      0.0030      0.0064      0.0047      0.0009     -0.0021     -0.0005          Punjabi
             HG03072     0.2027      0.1075      0.0295      0.1670      0.2518      0.1437     -0.0118     -0.0139     -0.0445     -0.0701            Mende
             HG03069     0.2029      0.1155      0.0299      0.1697      0.2495      0.1570     -0.0019     -0.0429     -0.0346     -0.0690            Mende
             HG03589     0.0266     -0.0678      0.0504      0.0168      0.0103      0.0091     -0.0040      0.0050      0.0040     -0.0003          Bengali
             HG03009     0.0236     -0.0616      0.0446      0.0160      0.0098      0.0075     -0.0033      0.0032      0.0085     -0.0058          Bengali
             HG03585     0.0269     -0.0637      0.0501      0.0148      0.0102      0.0092     -0.0015      0.0042      0.0047     -0.0028          Bengali
             HG03012     0.0285     -0.0692      0.0484      0.0183      0.0074      0.0072     -0.0050      0.0045      0.0003     -0.0063          Bengali
          Ayodo_430C     0.1989      0.1018      0.0268      0.1561      0.2444      0.1491     -0.0162     -0.0254     -0.0318     -0.0504              Luo
          Ayodo_468C     0.1680      0.0914      0.0240      0.1238      0.2004      0.1296      0.0054     -0.0362     -0.0296     -0.0457       Ignore_Luo
          Ayodo_460C     0.1936      0.1013      0.0250      0.1577      0.2453      0.1315     -0.0111     -0.0370     -0.0393     -0.0664              Luo
          Ayodo_412C     0.1978      0.1012      0.0283      0.1657      0.2436      0.1328      0.0118     -0.0288     -0.0303     -0.0479              Luo
          Ayodo_502C     0.1971      0.1031      0.0280      0.1568      0.2437      0.1421      0.0004     -0.0106     -0.0314     -0.0538              Luo
          Ayodo_438C     0.1955      0.1041      0.0268      0.1488      0.2370      0.1579      0.0044     -0.0282     -0.0348     -0.0441              Luo
          Ayodo_604C     0.1948      0.1028      0.0295      0.1546      0.2430      0.1388     -0.0090     -0.0343     -0.0325     -0.0535              Luo
          Ayodo_423C     0.1935      0.1000      0.0247      0.1519      0.2580      0.1484      0.0002     -0.0180     -0.0239     -0.0576              Luo
          Ayodo_458C     0.1969      0.1074      0.0293      0.1603      0.2496      0.1590     -0.0025     -0.0157     -0.0349     -0.0469              Luo
           Ayodo_36M     0.0680     -0.0216      0.0517      0.0481      0.0591      0.0460      0.0025     -0.0101     -0.0033     -0.0175     Ignore_Masai
           Ayodo_43S     0.1337      0.0714      0.0116      0.0906      0.1386      0.0748      0.0185     -0.0171     -0.0137     -0.0241           Somali
           Ayodo_81S     0.1350      0.0735      0.0132      0.0839      0.1396      0.0820      0.0045     -0.0138     -0.0180     -0.0203           Somali
           Ayodo_52S     0.1356      0.0801      0.0221      0.0931      0.1479      0.0943      0.0021     -0.0071     -0.0144     -0.0318           Somali
           Ayodo_61S     0.1369      0.0730      0.0128      0.0867      0.1372      0.0856      0.0088     -0.0133     -0.0126     -0.0321           Somali
           Ayodo_41S     0.1377      0.0726      0.0123      0.0839      0.1504      0.0819     -0.0002     -0.0050     -0.0057     -0.0147           Somali
           Ayodo_40S     0.1336      0.0754      0.0149      0.0856      0.1364      0.0839      0.0033     -0.0252     -0.0232     -0.0208           Somali
           Ayodo_34S     0.1307      0.0681      0.0163      0.0837      0.1382      0.0868      0.0042     -0.0079     -0.0213     -0.0343           Somali
           Ayodo_35S     0.1380      0.0772      0.0143      0.0887      0.1452      0.0987     -0.0100     -0.0189     -0.0089     -0.0378           Somali
            Ayodo_5S     0.1369      0.0776      0.0135      0.0866      0.1462      0.0872      0.0006     -0.0225     -0.0081     -0.0247           Somali
              CHI007     0.0280     -0.0804      0.0796      0.0222      0.0133      0.0187      0.0005     -0.0034     -0.0016     -0.0040             Thai
              CHI034     0.0250     -0.0844      0.0858      0.0249      0.0187      0.0229      0.0032      0.0041      0.0001     -0.0053             Thai
              DCH002     0.0262     -0.0774      0.0767      0.0270      0.0145      0.0219      0.0006      0.0038      0.0025     -0.0048             Thai
              DCH006     0.0236     -0.0801      0.0767      0.0239      0.0145      0.0179     -0.0047      0.0028      0.0058     -0.0038             Thai
              DCH007     0.0255     -0.0876      0.0846      0.0243      0.0142      0.0219     -0.0002     -0.0006      0.0057     -0.0062             Thai
              DCH008     0.0276     -0.0786      0.0769      0.0295      0.0158      0.0221      0.0024     -0.0041      0.0027     -0.0052             Thai
              DCH009     0.0269     -0.0835      0.0811      0.0289      0.0170      0.0220     -0.0061     -0.0009      0.0028      0.0003             Thai
              DCH010     0.0270     -0.0800      0.0755      0.0258      0.0108      0.0224     -0.0017      0.0019      0.0085     -0.0026             Thai
              DCH011     0.0297     -0.0807      0.0746      0.0270      0.0132      0.0194     -0.0012      0.0018      0.0047     -0.0051             Thai
              DCH012     0.0260     -0.0795      0.0775      0.0293      0.0098      0.0205     -0.0035     -0.0027      0.0033      0.0012             Thai
            Zapo0046    -0.0030     -0.0775      0.0968      0.0195      0.0219      0.0189      0.0003      0.0057      0.0055     -0.0020          Zapotec
            Zapo0097    -0.0003     -0.0763      0.0926      0.0118      0.0222      0.0156      0.0007     -0.0006      0.0016     -0.0038          Zapotec
            Zapo0059    -0.0004     -0.0790      0.1003      0.0210      0.0228      0.0171     -0.0007      0.0042      0.0018     -0.0040          Zapotec
            Zapo0091    -0.0006     -0.0755      0.0982      0.0198      0.0252      0.0169     -0.0035     -0.0018      0.0078     -0.0089          Zapotec
            Zapo0082    -0.0053     -0.0783      0.0975      0.0128      0.0276      0.0147     -0.0011      0.0041      0.0007     -0.0041          Zapotec
            Zapo0083    -0.0026     -0.0802      0.1031      0.0187      0.0205      0.0151      0.0008      0.0022      0.0039     -0.0057          Zapotec
            Zapo0095    -0.0019     -0.0775      0.0974      0.0169      0.0191      0.0156     -0.0014     -0.0037      0.0035     -0.0004          Zapotec
            Zapo0076     0.0001     -0.0753      0.0954      0.0180      0.0231      0.0171     -0.0000     -0.0019      0.0059     -0.0039          Zapotec
            Zapo0072    -0.0018     -0.0755      0.0939      0.0140      0.0173      0.0132     -0.0062     -0.0015      0.0036     -0.0030          Zapotec
            Zapo0064    -0.0007     -0.0784      0.0985      0.0181      0.0216      0.0175     -0.0033     -0.0019      0.0029     -0.0063          Zapotec
            Mixa0016    -0.0024     -0.0819      0.0955      0.0252      0.0254      0.0167      0.0058     -0.0024      0.0030      0.0013           Mixtec
            Mixa0001    -0.0061     -0.0783      0.0989      0.0209      0.0264      0.0128      0.0077     -0.0027      0.0014     -0.0043           Mixtec
            Mixa0061     0.0023     -0.0769      0.1008      0.0215      0.0272      0.0167      0.0004      0.0012     -0.0075     -0.0032           Mixtec
            Mixa0049    -0.0007     -0.0780      0.0967      0.0257      0.0308      0.0135     -0.0034     -0.0012     -0.0050     -0.0009           Mixtec
            Mixa0002    -0.0035     -0.0714      0.0906      0.0140      0.0202      0.0135      0.0020     -0.0008      0.0044     -0.0029           Mixtec
            Mixa0018    -0.0006     -0.0789      0.0927      0.0188      0.0268      0.0129     -0.0048     -0.0028      0.0041     -0.0012           Mixtec
            Mixa0024     0.0037     -0.0759      0.0978      0.0227      0.0283      0.0203      0.0023      0.0054     -0.0023      0.0001           Mixtec
            Mixa0078     0.0018     -0.0741      0.0965      0.0202      0.0255      0.0166      0.0047     -0.0012      0.0027     -0.0039           Mixtec
            Mixa0087     0.0013     -0.0734      0.0923      0.0208      0.0273      0.0169      0.0005      0.0004      0.0041     -0.0038           Mixtec
            Mixa0093     0.0000     -0.0704      0.0946      0.0189      0.0252      0.0181     -0.0027     -0.0007      0.0017     -0.0007           Mixtec
              Yemen6     0.1001      0.0478      0.0092      0.0564      0.0889      0.0560      0.0131      0.0020     -0.0109     -0.0205  Ignore_Yemeni(PC_outlier)
             NA13620     0.0148     -0.0528      0.0132     -0.0021     -0.0394     -0.0263     -0.0143     -0.0015      0.0095      0.0013  Ignore_Adygei(duplicate)
      IranianJew1560     0.0418     -0.0171     -0.0009      0.0058      0.0015      0.0082     -0.0019     -0.0012      0.0011     -0.0024  Ignore_Jew_Iranian
       LibyanJew1438     0.0339      0.0124     -0.0182      0.0133      0.0096      0.0144      0.0006     -0.0077      0.0008     -0.0087       Jew_Libyan
              GOR063     0.1528      0.0802      0.0140      0.1055      0.1759      0.0898      0.0045     -0.0194     -0.0286     -0.0278            Datog
          Malta4AM91     0.0116      0.0095     -0.0237      0.0179      0.0050      0.0072      0.0002      0.0062     -0.0125     -0.0136          Maltese
          Malta8AM91     0.0122      0.0131     -0.0273      0.0212     -0.0003      0.0028      0.0116     -0.0194     -0.0029     -0.0083          Maltese
          Bolivian41     0.0021     -0.0717      0.0870      0.0203      0.0245      0.0145      0.0073     -0.0006      0.0067     -0.0027         Bolivian
                Ul56     0.0175     -0.0916      0.0964      0.0311      0.0206      0.0218     -0.0018     -0.0001      0.0024     -0.0062            Ulchi
           Kusunda10     0.0279     -0.0807      0.0754      0.0256      0.0173      0.0143      0.0037     -0.0024      0.0034     -0.0041          Kusunda
      Tunisian200000     0.0637      0.0445     -0.0079      0.0379      0.0427      0.0416      0.0048     -0.0086      0.0005     -0.0087         Tunisian
               CRO53    -0.0283      0.0046      0.0106     -0.0032     -0.0008      0.0094      0.0026      0.0074     -0.0132      0.0014         Croatian
    AshkenaziJew5779     0.0141      0.0039     -0.0144      0.0048      0.0018      0.0027     -0.0018     -0.0009     -0.0022      0.0017    Jew_Ashkenazi
SephardiJewTurkey6051     0.0387      0.0148     -0.0058      0.0179      0.0038      0.0178      0.0102      0.0043     -0.0034      0.0011  Ignore_Jew_Turkish
SephardiJewTurkey4955     0.0200      0.0024     -0.0123      0.0075     -0.0039      0.0037      0.0010     -0.0040      0.0026     -0.0020      Jew_Turkish
               SA047     0.2240      0.1183      0.0351      0.1850      0.2771      0.1790      0.0181     -0.0198     -0.0510     -0.0788          Khomani
              NOR119    -0.0411      0.0059      0.0202     -0.0079      0.0069     -0.0097     -0.0076      0.0007     -0.0020      0.0058        Norwegian
      Balikesir16558     0.0248     -0.0048     -0.0037      0.0105      0.0063      0.0092      0.0033     -0.0018     -0.0024     -0.0019   Ignore_Turkish
           Kusunda05     0.0267     -0.0791      0.0767      0.0214      0.0153      0.0256      0.0005     -0.0092      0.0026     -0.0023          Kusunda
              NOR124    -0.0424      0.0053      0.0250     -0.0098      0.0171     -0.0053      0.0034     -0.0017      0.0042      0.0032        Norwegian
              CRO103    -0.0255      0.0007      0.0189     -0.0108      0.0109      0.0103      0.0071     -0.0021     -0.0119     -0.0138         Croatian
           Kusunda11     0.0255     -0.0787      0.0711      0.0225      0.0156      0.0093     -0.0048     -0.0033      0.0052     -0.0051          Kusunda
                Ul55     0.0168     -0.0890      0.1011      0.0299      0.0169      0.0258     -0.0007     -0.0017      0.0062     -0.0049            Ulchi
              CRO107    -0.0275     -0.0024      0.0138     -0.0166      0.0108      0.0103      0.0172     -0.0017      0.0015      0.0007         Croatian
     TunisianJew1421     0.0309      0.0094     -0.0169      0.0138     -0.0016      0.0035      0.0003     -0.0051     -0.0039     -0.0037     Jew_Tunisian
SephardiJewTurkey5877     0.0194      0.0026     -0.0168      0.0069     -0.0052      0.0054      0.0018     -0.0003     -0.0016     -0.0033      Jew_Turkish
           Kusunda01     0.0253     -0.0758      0.0641      0.0230      0.0131      0.0141     -0.0006     -0.0038      0.0046     -0.0025          Kusunda
               Sir50     0.0000     -0.0894      0.1032      0.0179      0.0190      0.0238      0.0009     -0.0005      0.0042     -0.0053         Chukchi1
                TP08     0.0075      0.0074     -0.0244      0.0164     -0.0164      0.0083      0.0146     -0.0220      0.0030      0.0032         Sicilian
              Ckrd13     0.0100     -0.0893      0.1036      0.0242      0.0273      0.0218      0.0045      0.0012      0.0025     -0.0073          Yukagir
               SA016     0.2286      0.1202      0.0377      0.1892      0.2879      0.1701      0.0049     -0.0299     -0.0359     -0.0494          Khomani
      GREEKGRALPOP18    -0.0061      0.0026     -0.0198      0.0028     -0.0067      0.0048      0.0076     -0.0033     -0.0020     -0.0071            Greek
              GOR067     0.1533      0.0860      0.0176      0.1155      0.1641      0.1134     -0.0150     -0.0178     -0.0110     -0.0329            Datog
    EthiopianJew1818     0.1160      0.0636      0.0079      0.0656      0.1089      0.0700      0.0193     -0.0194      0.0016     -0.0142    Jew_Ethiopian
    AshkenaziJew5782     0.0114      0.0034     -0.0128      0.0069     -0.0096      0.0091      0.0015      0.0004     -0.0052      0.0031    Jew_Ashkenazi
           Kusunda03     0.0259     -0.0844      0.0790      0.0284      0.0141      0.0194     -0.0027      0.0022     -0.0015     -0.0005          Kusunda
               SA018     0.2209      0.1150      0.0377      0.1822      0.2669      0.1761      0.0181     -0.0235     -0.0396     -0.0655          Khomani
           Kusunda04     0.0246     -0.0821      0.0749      0.0253      0.0136      0.0203      0.0015      0.0010      0.0005      0.0009          Kusunda
               BEL57     0.0103      0.0039     -0.0295      0.0021     -0.0084     -0.0010     -0.0030      0.0010      0.0059     -0.0038    Italian_South
               Sir43     0.0012     -0.0900      0.1031      0.0264      0.0197      0.0245     -0.0017      0.0004      0.0061     -0.0024  Eskimo_ChaplinSireniki
       Algerian43A22     0.0610      0.0485     -0.0103      0.0426      0.0554      0.0351     -0.0076     -0.0063     -0.0022     -0.0116         Algerian
                Ul16     0.0191     -0.0907      0.1010      0.0245      0.0170      0.0216     -0.0052     -0.0000     -0.0009     -0.0006            Ulchi
               BAS35    -0.0375      0.0430     -0.0431      0.0069     -0.0424     -0.0131     -0.0116      0.0152      0.0228      0.0002           Basque
          Egypt8BA65     0.0827      0.0391     -0.0031      0.0505      0.0731      0.0423     -0.0024     -0.0005     -0.0196     -0.0126  Ignore_Egyptian
                Ul69     0.0163     -0.0922      0.0976      0.0251      0.0163      0.0213      0.0030     -0.0002      0.0028     -0.0037            Ulchi
               Kor31     0.0032     -0.0802      0.0972      0.0206      0.0202      0.0236      0.0026     -0.0025      0.0013     -0.0033    Ignore_Koryak
               Esk22     0.0038     -0.0910      0.1055      0.0259      0.0224      0.0236     -0.0010     -0.0015      0.0019     -0.0006  Eskimo_ChaplinSireniki
                SR23     0.0072      0.0020     -0.0309      0.0091     -0.0122      0.0006      0.0097     -0.0085     -0.0144      0.0129         Sicilian
               Kor33     0.0022     -0.0857      0.1014      0.0217      0.0248      0.0247      0.0074      0.0007      0.0012     -0.0011    Ignore_Koryak
                 Ul1     0.0179     -0.0922      0.0977      0.0292      0.0143      0.0198      0.0005     -0.0067      0.0039     -0.0079            Ulchi
                Kor2     0.0029     -0.0923      0.1048      0.0209      0.0215      0.0229      0.0036      0.0013      0.0030     -0.0026           Koryak
               Kor22     0.0029     -0.0885      0.1063      0.0230      0.0220      0.0214      0.0045     -0.0020      0.0061     -0.0050           Koryak
               CRO47    -0.0320      0.0052      0.0068     -0.0024      0.0034      0.0130     -0.0003      0.0032     -0.0032      0.0001         Croatian
              NOR106    -0.0377      0.0050      0.0140     -0.0033      0.0145      0.0041     -0.0042     -0.0065     -0.0007     -0.0103        Norwegian
               CRO41    -0.0278      0.0004      0.0145     -0.0147      0.0142      0.0047     -0.0052      0.0016     -0.0001      0.0084         Croatian
              Nesk19     0.0009     -0.0838      0.1088      0.0222      0.0253      0.0275      0.0023     -0.0028     -0.0001     -0.0037  Ignore_Eskimo(PCA_outlier)
           Kusunda07     0.0245     -0.0795      0.0789      0.0237      0.0191      0.0203     -0.0000     -0.0033     -0.0008     -0.0016          Kusunda
          Malta7AM91     0.0169      0.0160     -0.0273     -0.0005     -0.0073      0.0389     -0.0077     -0.0064     -0.0149     -0.0032          Maltese
SephardiJewTurkey4953     0.0234      0.0118     -0.0166      0.0061     -0.0014      0.0074     -0.0011     -0.0021     -0.0056      0.0023      Jew_Turkish
SephardiJewTurkey6077     0.0231      0.0094     -0.0172     -0.0007     -0.0034      0.0049      0.0046     -0.0000      0.0006     -0.0007      Jew_Turkish
              NOR101    -0.0404      0.0113      0.0131     -0.0032      0.0032     -0.0023     -0.0018     -0.0060     -0.0018      0.0005        Norwegian
SephardiJewTurkey5832     0.0239      0.0041     -0.0164      0.0044     -0.0049      0.0036      0.0013      0.0032      0.0011      0.0035      Jew_Turkish
     YemeniteJew4684     0.0564      0.0165     -0.0083      0.0144      0.0143      0.0187      0.0042      0.0091     -0.0050     -0.0043     Jew_Yemenite
           Kusunda02     0.0238     -0.0811      0.0694      0.0231      0.0158      0.0210      0.0025      0.0024      0.0038      0.0004          Kusunda
               Kor60     0.0009     -0.0869      0.1054      0.0173      0.0260      0.0257      0.0047     -0.0039      0.0053     -0.0063          Itelmen
                TP05     0.0123      0.0128     -0.0230      0.0086     -0.0038      0.0132      0.0105     -0.0149      0.0023      0.0143         Sicilian
        Kayseri24392     0.0216     -0.0287     -0.0074      0.0131     -0.0174     -0.0037      0.0036      0.0039      0.0072      0.0123          Turkish
        Egypt17AQ176     0.0573      0.0225     -0.0113      0.0286      0.0302      0.0245      0.0054     -0.0052     -0.0033     -0.0003         Egyptian
     YemeniteJew4695     0.0593      0.0225     -0.0063      0.0121      0.0096      0.0104      0.0084      0.0006      0.0042     -0.0003     Jew_Yemenite
                SR60     0.0133      0.0096     -0.0193      0.0003     -0.0142      0.0148     -0.0011     -0.0032     -0.0019     -0.0052         Sicilian
        Egypt19AQ172     0.0601      0.0248     -0.0053      0.0242      0.0253      0.0253      0.0051      0.0003     -0.0037     -0.0049  Ignore_Egyptian
               Kor62     0.0026     -0.0899      0.1035      0.0176      0.0242      0.0208      0.0028     -0.0026      0.0054     -0.0034          Itelmen
              NOR146    -0.0417      0.0067      0.0195      0.0038      0.0120     -0.0066     -0.0052      0.0105     -0.0001      0.0022        Norwegian
                Ul36     0.0114     -0.0903      0.1045      0.0247      0.0178      0.0232      0.0022      0.0032      0.0016     -0.0025            Ulchi
              GOR049     0.1491      0.0768      0.0191      0.1055      0.1662      0.1059     -0.0033     -0.0169     -0.0263     -0.0232            Datog
           Kusunda15     0.0260     -0.0788      0.0781      0.0255      0.0196      0.0212     -0.0052      0.0000      0.0013     -0.0008          Kusunda
               Nesk8     0.0015     -0.0854      0.1055      0.0185      0.0222      0.0176      0.0045      0.0045      0.0018     -0.0051    Eskimo_Naukan
                TP06     0.0055      0.0082     -0.0252      0.0059     -0.0038      0.0179     -0.0030     -0.0108     -0.0083     -0.0072         Sicilian
    AshkenaziJew5780    -0.0109     -0.0011      0.0085      0.0040      0.0087      0.0007      0.0047     -0.0073      0.0013      0.0011  Ignore_Jew_Ashkenazi
              NOR108    -0.0440      0.0097      0.0193     -0.0074      0.0108     -0.0017     -0.0038     -0.0021      0.0088      0.0047        Norwegian
               Sir41     0.0029     -0.0897      0.1046      0.0226      0.0191      0.0247      0.0028     -0.0013      0.0033     -0.0046         Chukchi1
              Ckrd18     0.0097     -0.0883      0.1131      0.0254      0.0209      0.0246      0.0025     -0.0019      0.0015     -0.0001          Yukagir
               CRO66    -0.0211     -0.0027      0.0095     -0.0028      0.0151      0.0100      0.0005      0.0072     -0.0023      0.0057         Croatian
      IranianJew1409     0.0351     -0.0208     -0.0068     -0.0005     -0.0075     -0.0001      0.0003     -0.0018      0.0037     -0.0011      Jew_Iranian
              NOR126    -0.0427      0.0078      0.0193     -0.0089      0.0080     -0.0021     -0.0045      0.0083     -0.0018      0.0024        Norwegian
SephardiJewTurkey5075     0.0174      0.0040     -0.0109      0.0040     -0.0069     -0.0002     -0.0024     -0.0021     -0.0035     -0.0061      Jew_Turkish
               Kor76     0.0033     -0.0898      0.1034      0.0204      0.0222      0.0194      0.0038     -0.0064     -0.0001     -0.0076          Itelmen
          Bolivian39    -0.0032     -0.0811      0.1071      0.0164      0.0221      0.0163     -0.0031     -0.0022      0.0005     -0.0013         Bolivian
      GREEKGRALPOP13    -0.0029      0.0040     -0.0135      0.0124     -0.0177     -0.0019      0.0085      0.0042     -0.0037     -0.0010            Greek
                TP07     0.0144      0.0105     -0.0219      0.0198     -0.0044      0.0101     -0.0002     -0.0118      0.0039      0.0098         Sicilian
               BAS31    -0.0371      0.0454     -0.0408      0.0012     -0.0363     -0.0185     -0.0125      0.0118      0.0167     -0.0117           Basque
              ALB191    -0.0092     -0.0042     -0.0071     -0.0034     -0.0013     -0.0035      0.0036     -0.0067      0.0005      0.0040         Albanian
      GREEKGRALPOP15    -0.0067     -0.0032     -0.0118      0.0061     -0.0046     -0.0014      0.0068     -0.0067      0.0034      0.0029            Greek
SephardiJewTurkey4950     0.0165      0.0014     -0.0122      0.0029     -0.0005      0.0048     -0.0009     -0.0006     -0.0010     -0.0060      Jew_Turkish
              NOR107    -0.0443      0.0030      0.0217     -0.0098      0.0098      0.0124     -0.0045     -0.0046      0.0008      0.0041        Norwegian
SephardiJewTurkey5033     0.0205      0.0073     -0.0188      0.0046     -0.0023      0.0030      0.0023     -0.0024      0.0018      0.0046      Jew_Turkish
                Ul25     0.0179     -0.0944      0.0987      0.0258      0.0180      0.0239     -0.0002      0.0045      0.0071     -0.0084            Ulchi
    EthiopianJew4690     0.1201      0.0627      0.0128      0.0646      0.1030      0.0684      0.0080     -0.0150     -0.0063     -0.0253    Jew_Ethiopian
       GREEKGRALPOP5    -0.0039      0.0012     -0.0110      0.0035     -0.0125      0.0110      0.0042     -0.0033      0.0042      0.0122            Greek
                Ul60     0.0069     -0.0781      0.0825      0.0208      0.0220      0.0184      0.0007     -0.0000      0.0042     -0.0017     Ignore_Ulchi
     YemeniteJew4675     0.0564      0.0150     -0.0112      0.0157      0.0094      0.0165      0.0084     -0.0002      0.0010     -0.0028     Jew_Yemenite
              CRO153    -0.0252      0.0010      0.0123     -0.0143      0.0090      0.0022      0.0100     -0.0030     -0.0060     -0.0021         Croatian
              NOR109    -0.0444      0.0070      0.0154     -0.0077      0.0144     -0.0117     -0.0002      0.0079     -0.0075      0.0045        Norwegian
    EthiopianJew1574     0.1181      0.0653      0.0095      0.0696      0.1074      0.0799      0.0036     -0.0163     -0.0144     -0.0093    Jew_Ethiopian
     SouthFrench3326    -0.0346      0.0320     -0.0330      0.0027     -0.0212      0.0028     -0.0076      0.0030      0.0065     -0.0002           French
       GREEKGRALPOP9    -0.0061      0.0026     -0.0112      0.0058     -0.0070     -0.0027     -0.0024      0.0030      0.0039     -0.0015            Greek
             Mansi48    -0.0186     -0.0514      0.0747      0.0116      0.0233      0.0146     -0.0026     -0.0024      0.0035     -0.0005            Mansi
                TP04     0.0046      0.0099     -0.0266      0.0114     -0.0132      0.0113      0.0197     -0.0071      0.0117      0.0047         Sicilian
               CRO31    -0.0259      0.0032      0.0125     -0.0109      0.0136      0.0009     -0.0070     -0.0107     -0.0119      0.0024         Croatian
               Kor35     0.0051     -0.0908      0.1056      0.0179      0.0209      0.0233      0.0060     -0.0038      0.0075     -0.0036           Koryak
          Bolivian62    -0.0013     -0.0827      0.0982      0.0159      0.0206      0.0153     -0.0010      0.0036      0.0021     -0.0009         Bolivian
                TP25     0.0089      0.0092     -0.0272      0.0158     -0.0127      0.0034      0.0010      0.0096     -0.0012     -0.0045         Sicilian
       GREEKGRALPOP4    -0.0001      0.0025     -0.0139     -0.0051     -0.0143     -0.0046      0.0116     -0.0069      0.0011     -0.0167            Greek
       LibyanJew1601     0.0304      0.0095     -0.0168      0.0076      0.0049      0.0118      0.0017     -0.0012      0.0020     -0.0025       Jew_Libyan
    EthiopianJew1804     0.1186      0.0619      0.0079      0.0672      0.1173      0.0711      0.0020     -0.0124     -0.0138     -0.0140    Jew_Ethiopian
     MoroccanJew5134     0.0299      0.0127     -0.0165      0.0123      0.0017      0.0054     -0.0058     -0.0030     -0.0016     -0.0021  Ignore_Jew_Moroccan
        Egypt20AQ172     0.0642      0.0234     -0.0080      0.0236      0.0352      0.0222      0.0056      0.0042     -0.0049     -0.0100  Ignore_Egyptian
               CRO93    -0.0267      0.0057      0.0146     -0.0016      0.0161      0.0035     -0.0018     -0.0048     -0.0082      0.0049         Croatian
         Malta17AM91     0.0151      0.0186     -0.0352      0.0143     -0.0057      0.0199      0.0241     -0.0250     -0.0153     -0.0019          Maltese
                Ul52     0.0117     -0.0919      0.1012      0.0276      0.0174      0.0184     -0.0080     -0.0005      0.0075     -0.0036            Ulchi
      KuchinJew30052     0.0254     -0.0572      0.0352      0.0098      0.0033      0.0070     -0.0038     -0.0003     -0.0013     -0.0053       Jew_Cochin
     SouthFrench3947    -0.0296      0.0331     -0.0288      0.0131     -0.0229     -0.0099     -0.0072      0.0126     -0.0031     -0.0072           French
     SouthFrench1323    -0.0320      0.0336     -0.0347      0.0100     -0.0258     -0.0124     -0.0022      0.0117      0.0145     -0.0027           French
               SR48R     0.0097      0.0064     -0.0204      0.0130     -0.0204      0.0244      0.0070      0.0096     -0.0018      0.0021         Sicilian
      Balikesir16675     0.0139     -0.0204      0.0106      0.0063     -0.0108      0.0097      0.0003      0.0032      0.0022     -0.0019  Turkish_Balikesir
     YemeniteJew4938     0.0570      0.0168     -0.0029      0.0086      0.0055      0.0130      0.0041      0.0055      0.0074      0.0017     Jew_Yemenite
                SR44     0.0094      0.0085     -0.0250      0.0098     -0.0046     -0.0023      0.0042      0.0012     -0.0031     -0.0096         Sicilian
               Kor78     0.0036     -0.0918      0.1056      0.0215      0.0162      0.0201      0.0023     -0.0013      0.0015     -0.0044          Itelmen
        Egypt15AQ172     0.0640      0.0265     -0.0141      0.0250      0.0325      0.0293     -0.0021     -0.0060      0.0009     -0.0034         Egyptian
                SR64     0.0097      0.0056     -0.0222      0.0070     -0.0071      0.0030      0.0111     -0.0092      0.0114     -0.0060         Sicilian
              NOR148    -0.0461      0.0028      0.0216     -0.0095      0.0186      0.0074     -0.0002      0.0007     -0.0055     -0.0016        Norwegian
           Kusunda12     0.0280     -0.0837      0.0810      0.0240      0.0158      0.0194      0.0011     -0.0004      0.0065     -0.0089          Kusunda
        IraqiJew4061     0.0375     -0.0110     -0.0101      0.0028     -0.0080     -0.0006     -0.0020      0.0043      0.0002     -0.0014        Jew_Iraqi
               CYP19     0.0281     -0.0050     -0.0363      0.0160     -0.0282      0.0153      0.0228     -0.0042      0.0004     -0.0063          Cypriot
               CRO48    -0.0268     -0.0001      0.0048     -0.0041      0.0069      0.0027      0.0006      0.0016     -0.0124      0.0054         Croatian
      GREEKGRALPOP17    -0.0068      0.0001     -0.0082     -0.0012     -0.0030     -0.0004      0.0113      0.0018      0.0018      0.0012            Greek
                Ul70     0.0133     -0.0911      0.1013      0.0313      0.0167      0.0216      0.0004      0.0019      0.0063     -0.0022            Ulchi
       Algerian43A21     0.0591      0.0419     -0.0060      0.0360      0.0502      0.0419     -0.0085     -0.0134     -0.0119     -0.0075         Algerian
         Egypt3AQ172     0.0583      0.0239     -0.0134      0.0234      0.0305      0.0337      0.0054      0.0044     -0.0111     -0.0041         Egyptian
              ALB213    -0.0043      0.0004     -0.0130      0.0065     -0.0157     -0.0050      0.0080     -0.0016      0.0012     -0.0010         Albanian
        Turkish7BA57     0.0123     -0.0266     -0.0037      0.0039     -0.0202      0.0214      0.0119     -0.0058     -0.0075     -0.0056          Turkish
               BAS22    -0.0360      0.0455     -0.0397      0.0107     -0.0272     -0.0228     -0.0062      0.0115      0.0103     -0.0093           Basque
        Tunisian20C1     0.0683      0.0461     -0.0055      0.0360      0.0489      0.0283      0.0073     -0.0064     -0.0109     -0.0135         Tunisian
      GREEKGRALPOP16    -0.0021      0.0026     -0.0162      0.0001     -0.0133     -0.0052      0.0026     -0.0054     -0.0031     -0.0021            Greek
          Bolivian72    -0.0030     -0.0640      0.0781      0.0156      0.0227      0.0120     -0.0031      0.0001      0.0044     -0.0062         Bolivian
       LibyanJew1104     0.0295      0.0074     -0.0148      0.0096      0.0034      0.0071      0.0011      0.0014     -0.0045     -0.0019       Jew_Libyan
      Balikesir16790     0.0146     -0.0268      0.0087      0.0085     -0.0065     -0.0020      0.0012      0.0066     -0.0003     -0.0010  Turkish_Balikesir
              NOR111    -0.0428      0.0077      0.0188     -0.0086      0.0105     -0.0037     -0.0033      0.0045      0.0067      0.0012        Norwegian
     SouthFrench3951    -0.0290      0.0396     -0.0397      0.0087     -0.0253     -0.0138     -0.0012      0.0161      0.0076      0.0024           French
          Bolivian46    -0.0025     -0.0820      0.0986      0.0226      0.0222      0.0145      0.0017      0.0041      0.0045     -0.0041         Bolivian
               BAS25    -0.0358      0.0444     -0.0407      0.0072     -0.0392     -0.0207     -0.0081      0.0099      0.0105     -0.0047           Basque
               BAS32    -0.0333      0.0461     -0.0473      0.0067     -0.0353     -0.0152     -0.0008      0.0105      0.0079      0.0006           Basque
      GREEKGRALPOP11    -0.0052     -0.0009     -0.0113      0.0034     -0.0012      0.0142      0.0134      0.0053      0.0076      0.0047            Greek
               SAH27     0.0694      0.0601     -0.0133      0.0456      0.0618      0.0455      0.0017     -0.0036     -0.0090     -0.0226         Saharawi
        Tunisian20F4     0.0588      0.0417     -0.0144      0.0363      0.0517      0.0303     -0.0001     -0.0131     -0.0093     -0.0178         Tunisian
      GREEKGRALPOP10    -0.0021     -0.0029     -0.0085      0.0007     -0.0141      0.0065      0.0072      0.0029      0.0085      0.0002            Greek
          Bolivian71    -0.0052     -0.0669      0.0854      0.0151      0.0212      0.0136     -0.0005      0.0054     -0.0014     -0.0016         Bolivian
    EthiopianJew1822     0.1179      0.0617      0.0112      0.0586      0.1074      0.0787      0.0057     -0.0055     -0.0039     -0.0208    Jew_Ethiopian
        IraqiJew1524     0.0367     -0.0148     -0.0072      0.0048     -0.0141      0.0059      0.0014      0.0004     -0.0009      0.0044  Ignore_Jew_Iraqi
          Malta2AM91     0.0205      0.0010     -0.0223      0.0165      0.0002      0.0186     -0.0063     -0.0341     -0.0209     -0.0208          Maltese
       GREEKGRALPOP3    -0.0065      0.0051     -0.0147      0.0039     -0.0134      0.0008      0.0114      0.0004     -0.0017      0.0153            Greek
         Malta16AM91     0.0198      0.0174     -0.0401      0.0117      0.0126      0.0200     -0.0091     -0.0242     -0.0289     -0.0291          Maltese
       GREEKGRALPOP8    -0.0073      0.0011     -0.0124     -0.0068     -0.0100     -0.0063     -0.0038      0.0074      0.0004     -0.0072            Greek
      IranianJew1132     0.0354     -0.0160     -0.0113      0.0010     -0.0068      0.0002     -0.0017      0.0015      0.0057     -0.0004      Jew_Iranian
     MoroccanJew5126     0.0226      0.0111     -0.0209      0.0091     -0.0009      0.0107     -0.0034     -0.0010      0.0018      0.0044     Jew_Moroccan
        Turkish8BA62     0.0036     -0.0210      0.0146      0.0112     -0.0111      0.0165     -0.0005     -0.0054     -0.0018     -0.0043          Turkish
       LibyanJew1462     0.0284      0.0107     -0.0202      0.0110      0.0033      0.0107      0.0002      0.0029      0.0013      0.0002       Jew_Libyan
                CYP5     0.0300     -0.0079     -0.0283      0.0012     -0.0130      0.0042      0.0024     -0.0159     -0.0012      0.0053          Cypriot
        IraqiJew4077     0.0273      0.0122     -0.0158      0.0105      0.0027      0.0128     -0.0004      0.0000     -0.0027      0.0024  Ignore_Jew_Iraqi
     SouthFrench3068    -0.0324      0.0344     -0.0322      0.0138     -0.0204     -0.0051      0.0027      0.0021      0.0057     -0.0048           French
         Egypt1AQ172     0.0623      0.0217     -0.0086      0.0210      0.0315      0.0227      0.0002      0.0023     -0.0056      0.0076         Egyptian
        Cyprus13AJ19     0.0204     -0.0042     -0.0176      0.0072     -0.0158      0.0127     -0.0081     -0.0111     -0.0005      0.0071          Cypriot
       Algerian43A34     0.0508      0.0469     -0.0226      0.0288      0.0397      0.0277     -0.0002     -0.0104     -0.0030      0.0002         Algerian
       Algerian43A13     0.0631      0.0500     -0.0105      0.0355      0.0514      0.0362      0.0041     -0.0058     -0.0124      0.0011         Algerian
     TunisianJew1763     0.0325      0.0139     -0.0189      0.0089      0.0029      0.0127     -0.0017     -0.0010     -0.0038     -0.0012     Jew_Tunisian
         Malta15AM91     0.0130      0.0104     -0.0256      0.0185     -0.0068      0.0099     -0.0125      0.0093     -0.0161     -0.0072          Maltese
               SAH21     0.0671      0.0572     -0.0146      0.0420      0.0576      0.0460      0.0049     -0.0103     -0.0088     -0.0159         Saharawi
     MoroccanJew4634     0.0244      0.0065     -0.0129      0.0106      0.0023      0.0058     -0.0011      0.0008      0.0047     -0.0016     Jew_Moroccan
        IraqiJew1424     0.0371     -0.0101     -0.0041      0.0031     -0.0103      0.0086     -0.0037     -0.0014     -0.0012     -0.0041  Ignore_Jew_Iraqi
       LibyanJew1263     0.0315      0.0151     -0.0173      0.0132      0.0049      0.0100     -0.0049     -0.0073      0.0005      0.0060       Jew_Libyan
       Istanbul20010     0.0270     -0.0359      0.0006      0.0128     -0.0260     -0.0127     -0.0038     -0.0006      0.0104      0.0024          Turkish
               BAS30    -0.0365      0.0517     -0.0407      0.0104     -0.0345     -0.0247     -0.0014      0.0133      0.0225      0.0032           Basque
               SAH24     0.0703      0.0612     -0.0143      0.0440      0.0600      0.0415      0.0032     -0.0010     -0.0064     -0.0138         Saharawi
        Cyprus24AJ19     0.0298     -0.0029     -0.0288      0.0062     -0.0161      0.0075      0.0107      0.0017      0.0003      0.0049          Cypriot
     YemeniteJew4667     0.0613      0.0264     -0.0063      0.0158      0.0137      0.0242      0.0053      0.0050      0.0018     -0.0040     Jew_Yemenite
     TunisianJew1507     0.0350      0.0122     -0.0176      0.0107      0.0074      0.0089     -0.0014     -0.0035     -0.0028     -0.0020     Jew_Tunisian
        IraqiJew4241     0.0371     -0.0149     -0.0097      0.0040     -0.0113      0.0029      0.0008     -0.0025      0.0024     -0.0030        Jew_Iraqi
        Tunisian20D4     0.0599      0.0425     -0.0148      0.0469      0.0541      0.0356      0.0037     -0.0083     -0.0014     -0.0148         Tunisian
     TunisianJew1544     0.0278      0.0085     -0.0179      0.0065      0.0033      0.0056      0.0027     -0.0089     -0.0010     -0.0013     Jew_Tunisian
    AshkenaziJew5783     0.0076      0.0017     -0.0051      0.0052     -0.0025      0.0069      0.0011     -0.0031     -0.0020     -0.0037    Jew_Ashkenazi
               SAH34     0.0673      0.0654     -0.0144      0.0459      0.0606      0.0469      0.0035     -0.0133     -0.0094     -0.0085         Saharawi
        Turkish4BA57     0.0164     -0.0283      0.0111      0.0060     -0.0232     -0.0049      0.0010      0.0001      0.0075     -0.0084          Turkish
    AshkenaziJew5704     0.0127      0.0024     -0.0130      0.0041     -0.0044      0.0020     -0.0010     -0.0056     -0.0015      0.0065    Jew_Ashkenazi
        Tunisian20A5     0.0634      0.0428     -0.0119      0.0338      0.0520      0.0378      0.0102     -0.0107     -0.0034     -0.0043         Tunisian
     MoroccanJew4789     0.0233      0.0076     -0.0194      0.0057      0.0028      0.0093      0.0060     -0.0012     -0.0014     -0.0035     Jew_Moroccan
      IranianJew1159     0.0371     -0.0168     -0.0091     -0.0001     -0.0107      0.0004      0.0008      0.0052      0.0027      0.0039      Jew_Iranian
         Egypt5AQ172     0.0604      0.0207     -0.0122      0.0255      0.0261      0.0326     -0.0018     -0.0049     -0.0072     -0.0063         Egyptian
     MoroccanJew5168     0.0243      0.0070     -0.0140      0.0116      0.0024      0.0097      0.0016      0.0023     -0.0045      0.0055     Jew_Moroccan
      IranianJew1513     0.0349     -0.0171     -0.0077      0.0014     -0.0114     -0.0038      0.0018     -0.0011      0.0001      0.0003      Jew_Iranian
    AshkenaziJew5728     0.0089      0.0018     -0.0105      0.0091     -0.0010      0.0033      0.0011     -0.0019      0.0033      0.0005    Jew_Ashkenazi
              ALB202    -0.0049     -0.0039     -0.0117     -0.0015     -0.0147     -0.0065      0.0003     -0.0116      0.0067      0.0105         Albanian
               BAS29    -0.0223      0.0248     -0.0195      0.0025     -0.0122     -0.0008      0.0022      0.0044      0.0038      0.0017    Ignore_Basque
       Algerian43A24     0.0601      0.0496     -0.0111      0.0360      0.0550      0.0360      0.0082     -0.0094     -0.0030     -0.0101         Algerian
     YemeniteJew4960     0.0565      0.0215     -0.0060      0.0129      0.0135      0.0226      0.0084      0.0103      0.0035      0.0012     Jew_Yemenite
      GREEKGRALPOP12    -0.0005     -0.0049     -0.0120     -0.0038     -0.0085      0.0099     -0.0034     -0.0046      0.0015     -0.0066            Greek
     SouthFrench1112    -0.0281      0.0344     -0.0398      0.0074     -0.0226     -0.0194      0.0029      0.0043      0.0125     -0.0047           French
    AshkenaziJew5790     0.0096      0.0108     -0.0116      0.0049      0.0011      0.0061     -0.0027     -0.0020      0.0009     -0.0021    Jew_Ashkenazi
        Trabzon21529     0.0200     -0.0300      0.0023      0.0042     -0.0128     -0.0052     -0.0011      0.0012      0.0042     -0.0019   Ignore_Turkish
               SAH18     0.0642      0.0625     -0.0157      0.0427      0.0505      0.0352     -0.0043      0.0045     -0.0093     -0.0062         Saharawi
    EthiopianJew1570     0.1196      0.0630      0.0122      0.0663      0.1150      0.0736     -0.0106     -0.0052     -0.0027     -0.0217    Jew_Ethiopian
                CYP2     0.0277     -0.0048     -0.0265      0.0152     -0.0266     -0.0115      0.0076     -0.0099      0.0038      0.0043          Cypriot
             Mansi76    -0.0126     -0.0681      0.0851      0.0109      0.0285      0.0140      0.0018     -0.0017      0.0007     -0.0042            Mansi
     GeorgianJew1607     0.0305     -0.0242     -0.0047      0.0068     -0.0097     -0.0001     -0.0012     -0.0030      0.0017      0.0047     Jew_Georgian
     GeorgianJew1671     0.0296     -0.0197     -0.0061      0.0049     -0.0144      0.0021      0.0008      0.0017      0.0010      0.0028     Jew_Georgian
         Cyprus2AJ19     0.0437     -0.0025     -0.0341      0.0114     -0.0163      0.0157      0.0002      0.0028      0.0056     -0.0024          Cypriot
        Tunisian20C4     0.0556      0.0476     -0.0188      0.0333      0.0344      0.0293      0.0064     -0.0020     -0.0071     -0.0057         Tunisian
          Adana23114     0.0263     -0.0330     -0.0020      0.0123     -0.0246      0.0007     -0.0007      0.0016      0.0093     -0.0093          Turkish
      GREEKGRALPOP14    -0.0028      0.0049     -0.0175     -0.0090     -0.0016      0.0045     -0.0002     -0.0047      0.0055     -0.0049            Greek
         Egypt8AT113     0.0675      0.0303     -0.0056      0.0270      0.0347      0.0225      0.0022     -0.0025     -0.0062     -0.0131         Egyptian
      IranianJew1556     0.0338     -0.0132     -0.0092      0.0013     -0.0123      0.0035     -0.0025      0.0028     -0.0013      0.0027      Jew_Iranian
     TunisianJew1170     0.0305      0.0134     -0.0184      0.0106     -0.0010      0.0057     -0.0037     -0.0004     -0.0010      0.0054     Jew_Tunisian
     TunisianJew1531     0.0291      0.0130     -0.0198      0.0067      0.0030      0.0059     -0.0049     -0.0017     -0.0012     -0.0032     Jew_Tunisian
      Balikesir16563     0.0098     -0.0062     -0.0024      0.0058     -0.0078      0.0053     -0.0059      0.0011     -0.0008      0.0039   Ignore_Turkish
     SouthFrench4018    -0.0308      0.0374     -0.0426      0.0043     -0.0251     -0.0149      0.0041      0.0076      0.0185      0.0001           French
                SAH9     0.0704      0.0567     -0.0169      0.0422      0.0590      0.0378      0.0061     -0.0103     -0.0036     -0.0138         Saharawi
        Trabzon21177     0.0344     -0.0372     -0.0208      0.0071     -0.0480     -0.0069     -0.0009      0.0041     -0.0044     -0.0060          Turkish
     GeorgianJew1577     0.0283     -0.0186     -0.0058      0.0050     -0.0203     -0.0022     -0.0005     -0.0028      0.0007     -0.0018     Jew_Georgian
       Algerian43A32     0.0606      0.0507     -0.0100      0.0390      0.0548      0.0417     -0.0083     -0.0165     -0.0030     -0.0146         Algerian
               BAS28    -0.0364      0.0431     -0.0451      0.0112     -0.0348     -0.0124     -0.0039      0.0114      0.0112      0.0022           Basque
          Aydin18784     0.0175     -0.0301      0.0104      0.0177     -0.0198      0.0166     -0.0258     -0.0034     -0.0187      0.0230          Turkish
        IraqiJew1417     0.0378     -0.0124     -0.0116      0.0055     -0.0127     -0.0013      0.0045     -0.0008      0.0014      0.0028        Jew_Iraqi
       Istanbul19810     0.0180     -0.0390     -0.0011      0.0070     -0.0307      0.0011      0.0070     -0.0060      0.0004      0.0076          Turkish
        Trabzon21557     0.0327     -0.0356     -0.0287      0.0042     -0.0429     -0.0068     -0.0013     -0.0097      0.0078     -0.0015          Turkish
       LibyanJew1611     0.0279      0.0126     -0.0162      0.0075      0.0020      0.0073      0.0044     -0.0036     -0.0067     -0.0022       Jew_Libyan
      IranianJew1557     0.0285     -0.0231     -0.0027      0.0047     -0.0041      0.0018      0.0034      0.0008      0.0038      0.0018      Jew_Iranian
     GeorgianJew1971     0.0281     -0.0187     -0.0022      0.0042     -0.0133      0.0034      0.0008     -0.0017     -0.0021      0.0038     Jew_Georgian
     GeorgianJew1594     0.0315     -0.0204     -0.0098      0.0029     -0.0120     -0.0039     -0.0029     -0.0023     -0.0011      0.0006     Jew_Georgian
               SAH20     0.0811      0.0634     -0.0054      0.0502      0.0699      0.0425      0.0071     -0.0111     -0.0098     -0.0100  Ignore_Saharawi
     MoroccanJew4692     0.0255      0.0101     -0.0189      0.0133     -0.0028      0.0048      0.0033     -0.0024     -0.0006     -0.0009     Jew_Moroccan
              ALB212    -0.0050      0.0077     -0.0196      0.0014     -0.0096      0.0158      0.0068     -0.0031     -0.0017      0.0002         Albanian
      KuchinJew20551     0.0249     -0.0205      0.0094      0.0130      0.0039      0.0129      0.0024      0.0022     -0.0025      0.0012       Jew_Cochin
        Egypt12AQ172     0.0616      0.0273     -0.0143      0.0285      0.0296      0.0270      0.0053     -0.0141     -0.0004      0.0049         Egyptian
         Egypt9AQ177     0.0657      0.0239     -0.0116      0.0302      0.0411      0.0167      0.0058     -0.0137     -0.0012     -0.0123         Egyptian
     GeorgianJew1961    -0.0416     -0.0043      0.0283     -0.0065      0.0204      0.0041      0.0037      0.0010     -0.0007     -0.0045  Ignore_Jew_Georgian
        IraqiJew1771     0.0348     -0.0120     -0.0119      0.0043     -0.0095     -0.0027      0.0018      0.0033      0.0037      0.0000        Jew_Iraqi
     YemeniteJew5433     0.0584      0.0216     -0.0089      0.0092      0.0110      0.0212      0.0041     -0.0018      0.0027     -0.0027     Jew_Yemenite
             Mansi94    -0.0208     -0.0589      0.0813      0.0097      0.0237      0.0177      0.0016     -0.0002      0.0006      0.0005            Mansi
       Algerian43A23     0.0621      0.0489     -0.0134      0.0362      0.0538      0.0324     -0.0087     -0.0081     -0.0065     -0.0137         Algerian
              ALB220    -0.0004      0.0018     -0.0155      0.0018     -0.0060      0.0164      0.0101     -0.0100     -0.0052     -0.0084         Albanian
        Cyprus22AJ19     0.0274      0.0044     -0.0305      0.0029     -0.0235     -0.0037     -0.0073      0.0052     -0.0022      0.0099          Cypriot
     YemeniteJew4937     0.0594      0.0145     -0.0066      0.0170      0.0083      0.0169      0.0021      0.0058     -0.0127      0.0066     Jew_Yemenite
        Bishkek28452     0.0103     -0.0728      0.0684      0.0175      0.0095      0.0066      0.0014     -0.0029     -0.0014     -0.0056  Kyrgyz_Kyrgyzstan
         Egypt9AQ172     0.0627      0.0252     -0.0085      0.0282      0.0366      0.0352     -0.0039     -0.0021      0.0022     -0.0178         Egyptian
         Malta12AM91     0.0159      0.0186     -0.0337      0.0182     -0.0066      0.0231      0.0167      0.0122      0.0019     -0.0346          Maltese
        Trabzon21534     0.0299     -0.0314     -0.0209      0.0080     -0.0425     -0.0043      0.0024     -0.0022      0.0051      0.0118          Turkish
       LibyanJew1605     0.0306      0.0123     -0.0164      0.0131      0.0081      0.0110     -0.0045     -0.0055      0.0008      0.0005       Jew_Libyan
               BAS27    -0.0351      0.0436     -0.0480      0.0016     -0.0326     -0.0161     -0.0124      0.0074      0.0178     -0.0050           Basque
        Cyprus21AJ19     0.0363     -0.0062     -0.0261      0.0187     -0.0204      0.0021      0.0030     -0.0108     -0.0040     -0.0017          Cypriot
    EthiopianJew1831     0.1167      0.0597      0.0073      0.0719      0.1172      0.0673      0.0039     -0.0017     -0.0071     -0.0161    Jew_Ethiopian
     TunisianJew1511     0.0292      0.0102     -0.0114      0.0067     -0.0017      0.0088      0.0005     -0.0057     -0.0051     -0.0027     Jew_Tunisian
        Turkish9BA57     0.0224     -0.0381      0.0091      0.0167     -0.0220      0.0015     -0.0047     -0.0114     -0.0036     -0.0045          Turkish
        Tunisian20D1     0.0657      0.0447     -0.0171      0.0410      0.0609      0.0374     -0.0005     -0.0128      0.0022     -0.0082         Tunisian
        Tunisian20B4     0.0592      0.0381     -0.0111      0.0381      0.0423      0.0305     -0.0113     -0.0048     -0.0101     -0.0013         Tunisian
        Kayseri24075     0.0264     -0.0315     -0.0015      0.0085     -0.0323     -0.0014     -0.0160     -0.0085     -0.0038      0.0021          Turkish
         Egypt7AQ172     0.0589      0.0251     -0.0092      0.0255      0.0337      0.0214     -0.0029     -0.0000     -0.0011     -0.0049         Egyptian
          Bolivian81    -0.0030     -0.0711      0.0899      0.0164      0.0237      0.0149     -0.0069      0.0014      0.0050     -0.0053         Bolivian
        IraqiJew4291     0.0372     -0.0122     -0.0109      0.0078     -0.0109      0.0061      0.0017      0.0048     -0.0005      0.0014        Jew_Iraqi
              ALB230    -0.0078      0.0039     -0.0132     -0.0034     -0.0050      0.0026      0.0036      0.0032     -0.0072      0.0022         Albanian
    AshkenaziJew5775     0.0072      0.0042     -0.0065      0.0053     -0.0016      0.0009     -0.0003     -0.0014     -0.0009     -0.0020  Ignore_Jew_Ashkenazi
          Adana23108     0.0416     -0.0096     -0.0301      0.0139     -0.0152      0.0177     -0.0029      0.0141      0.0041      0.0151          Turkish
      IranianJew1143     0.0384     -0.0152     -0.0107      0.0053     -0.0120      0.0026     -0.0011     -0.0014     -0.0041      0.0012      Jew_Iranian
     MoroccanJew4683     0.0234      0.0084     -0.0180      0.0093      0.0002      0.0113     -0.0005      0.0061     -0.0034     -0.0040     Jew_Moroccan
      KuchinJew20622     0.0350     -0.0311      0.0167      0.0098     -0.0017      0.0066     -0.0010      0.0033     -0.0027      0.0014       Jew_Cochin
               Ale33    -0.0341     -0.0236      0.0531      0.0043      0.0224      0.0066      0.0100      0.0019     -0.0027     -0.0021            Aleut
      Balikesir16887     0.0132     -0.0219      0.0094      0.0097     -0.0055      0.0009     -0.0005     -0.0005     -0.0013     -0.0026  Turkish_Balikesir
      IranianJew1832     0.0329     -0.0163     -0.0048      0.0068     -0.0089      0.0030     -0.0023     -0.0025     -0.0029     -0.0011      Jew_Iranian
     GeorgianJew1654     0.0329     -0.0200     -0.0100      0.0043     -0.0065      0.0000      0.0023      0.0026     -0.0022      0.0025     Jew_Georgian
        Bishkek28442     0.0085     -0.0731      0.0721      0.0199      0.0118      0.0142      0.0021     -0.0000      0.0050     -0.0040  Kyrgyz_Kyrgyzstan
               BAS33    -0.0337      0.0435     -0.0408     -0.0021     -0.0296     -0.0170     -0.0030      0.0125      0.0155     -0.0090           Basque
      KuchinJew20851     0.0326     -0.0541      0.0322      0.0137     -0.0014      0.0087      0.0046     -0.0033     -0.0019     -0.0065       Jew_Cochin
     GeorgianJew1972     0.0158      0.0077     -0.0139      0.0061     -0.0027     -0.0026      0.0037      0.0003      0.0002      0.0050  Ignore_Jew_Georgian
             Mansi43    -0.0218     -0.0483      0.0702      0.0067      0.0217      0.0165      0.0034      0.0014     -0.0022     -0.0045            Mansi
      KuchinJew20320     0.0301     -0.0535      0.0343      0.0169     -0.0006      0.0107     -0.0005      0.0027      0.0009     -0.0044       Jew_Cochin
     GeorgianJew1883     0.0304     -0.0216     -0.0016      0.0062     -0.0102     -0.0013      0.0034      0.0007     -0.0026      0.0032     Jew_Georgian
       LibyanJew1639     0.0333      0.0112     -0.0126      0.0070      0.0043      0.0075      0.0031     -0.0025      0.0001      0.0004       Jew_Libyan
       LibyanJew1659     0.0314      0.0149     -0.0184      0.0133      0.0099      0.0107      0.0051      0.0027      0.0021     -0.0056       Jew_Libyan
        Kayseri24266     0.0229     -0.0343      0.0045      0.0080     -0.0260      0.0013      0.0057     -0.0038      0.0078      0.0036          Turkish
      Balikesir16653     0.0153     -0.0288      0.0116      0.0078     -0.0063      0.0036     -0.0034     -0.0012     -0.0003      0.0015  Turkish_Balikesir
       Istanbul25095    -0.0094     -0.0155      0.0206     -0.0021      0.0035      0.0045     -0.0026     -0.0140      0.0089     -0.0012          Turkish
          Aydin18112     0.0212     -0.0348      0.0065      0.0131     -0.0196     -0.0038      0.0033      0.0068     -0.0061      0.0041          Turkish
          Aydin18414    -0.0102     -0.0014      0.0040      0.0022      0.0015      0.0056      0.0009      0.0009     -0.0020      0.0072   Ignore_Turkish
        Kayseri24402     0.0203     -0.0297     -0.0057      0.0093     -0.0241      0.0069     -0.0120      0.0161      0.0082      0.0024          Turkish
      Balikesir16577     0.0130     -0.0062     -0.0097      0.0010     -0.0050      0.0052      0.0028     -0.0018     -0.0032     -0.0014   Ignore_Turkish
       Istanbul25081     0.0138     -0.0293      0.0002      0.0067     -0.0078     -0.0005      0.0015     -0.0074      0.0110      0.0022          Turkish
          Aydin18596     0.0164     -0.0426      0.0234      0.0143     -0.0175      0.0054     -0.0013     -0.0126     -0.0011      0.0008          Turkish
               Ale20    -0.0123     -0.0615      0.0740      0.0136      0.0193      0.0101      0.0016     -0.0018     -0.0026     -0.0013            Aleut
               Ale35    -0.0304     -0.0332      0.0546      0.0106      0.0196      0.0131      0.0047      0.0034     -0.0018      0.0035            Aleut
       Istanbul17778     0.0233     -0.0444      0.0078      0.0036     -0.0289     -0.0090     -0.0119     -0.0093      0.0034      0.0076          Turkish
        IraqiJew1430     0.0378     -0.0138     -0.0099      0.0062     -0.0138      0.0021      0.0051     -0.0001     -0.0038      0.0061        Jew_Iraqi
        Bishkek28443     0.0088     -0.0703      0.0726      0.0160      0.0074      0.0139     -0.0037      0.0029      0.0039     -0.0018  Kyrgyz_Kyrgyzstan
       Istanbul15781     0.0017     -0.0109      0.0047      0.0113      0.0036      0.0115     -0.0005     -0.0025     -0.0208     -0.0077          Turkish
        Bishkek28445     0.0112     -0.0686      0.0725      0.0182      0.0109      0.0192      0.0001      0.0041      0.0033     -0.0029  Kyrgyz_Kyrgyzstan
          Adana23136     0.0387     -0.0094     -0.0251      0.0058     -0.0189      0.0105      0.0038      0.0053     -0.0077      0.0160          Turkish
                Ul51     0.0120     -0.0917      0.1011      0.0268      0.0166      0.0245      0.0058     -0.0060      0.0027      0.0003            Ulchi
               Ale37    -0.0275     -0.0274      0.0537     -0.0006      0.0215      0.0139      0.0061     -0.0021     -0.0002      0.0057            Aleut
             Mansi79    -0.0165     -0.0585      0.0817      0.0141      0.0253      0.0171     -0.0038     -0.0015     -0.0045      0.0034            Mansi
    AshkenaziJew5788     0.0111      0.0041     -0.0126      0.0043     -0.0019      0.0000      0.0002     -0.0010      0.0012     -0.0040    Jew_Ashkenazi
             Mansi91    -0.0198     -0.0587      0.0810      0.0076      0.0234      0.0115      0.0012     -0.0009     -0.0037     -0.0013            Mansi
          Adana23113     0.0292     -0.0475      0.0060      0.0163     -0.0222     -0.0031      0.0046      0.0031      0.0149      0.0039          Turkish
        Bishkek28451     0.0055     -0.0709      0.0749      0.0187      0.0121      0.0101     -0.0002      0.0009      0.0015     -0.0029  Kyrgyz_Kyrgyzstan
        Trabzon21575     0.0291     -0.0393     -0.0246      0.0062     -0.0356      0.0018     -0.0080     -0.0054      0.0014      0.0004          Turkish
          Aydin18636     0.0202     -0.0347      0.0160      0.0120     -0.0152      0.0033      0.0130      0.0045     -0.0012      0.0050          Turkish
       Istanbul20040     0.0312     -0.0438      0.0041      0.0137     -0.0127     -0.0095      0.0019      0.0091     -0.0018      0.0007          Turkish
          Aydin18587     0.0244     -0.0156      0.0053      0.0125      0.0106      0.0162      0.0068     -0.0004     -0.0010     -0.0095   Ignore_Turkish
      Balikesir16837     0.0082     -0.0261      0.0125     -0.0026     -0.0065     -0.0030     -0.0020     -0.0005      0.0016      0.0019  Ignore_Turkish_Balikesir(PCA_o
          Adana23144     0.0289     -0.0498      0.0194      0.0288     -0.0183     -0.0043     -0.0168      0.0069      0.0258     -0.0135          Turkish
               Ale34    -0.0198     -0.0486      0.0736      0.0104      0.0211      0.0136      0.0049     -0.0015     -0.0023      0.0022            Aleut
        Kayseri23967     0.0245     -0.0410      0.0056      0.0114     -0.0363      0.0040      0.0136     -0.0026     -0.0119     -0.0052          Turkish
      IranianJew1845     0.0374     -0.0179     -0.0068      0.0037     -0.0062     -0.0009     -0.0019      0.0010      0.0032     -0.0010      Jew_Iranian
        Trabzon21174     0.0276     -0.0379     -0.0156      0.0095     -0.0392     -0.0097     -0.0005     -0.0100     -0.0004     -0.0062          Turkish
          Aydin18873     0.0130     -0.0301      0.0099      0.0112     -0.0139      0.0063     -0.0092      0.0068     -0.0059      0.0032          Turkish
        Bishkek28449     0.0087     -0.0732      0.0748      0.0181      0.0114      0.0159     -0.0047      0.0003     -0.0000     -0.0031  Kyrgyz_Kyrgyzstan
        Kayseri23892     0.0263     -0.0326      0.0004      0.0132     -0.0142     -0.0010      0.0020      0.0013     -0.0083      0.0087          Turkish
       Istanbul19185     0.0190     -0.0344      0.0077      0.0108     -0.0207      0.0023      0.0065      0.0046      0.0084     -0.0013          Turkish
       Istanbul25098    -0.0114     -0.0021     -0.0029     -0.0023     -0.0065      0.0085     -0.0038      0.0091      0.0011      0.0092          Turkish
          Adana23133     0.0285     -0.0266      0.0029      0.0094     -0.0200      0.0047      0.0070      0.0070      0.0087      0.0037          Turkish
          Aydin18948     0.0217     -0.0243     -0.0025      0.0050     -0.0073     -0.0040      0.0003     -0.0048     -0.0000      0.0008   Ignore_Turkish
        Trabzon21515     0.0278     -0.0300     -0.0269      0.0086     -0.0482     -0.0076     -0.0028      0.0036     -0.0059      0.0004          Turkish
        Kayseri24032     0.0267     -0.0312     -0.0018      0.0078     -0.0277     -0.0095     -0.0014     -0.0030      0.0095     -0.0057          Turkish
             Mansi84    -0.0195     -0.0632      0.0809      0.0113      0.0231      0.0165      0.0022      0.0016      0.0001     -0.0005            Mansi
        Kayseri23549     0.0275     -0.0355      0.0103      0.0172     -0.0198      0.0041      0.0022     -0.0091     -0.0108     -0.0155          Turkish
        Bishkek28444     0.0109     -0.0628      0.0625      0.0139      0.0048      0.0063      0.0028      0.0047      0.0032     -0.0041  Ignore_Kyrgyz_Kyrgyzstan
        Trabzon21544     0.0310     -0.0385     -0.0189      0.0061     -0.0401     -0.0136     -0.0076     -0.0057      0.0032      0.0052          Turkish
          Adana23150     0.0136     -0.0279      0.0098      0.0090     -0.0107     -0.0037      0.0044      0.0045     -0.0027      0.0174          Turkish
        Kayseri23271     0.0258     -0.0307     -0.0098      0.0041     -0.0283     -0.0054     -0.0024     -0.0039      0.0134      0.0085          Turkish
        Trabzon21645     0.0271     -0.0380     -0.0079      0.0066     -0.0334     -0.0054     -0.0182     -0.0034     -0.0012     -0.0103          Turkish
          Adana23147     0.0306     -0.0164     -0.0066      0.0124     -0.0283      0.0132     -0.0113     -0.0029      0.0019      0.0063          Turkish
      Balikesir16514     0.0277     -0.0033     -0.0026      0.0241      0.0223      0.0173     -0.0020     -0.0045     -0.0063     -0.0080   Ignore_Turkish
        Bishkek28456     0.0080     -0.0666      0.0706      0.0118      0.0095      0.0123     -0.0003      0.0068      0.0030     -0.0015  Kyrgyz_Kyrgyzstan
         Egypt22TD21     0.0610      0.0245     -0.0083      0.0271      0.0368      0.0328      0.0003     -0.0016     -0.0140     -0.0000         Egyptian
                Ul39     0.0161     -0.0927      0.1043      0.0279      0.0156      0.0239     -0.0004      0.0020      0.0056     -0.0070            Ulchi
          Aydin18483     0.0212     -0.0518      0.0198      0.0158     -0.0194     -0.0032      0.0001     -0.0104     -0.0041     -0.0028          Turkish
               Ale22    -0.0160     -0.0612      0.0793      0.0084      0.0219      0.0132     -0.0011      0.0005      0.0031     -0.0027            Aleut
      Balikesir17006     0.0135     -0.0250      0.0097      0.0077     -0.0030      0.0027      0.0009      0.0036     -0.0049      0.0009  Turkish_Balikesir
          Aydin18419     0.0143     -0.0381      0.0086      0.0017     -0.0174      0.0090      0.0051     -0.0002     -0.0057      0.0075          Turkish
        Kayseri24276     0.0299     -0.0330     -0.0009      0.0153     -0.0450      0.0135      0.0054      0.0051     -0.0197      0.0040          Turkish
        Bishkek28446     0.0078     -0.0655      0.0669      0.0192      0.0062      0.0137     -0.0010      0.0025      0.0034     -0.0020  Kyrgyz_Kyrgyzstan
       Istanbul19708     0.0242     -0.0441      0.0212      0.0122     -0.0241     -0.0028     -0.0096     -0.0006      0.0118     -0.0018          Turkish
             Mansi56    -0.0202     -0.0555      0.0758      0.0092      0.0232      0.0159      0.0004     -0.0020     -0.0012     -0.0013            Mansi
        Trabzon21173     0.0331     -0.0406     -0.0248      0.0086     -0.0539     -0.0082      0.0019     -0.0032      0.0012      0.0012          Turkish
               Ale36    -0.0335     -0.0110      0.0300     -0.0030      0.0171      0.0040      0.0024     -0.0024      0.0006      0.0017            Aleut
          Adana23112     0.0241     -0.0352      0.0117      0.0171     -0.0292      0.0031     -0.0023      0.0103     -0.0074     -0.0158          Turkish
        Bishkek28454     0.0109     -0.0721      0.0780      0.0170      0.0180      0.0118     -0.0013     -0.0035      0.0001     -0.0035  Kyrgyz_Kyrgyzstan
          Adana23117     0.0243     -0.0289      0.0056      0.0201     -0.0165      0.0010     -0.0051      0.0039     -0.0013     -0.0020          Turkish
                MBE3     0.4827      0.2461      0.0705      0.4644      0.6642      0.4274     -0.0340     -0.0975     -0.0767     -0.1772  Ignore_Moroccan
               MBE11     0.4387      0.2357      0.0676      0.4228      0.5975      0.3880     -0.0209     -0.0765     -0.0721     -0.1682  Ignore_Moroccan
               MBE13     0.5219      0.2763      0.0898      0.5203      0.7186      0.4657     -0.0237     -0.1028     -0.0986     -0.1938  Ignore_Moroccan
               MBE16     0.4552      0.2407      0.0743      0.4451      0.6156      0.4027     -0.0168     -0.0904     -0.0786     -0.1676  Ignore_Moroccan
               MBE19     0.4380      0.2379      0.0702      0.4234      0.5987      0.3853     -0.0102     -0.0796     -0.0739     -0.1594  Ignore_Moroccan
               MBE22     0.4222      0.2289      0.0602      0.4008      0.5737      0.3888     -0.0246     -0.1007     -0.0890     -0.1476  Ignore_Moroccan
               MBE23     0.4708      0.2547      0.0723      0.4600      0.6386      0.4189     -0.0102     -0.0821     -0.0731     -0.1637  Ignore_Moroccan
              Nesk21     0.0010     -0.0878      0.1078      0.0221      0.0193      0.0222     -0.0003      0.0035     -0.0010     -0.0060  Ignore_Eskimo_Naukan(duplicate
              Nesk10     0.0000     -0.0824      0.1023      0.0192      0.0259      0.0194     -0.0020      0.0028      0.0019     -0.0038  Ignore_Eskimo_Naukan(duplicate
              Ngfn21     0.0048     -0.0916      0.1043      0.0239      0.0247      0.0270      0.0037     -0.0009      0.0052     -0.0053  Ignore_Nganasan(PC_outlier)
      IHW9118(BUR+E)     0.0452     -0.0519      0.0625      0.0351      0.0370      0.0375     -0.0005     -0.0058      0.0068     -0.0128       Australian
  IHW9124(IHL+AD036)     0.0053     -0.0226      0.0318      0.0112      0.0135      0.0136      0.0078     -0.0044      0.0030     -0.0010  Ignore_Australian
      IHW9192(NON+L)     0.0040     -0.0209      0.0309      0.0172      0.0166      0.0099      0.0020      0.0024      0.0084     -0.0076  Ignore_Australian
      IHW9195(WON+C)     0.0413     -0.0557      0.0609      0.0329      0.0337      0.0253      0.0103     -0.0011      0.0067     -0.0067       Australian
      IHW9193(WON+M)     0.0418     -0.0548      0.0637      0.0327      0.0343      0.0279      0.0036      0.0007      0.0113     -0.0044       Australian
      IHW9194(WON+I)     0.0166     -0.0398      0.0514      0.0179      0.0224      0.0164     -0.0016      0.0003      0.0092     -0.0049  Ignore_Australian
     IHW9196(HAY+KJ)     0.0034     -0.0183      0.0297      0.0137      0.0126      0.0099      0.0050      0.0012      0.0086      0.0081  Ignore_Australian
  IHW9117(IHL+AD031)     0.0128     -0.0217      0.0379      0.0269      0.0339      0.0179      0.0025      0.0072      0.0008     -0.0122  Ignore_Australian
     IHW9122(WOO+EM)     0.0041     -0.0177      0.0296      0.0143      0.0143      0.0105      0.0051      0.0012      0.0095      0.0076  Ignore_Australian_ECCAC(PC_out
               Vgut1     0.0077     -0.0836      0.0975      0.0216      0.0173      0.0238     -0.0004     -0.0043      0.0030     -0.0035          Tofalar
               Vgut2     0.0083     -0.0858      0.0931      0.0156      0.0177      0.0244      0.0005      0.0036      0.0036     -0.0032          Tofalar
               Vgut4     0.0063     -0.0826      0.1009      0.0208      0.0192      0.0267      0.0011     -0.0033      0.0016     -0.0063          Tofalar
               Vgut6     0.0067     -0.0860      0.0996      0.0201      0.0239      0.0204     -0.0014     -0.0024      0.0001     -0.0064          Tofalar
               Vgut7     0.0078     -0.0865      0.0969      0.0190      0.0188      0.0230      0.0029     -0.0005      0.0005     -0.0017          Tofalar
               Vgut8     0.0017     -0.0794      0.0941      0.0156      0.0159      0.0211      0.0004     -0.0010      0.0016     -0.0002          Tofalar
              Vgut11     0.0074     -0.0836      0.0967      0.0183      0.0245      0.0238      0.0048      0.0049      0.0068     -0.0026          Tofalar
              Vgut12     0.0036     -0.0843      0.0976      0.0167      0.0178      0.0196      0.0004     -0.0016     -0.0037     -0.0013          Tofalar
              Vgut13     0.0044     -0.0822      0.0972      0.0192      0.0214      0.0240      0.0003     -0.0022      0.0008     -0.0049          Tofalar
              Vgut14    -0.0213     -0.0346      0.0525      0.0051      0.0182      0.0111      0.0056      0.0017     -0.0017      0.0052          Tofalar
              Vgut15     0.0057     -0.0884      0.1008      0.0179      0.0233      0.0255     -0.0013     -0.0053      0.0031     -0.0000          Tofalar
              Vgut18     0.0050     -0.0879      0.1017      0.0223      0.0169      0.0203     -0.0046     -0.0024     -0.0014     -0.0048          Tofalar
              Vgut19     0.0063     -0.0862      0.0970      0.0180      0.0138      0.0199     -0.0005      0.0032      0.0062     -0.0003          Tofalar
Loschbour_published.DG    -0.1018      0.0568      0.0315     -0.0056      0.0335      0.0054      0.0002      0.0034      0.0010     -0.0004  Luxembourg_Loschbour_published
Stuttgart_published.DG     0.0037      0.0340     -0.0523      0.0011     -0.0205      0.0010      0.0030     -0.0014     -0.0045      0.0016  Germany_EN_LBK_Stuttgart_publi
            I0017.SG    -0.0804      0.0177      0.0517     -0.0061      0.0338      0.0099      0.0032      0.0018     -0.0035     -0.0038  Sweden_HG_Motala.SG
              MA1.SG    -0.0266     -0.0512      0.0778      0.0022      0.0321      0.0034     -0.0044      0.0072     -0.0049     -0.0041  Russia_MA1_HG.SG
           Bichon.SG    -0.0949      0.0526      0.0246      0.0017      0.0345      0.0076     -0.0020     -0.0024     -0.0009     -0.0013       WHG_Bichon
              KK1.SG     0.0321     -0.0737      0.0228      0.0070     -0.0297     -0.0106     -0.0023      0.0021      0.0074      0.0061              CHG
             SATP.SG     0.0346     -0.0762      0.0276      0.0128     -0.0189     -0.0005     -0.0076     -0.0030     -0.0041     -0.0077              CHG
             mota.SG     0.1683      0.0796      0.0434      0.1216      0.1875      0.1046      0.0040     -0.0241     -0.0264     -0.0390  Ethiopia_4500BP_published.SG
               I0234    -0.0318     -0.0112      0.0317     -0.0012      0.0128     -0.0013     -0.0041      0.0018      0.0007     -0.0011  Russia_Srubnaya
     I0431_published    -0.0320     -0.0140      0.0279     -0.0053      0.0072      0.0076     -0.0213      0.0067     -0.0094     -0.0034  Russia_Srubnaya_published
               I0126    -0.0316     -0.0354      0.0508      0.0011      0.0116      0.0031     -0.0012     -0.0037     -0.0010     -0.0011  Russia_Poltavka
               I0440    -0.0305     -0.0412      0.0574     -0.0040      0.0127      0.0008     -0.0010      0.0036      0.0002      0.0019  Russia_Poltavka
               I0432    -0.0368     -0.0045      0.0290     -0.0099      0.0184      0.0048      0.0042      0.0044     -0.0058     -0.0006  Russia_Poltavka_o
               I0418    -0.0344     -0.0311      0.0512     -0.0029      0.0080      0.0009     -0.0015      0.0064      0.0089     -0.0028  Russia_Potapovka
               I0434    -0.0323     -0.0487      0.0617     -0.0044      0.0202      0.0046      0.0072      0.0006      0.0003     -0.0099  Russia_Khvalynsk_Eneolithic
               I0433    -0.0574     -0.0341      0.0775     -0.0069      0.0339      0.0058      0.0010     -0.0067      0.0028     -0.0069  Russia_Khvalynsk_Eneolithic
               I0122    -0.0449     -0.0392      0.0686     -0.0045      0.0264     -0.0009      0.0055     -0.0013      0.0040     -0.0072  Russia_Khvalynsk_Eneolithic
               I0124    -0.0587     -0.0221      0.0733     -0.0027      0.0385      0.0058     -0.0013      0.0044     -0.0031     -0.0076              EHG
               I0370    -0.0324     -0.0408      0.0531     -0.0039      0.0155     -0.0045     -0.0005      0.0027      0.0002      0.0016  Russia_EBA_Yamnaya_Samara
               I0441    -0.0295     -0.0348      0.0552     -0.0011      0.0145     -0.0066     -0.0002      0.0060      0.0037     -0.0070  Russia_EBA_Yamnaya_Samara
               I0444    -0.0311     -0.0346      0.0475     -0.0054      0.0117     -0.0088     -0.0013      0.0006      0.0012      0.0018  Russia_EBA_Yamnaya_Samara
               I0439    -0.0260     -0.0370      0.0516      0.0010      0.0120     -0.0017      0.0043      0.0057      0.0035     -0.0011  Russia_EBA_Yamnaya_Samara
               I0357    -0.0296     -0.0379      0.0481     -0.0044      0.0092      0.0010      0.0005      0.0084      0.0011     -0.0029  Russia_EBA_Yamnaya_Samara
               I0429    -0.0355     -0.0401      0.0596     -0.0011      0.0201     -0.0081     -0.0009      0.0073     -0.0002     -0.0008  Russia_EBA_Yamnaya_Samara
               I0438    -0.0321     -0.0449      0.0548     -0.0030      0.0086      0.0050     -0.0066      0.0033      0.0035     -0.0045  Russia_EBA_Yamnaya_Samara
               I1282    -0.0142      0.0502     -0.0423      0.0060     -0.0217      0.0102     -0.0129      0.0008      0.0019      0.0008         Iberia_C
               I1302    -0.0187      0.0523     -0.0486      0.0064     -0.0127      0.0099     -0.0434     -0.0003     -0.0010     -0.0065  Iberia_C_father.or.son.I1314
               I1276    -0.0218      0.0533     -0.0371      0.0062     -0.0049      0.0082     -0.0051      0.0043     -0.0045      0.0126         Iberia_C
               I1284    -0.0218      0.0579     -0.0427      0.0101     -0.0135      0.0137      0.0064     -0.0032      0.0085      0.0001         Iberia_C
               I1274    -0.0190      0.0499     -0.0466      0.0041     -0.0167      0.0058      0.0027      0.0054     -0.0016      0.0019  Iberia_C_brother.I1277
               I1280    -0.0192      0.0563     -0.0497      0.0108     -0.0093      0.0033     -0.0068      0.0021      0.0010      0.0027         Iberia_C
               I1314    -0.0124      0.0544     -0.0480      0.0077     -0.0084      0.0033     -0.0009      0.0026     -0.0050      0.0038         Iberia_C
               I1277    -0.0229      0.0534     -0.0482      0.0039     -0.0158      0.0005      0.0024     -0.0082      0.0024      0.0086         Iberia_C
               I1272    -0.0216      0.0499     -0.0453      0.0115     -0.0165     -0.0011     -0.0017     -0.0024      0.0009      0.0025         Iberia_C
               I1281    -0.0188      0.0522     -0.0450      0.0063     -0.0146     -0.0013     -0.0021     -0.0036      0.0010     -0.0001         Iberia_C
               I1300    -0.0209      0.0539     -0.0496      0.0135     -0.0162      0.0044     -0.0005     -0.0037      0.0009     -0.0002         Iberia_C
               I0585    -0.0778      0.0403      0.0271      0.0010      0.0349      0.0061      0.0082      0.0038     -0.0033     -0.0014              WHG
               I0807    -0.0086      0.0507     -0.0513      0.0163      0.0115     -0.0126     -0.0159      0.0030      0.0015      0.0140  Germany_MN_Baalberge
               I0559    -0.0151      0.0444     -0.0398      0.0083     -0.0072      0.0068     -0.0028     -0.0024      0.0073      0.0071  Germany_MN_Baalberge
               I0560    -0.0160      0.0407     -0.0386      0.0008     -0.0078     -0.0033     -0.0023      0.0009     -0.0013      0.0033  Germany_MN_Baalberge
               I1546    -0.0332      0.0054      0.0048     -0.0026      0.0104      0.0090     -0.0100     -0.0118     -0.0091      0.0072  Germany_BellBeaker
               I0806    -0.0307     -0.0061      0.0124      0.0001      0.0036      0.0043      0.0019      0.0046     -0.0067     -0.0061  Germany_BellBeaker
               I0805    -0.0314      0.0056      0.0127     -0.0093      0.0019      0.0014     -0.0024      0.0087     -0.0116     -0.0055  Germany_BellBeaker
               I0113    -0.0295      0.0156      0.0012      0.0042      0.0042      0.0016     -0.0035     -0.0028     -0.0031     -0.0024  Germany_BellBeaker
               I0112    -0.0336      0.0063      0.0122     -0.0032      0.0053     -0.0021     -0.0014      0.0035     -0.0038      0.0004  Germany_BellBeaker
               I1530    -0.0281      0.0041      0.0186     -0.0085      0.0117     -0.0191      0.0007     -0.0068      0.0040     -0.0118  Germany_BellBeaker_1d.rel.I011
               I0111    -0.0274      0.0064      0.0074      0.0020      0.0017     -0.0032      0.0005     -0.0027      0.0031     -0.0029  Germany_BellBeaker
               I0108    -0.0288      0.0165     -0.0000      0.0012      0.0029     -0.0001     -0.0025     -0.0010     -0.0000      0.0011  Germany_BellBeaker
               I0171    -0.0256     -0.0096      0.0210      0.0070      0.0049     -0.0001      0.0018     -0.0061      0.0100     -0.0022  Germany_LN_BenzigerodeHeimburg
               I0059    -0.0324      0.0018      0.0118     -0.0025      0.0027      0.0024     -0.0051      0.0012      0.0043     -0.0038  Germany_LN_BenzigerodeHeimburg
               I1542    -0.0282     -0.0058      0.0349     -0.0008      0.0087     -0.0012      0.0045      0.0084     -0.0075      0.0103  Germany_CordedWare
               I1536    -0.0268     -0.0261      0.0427     -0.0054      0.0119      0.0095      0.0062      0.0045     -0.0000     -0.0034  Germany_CordedWare
               I1544    -0.0335     -0.0071      0.0294     -0.0033      0.0084     -0.0024     -0.0063      0.0054     -0.0036      0.0073  Germany_CordedWare
               I1538    -0.0330     -0.0170      0.0367      0.0063      0.0136     -0.0061     -0.0029     -0.0023     -0.0243     -0.0152  Germany_CordedWare
               I1539    -0.0366     -0.0139      0.0272      0.0033      0.0068     -0.0021      0.0041     -0.0090      0.0031      0.0096  Germany_CordedWare
               I1534    -0.0293     -0.0135      0.0282     -0.0043      0.0146     -0.0023     -0.0132      0.0016      0.0012     -0.0021  Germany_CordedWare
               I0106    -0.0311     -0.0150      0.0349      0.0008      0.0169      0.0046      0.0092     -0.0012      0.0086      0.0056  Germany_CordedWare
               I1540    -0.0378      0.0098      0.0142     -0.0053      0.0093     -0.0034     -0.0040      0.0024     -0.0059      0.0022  Germany_CordedWare_o
               I1541    -0.0383     -0.0224      0.0418     -0.0034      0.0234     -0.0029      0.0000     -0.0004     -0.0055     -0.0005  Germany_CordedWare_father.or.s
               I1532    -0.0298     -0.0096      0.0310     -0.0027      0.0105      0.0020      0.0022     -0.0020     -0.0053      0.0070  Germany_CordedWare
               I0049    -0.0337     -0.0181      0.0351      0.0033      0.0163      0.0012      0.0054     -0.0027      0.0053     -0.0034  Germany_CordedWare
               I0211    -0.0709     -0.0171      0.0805     -0.0139      0.0424      0.0060      0.0108      0.0030     -0.0060     -0.0084              EHG
               I0061    -0.0655     -0.0263      0.0829     -0.0040      0.0377      0.0041      0.0054      0.0010     -0.0022     -0.0065              EHG
               I0550    -0.0320     -0.0241      0.0376      0.0021      0.0090      0.0074     -0.0006      0.0051     -0.0116      0.0074  Germany_LN_Karsdorf
               I0797     0.0078      0.0403     -0.0468     -0.0088     -0.0149      0.0077     -0.0005     -0.0080     -0.0005     -0.0023   Germany_EN_LBK
               I0795     0.0032      0.0423     -0.0575      0.0140      0.0027     -0.0082     -0.0019      0.0016     -0.0052     -0.0057   Germany_EN_LBK
               I0176     0.0059      0.0316     -0.0446      0.0040     -0.0151      0.0096     -0.0003     -0.0128     -0.0021     -0.0018   Hungary_MN_LBK
               I0551    -0.0109      0.0497     -0.0462      0.0046     -0.0038      0.0002      0.0036      0.0143     -0.0069      0.0120  Germany_MN_Salzmuende
               I0409    -0.0068      0.0512     -0.0545      0.0102     -0.0189      0.0046      0.0041     -0.0020      0.0009     -0.0020        Iberia_EN
               I0411    -0.0029      0.0515     -0.0533     -0.0080     -0.0288     -0.0023      0.0013     -0.0089      0.0002      0.0051  Iberia_EN_father.or.son.I0410
               I0405    -0.0172      0.0539     -0.0461      0.0105     -0.0161      0.0028      0.0031     -0.0017     -0.0019     -0.0002        Iberia_MN
               I0174     0.0075      0.0405     -0.0513      0.0061     -0.0141      0.0070      0.0035     -0.0124     -0.0006      0.0021  Hungary_EN_Starcevo
               I0115    -0.0326     -0.0009      0.0231      0.0000      0.0134      0.0015      0.0011     -0.0035     -0.0033      0.0011  Germany_EBA_Unetice
               I0117    -0.0334      0.0032      0.0089     -0.0015      0.0057      0.0036     -0.0037      0.0042     -0.0032     -0.0020  Germany_EBA_Unetice
               I0804    -0.0304      0.0120      0.0193     -0.0048      0.0097      0.0043     -0.0010      0.0070     -0.0012     -0.0004  Germany_EBA_Unetice
               I0803    -0.0356     -0.0039      0.0211     -0.0036      0.0101     -0.0014      0.0013      0.0011      0.0041     -0.0047  Germany_EBA_Unetice
               I0164    -0.0318     -0.0039      0.0208      0.0019      0.0094      0.0021     -0.0024     -0.0014     -0.0005     -0.0026  Germany_EBA_Unetice
               I0114    -0.0294      0.0024      0.0118      0.0052      0.0067      0.0017      0.0072      0.0043     -0.0044     -0.0018  Germany_EBA_Unetice_brother.I0
               I0022     0.0106      0.0382     -0.0460     -0.0010     -0.0100      0.0041      0.0025      0.0003     -0.0008     -0.0012   Germany_EN_LBK
               I0026     0.0114      0.0392     -0.0532      0.0130     -0.0143      0.0004     -0.0016     -0.0061     -0.0025     -0.0004   Germany_EN_LBK
               I0013    -0.0744      0.0149      0.0460     -0.0046      0.0369      0.0096     -0.0002      0.0043     -0.0076     -0.0045  Sweden_HG_Motala
               I0011    -0.0813      0.0095      0.0533     -0.0083      0.0406      0.0066     -0.0006      0.0013     -0.0063     -0.0025  Sweden_HG_Motala
               I0015    -0.0793      0.0088      0.0514     -0.0091      0.0389      0.0085      0.0011      0.0036     -0.0051     -0.0011  Sweden_HG_Motala
               I0012    -0.0846      0.0171      0.0489     -0.0095      0.0389      0.0073      0.0035      0.0003     -0.0016     -0.0041  Sweden_HG_Motala
               I0014    -0.0817      0.0147      0.0544     -0.0071      0.0413      0.0098     -0.0019      0.0003     -0.0006     -0.0000  Sweden_HG_Motala
               I0017    -0.0797      0.0183      0.0526     -0.0070      0.0364      0.0114      0.0026     -0.0000     -0.0028     -0.0067  Sweden_HG_Motala
               I1508     0.0184      0.0378     -0.0564      0.0076     -0.0118      0.0044      0.0039     -0.0038      0.0044      0.0038  Hungary_EN_Koros
               I1500     0.0038      0.0358     -0.0465      0.0070     -0.0130      0.0047     -0.0004     -0.0046     -0.0036     -0.0024  Hungary_MN_ALPc
               I1100     0.0125      0.0396     -0.0511      0.0094     -0.0162     -0.0057      0.0025     -0.0043     -0.0036      0.0096       Anatolia_N
               I1102     0.0158      0.0325     -0.0502     -0.0006     -0.0185      0.0083      0.0035     -0.0068     -0.0105      0.0039       Anatolia_N
               I1099     0.0138      0.0315     -0.0485      0.0047     -0.0133      0.0115     -0.0010     -0.0088     -0.0069     -0.0047       Anatolia_N
               I1103     0.0197      0.0267     -0.0448      0.0092     -0.0108      0.0086      0.0001     -0.0058     -0.0021      0.0025       Anatolia_N
               I1101     0.0165      0.0377     -0.0490      0.0101     -0.0147      0.0090     -0.0037     -0.0045     -0.0002     -0.0031       Anatolia_N
               I1097     0.0144      0.0344     -0.0514      0.0113     -0.0173      0.0026      0.0018     -0.0065      0.0013      0.0003       Anatolia_N
               I0744     0.0179      0.0334     -0.0516      0.0077     -0.0166      0.0016     -0.0014     -0.0052     -0.0014      0.0031       Anatolia_N
               I1096     0.0139      0.0334     -0.0505      0.0058     -0.0112      0.0079      0.0021     -0.0047     -0.0034     -0.0008       Anatolia_N
               I1098     0.0152      0.0303     -0.0468      0.0085     -0.0140      0.0020      0.0043      0.0003     -0.0033      0.0049       Anatolia_N
               I0708     0.0183      0.0226     -0.0436      0.0097     -0.0148      0.0063      0.0050     -0.0032     -0.0055      0.0022       Anatolia_N
               I0745     0.0160      0.0337     -0.0470      0.0068     -0.0136      0.0007     -0.0005     -0.0045     -0.0076      0.0011       Anatolia_N
               I0746     0.0151      0.0301     -0.0476      0.0094     -0.0169      0.0016      0.0032     -0.0001     -0.0079     -0.0004       Anatolia_N
               I0707     0.0155      0.0344     -0.0533      0.0043     -0.0202      0.0050      0.0050     -0.0065      0.0008     -0.0030       Anatolia_N
               I0709     0.0138      0.0348     -0.0524      0.0109     -0.0153      0.0078      0.0045     -0.0047     -0.0056     -0.0009       Anatolia_N
               I0725     0.0106      0.0173     -0.0389      0.0082     -0.0104     -0.0059      0.0059      0.0004     -0.0092     -0.0064       Anatolia_N
               I0736     0.0160      0.0338     -0.0489      0.0057     -0.0148      0.0038      0.0017     -0.0012     -0.0022      0.0020       Anatolia_N
               I1499    -0.0031      0.0351     -0.0384      0.0011     -0.0016      0.0041      0.0022     -0.0038      0.0012      0.0019  Hungary_MN_ALPc_Bukk
               I1502    -0.0342      0.0190      0.0081     -0.0015      0.0171      0.0069      0.0031     -0.0000     -0.0059      0.0023  Hungary_EBA_Mako
               I1497    -0.0026      0.0336     -0.0377     -0.0004     -0.0044      0.0047     -0.0028     -0.0048     -0.0066     -0.0014  Hungary_LateC_Baden
               I1495    -0.0004      0.0340     -0.0457      0.0075     -0.0083      0.0006      0.0041      0.0006     -0.0029      0.0040  Hungary_LN_Lengyel
               I1498     0.0021      0.0338     -0.0370      0.0033     -0.0096      0.0081      0.0041     -0.0054     -0.0013      0.0047  Hungary_MN_ALPc
               I1507    -0.0883      0.0427      0.0315     -0.0057      0.0361      0.0104      0.0054      0.0015     -0.0041     -0.0003  Hungary_EN_HG_Koros
               I1504    -0.0253      0.0122      0.0050     -0.0005      0.0055     -0.0030      0.0052     -0.0048     -0.0035     -0.0063  Hungary_LBA_Kyjatice
               I1506     0.0021      0.0343     -0.0414      0.0025     -0.0107      0.0029      0.0006     -0.0045     -0.0009      0.0010  Hungary_MN_ALPc
               I1496     0.0056      0.0406     -0.0522      0.0049     -0.0133      0.0033      0.0051     -0.0091     -0.0019      0.0047   Hungary_MN_LBK
               I1505     0.0021      0.0386     -0.0456      0.0064     -0.0104      0.0042     -0.0020     -0.0018      0.0036     -0.0073  Hungary_MN_ALPc
               I1271    -0.0217      0.0582     -0.0422      0.0073     -0.0115     -0.0032      0.0024     -0.0054      0.0005     -0.0051         Iberia_C
               I1303    -0.0228      0.0517     -0.0464      0.0110     -0.0181     -0.0000     -0.0025     -0.0039     -0.0025      0.0063         Iberia_C
               I1549    -0.0323      0.0039      0.0185      0.0028      0.0032      0.0030     -0.0030     -0.0007      0.0031     -0.0059  Germany_BellBeaker
               I0407    -0.0185      0.0481     -0.0483      0.0042     -0.0154      0.0021     -0.0015     -0.0027      0.0044      0.0025        Iberia_MN
               I0025     0.0072      0.0396     -0.0505      0.0126     -0.0104      0.0027      0.0026     -0.0054     -0.0088      0.0024   Germany_EN_LBK
               I0247    -0.0171     -0.0326      0.0414      0.0050      0.0094      0.0043     -0.0010     -0.0047      0.0021      0.0032  Russia_IA_Scythian_questionabl
               I0374    -0.0313     -0.0383      0.0543     -0.0032      0.0114     -0.0032     -0.0052      0.0010     -0.0003     -0.0052  Russia_Poltavka
               I0423    -0.0339     -0.0085      0.0300      0.0031      0.0115      0.0003     -0.0036      0.0008     -0.0028     -0.0021  Russia_Srubnaya
               I0443    -0.0288     -0.0342      0.0532      0.0001      0.0097     -0.0023      0.0009      0.0051      0.0014     -0.0040  Russia_EBA_Yamnaya_Samara
               I0726     0.0115      0.0346     -0.0560      0.0069     -0.0193      0.0028      0.0037     -0.0034      0.0020     -0.0094       Anatolia_N
               I0103    -0.0329     -0.0138      0.0342      0.0028      0.0128     -0.0017     -0.0054      0.0021      0.0087      0.0024  Germany_CordedWare
               I0172    -0.0132      0.0427     -0.0438      0.0090     -0.0072      0.0027     -0.0015     -0.0079      0.0012     -0.0021  Germany_MN_Esperstedt
               I0408    -0.0191      0.0479     -0.0485      0.0110     -0.0164     -0.0026      0.0001     -0.0075     -0.0017     -0.0020        Iberia_MN
               I0412     0.0006      0.0442     -0.0555      0.0024     -0.0172      0.0006      0.0021     -0.0029      0.0003      0.0001        Iberia_EN
               I0054     0.0025      0.0347     -0.0480      0.0079     -0.0164      0.0060     -0.0024     -0.0030     -0.0070     -0.0053   Germany_EN_LBK
               I0104    -0.0294     -0.0173      0.0311     -0.0038      0.0124     -0.0046     -0.0002     -0.0022      0.0013      0.0028  Germany_CordedWare
               I0116    -0.0313      0.0039      0.0159      0.0026      0.0009      0.0024      0.0052     -0.0020      0.0035      0.0009  Germany_EBA_Unetice
               I0118    -0.0303      0.0063      0.0071      0.0040      0.0083     -0.0005     -0.0022     -0.0032     -0.0005      0.0023  Germany_LN_Alberstedt
               I0406    -0.0150      0.0477     -0.0471      0.0111     -0.0105      0.0016      0.0012      0.0022      0.0049      0.0025        Iberia_MN
               I0410    -0.0042      0.0503     -0.0614      0.0064     -0.0259      0.0012     -0.0101      0.0001      0.0009      0.0027        Iberia_EN
               I0413    -0.0070      0.0460     -0.0584      0.0094     -0.0225     -0.0008      0.0037     -0.0024     -0.0008      0.0018        Iberia_EN
     I0099_published    -0.0315      0.0011      0.0139      0.0002      0.0014      0.0032     -0.0007     -0.0015      0.0002      0.0019  Germany_LBA_Halberstadt_publis
     I0047_published    -0.0299      0.0032      0.0102     -0.0030      0.0119      0.0000      0.0004      0.0019     -0.0061     -0.0037  Germany_EBA_Unetice_published
     I1579_published     0.0130      0.0329     -0.0610      0.0040     -0.0142      0.0059      0.0002     -0.0068     -0.0007      0.0014  Anatolia_N_published
     I1581_published     0.0205      0.0425     -0.0530      0.0089     -0.0187      0.0055      0.0019     -0.0015     -0.0007      0.0003  Anatolia_N_published
     I1580_published     0.0160      0.0333     -0.0463      0.0070     -0.0173      0.0050      0.0010     -0.0030     -0.0063     -0.0005  Anatolia_N_published
     I1585_published     0.0141      0.0325     -0.0466      0.0073     -0.0174      0.0036      0.0030     -0.0013     -0.0069      0.0028  Anatolia_N_published
     I1583_published     0.0158      0.0360     -0.0498      0.0108     -0.0168      0.0029      0.0023     -0.0009     -0.0010     -0.0027  Anatolia_N_published
     I0727_published     0.0087      0.0377     -0.0491      0.0018      0.0115      0.0162      0.0110     -0.0012     -0.0183     -0.0089  Anatolia_N_published
     I0724_published     0.0100      0.0297     -0.0448      0.0059     -0.0169     -0.0037      0.0027      0.0109     -0.0098     -0.0109  Anatolia_N_published
   I0581_published_d    -0.0203      0.0558     -0.0445      0.0067     -0.0218     -0.0015      0.0022     -0.0031     -0.0021     -0.0019  Iberia_C_published
     I0854_published     0.0168      0.0360     -0.0489      0.0064     -0.0119      0.0010      0.0016      0.0015     -0.0020      0.0031  Anatolia_N_sister.I0736_publis
     I0723_published     0.0121      0.0347     -0.0450      0.0048     -0.0103      0.0013     -0.0034     -0.0044     -0.0061      0.0032  Anatolia_N_published
               I0235    -0.0330     -0.0094      0.0254      0.0024      0.0052     -0.0005      0.0011     -0.0020     -0.0067     -0.0016  Russia_Srubnaya
     I0371_published    -0.0319     -0.0416      0.0478      0.0030      0.0143     -0.0009      0.0075      0.0039      0.0014     -0.0033  Russia_Poltavka_published
     I0060_published    -0.0250      0.0065      0.0012      0.0028      0.0168      0.0039     -0.0139      0.0015     -0.0156     -0.0136  Germany_BellBeaker_published
BerryAuBac_published    -0.0770      0.0590      0.0470      0.0108      0.0497      0.0110      0.0142      0.0028     -0.0414      0.0104  France_BerryAuBac_published
GoyetQ116-1_published    -0.0043      0.0064      0.0263      0.0136      0.0299      0.0165     -0.0008      0.0022      0.0072     -0.0088  Belgium_UP_GoyetQ116_1_publish
Paglicci108_published_d    -0.0576      0.0493      0.0087      0.0095      0.0359      0.0559      0.0248     -0.0236     -0.0203     -0.0201  Italy_South_HG_Paglicci108_pub
GoyetQ53-1_published_d     0.0182      0.0306      0.0350      0.0271      0.0915      0.0052      0.0543     -0.0227     -0.0089     -0.0140  Belgium_UP_GoyetQ53_1_publishe
GoyetQ56-16_published_d     0.0058      0.0223      0.0274      0.0439      0.0533     -0.0334      0.0362     -0.0931      0.0371      0.0201  Belgium_UP_GoyetQ56_16_publish
Paglicci133_published     0.0128      0.0227      0.0125      0.0296      0.0515      0.0281     -0.0014      0.0080      0.0059     -0.0150  Italy_South_HG_Paglicci133_pub
 Rigney1_published_d    -0.0245      0.0221      0.0138      0.0069     -0.0047      0.0496      0.0343      0.0087      0.0273     -0.0271  France_Rigney1_published
Burkhardtshohle_published_d    -0.0290      0.0241      0.0234     -0.0012      0.0203      0.0546      0.0023     -0.0168      0.0262     -0.0080  Germany_Burkhardtshohle_publis
 Rochedane_published    -0.0777      0.0561      0.0223      0.0074      0.0515      0.0258      0.0029     -0.0091     -0.0132     -0.0222  France_Rochedane_published
Iboussieres39_published_d    -0.0553      0.0923      0.0383      0.0169      0.0942     -0.0031      0.0480      0.0167      0.0153     -0.0047  France_Iboussieres39_published
            I0061.SG    -0.0665     -0.0277      0.0807     -0.0027      0.0368      0.0037      0.0016      0.0005     -0.0054     -0.0074              EHG
          Villabruna    -0.0819      0.0613      0.0311      0.0085      0.0510      0.0187      0.0056     -0.0093     -0.0095     -0.0023  Italy_North_Villabruna_HG
          Kostenki12    -0.0044      0.0006      0.0288      0.0072      0.0232      0.0152     -0.0079      0.0116     -0.0033     -0.0123  Russia_Kostenki12
         Vestonice16    -0.0131      0.0082      0.0243      0.0155      0.0211      0.0153      0.0063      0.0026     -0.0028     -0.0053  Czech_Vestonice16
          Kostenki14     0.0061     -0.0037      0.0300      0.0133      0.0236      0.0110      0.0003      0.0004     -0.0053     -0.0054  Russia_Kostenki14
           Pavlov1_d    -0.0191      0.0192      0.0140      0.0173      0.0187      0.0220     -0.0045     -0.0077     -0.0211      0.0020    Czech_Pavlov1
          Muierii2_d    -0.0025      0.0035      0.0213      0.0035      0.0198      0.0160      0.0017     -0.0055      0.0065     -0.0043  Romania_Muierii2
       Vestonice13_d    -0.0072     -0.0013      0.0250      0.0163      0.0388      0.0345     -0.0170      0.0009      0.0006     -0.0023  Czech_Vestonice13
       Vestonice15_d    -0.0154      0.0032      0.0166      0.0068      0.0346      0.0108      0.0058      0.0120     -0.0146      0.0151  Czech_Vestonice15
       Vestonice43_d    -0.0230      0.0143      0.0233      0.0034      0.0296      0.0089      0.0112     -0.0065     -0.0089      0.0022  Czech_Vestonice43
           Ostuni2_d    -0.0003      0.0078      0.0242     -0.0061      0.0266     -0.0066     -0.0044     -0.0076     -0.0243     -0.0116  Italy_South_HG_Ostuni2
           Ostuni1_d    -0.0152      0.0121      0.0252      0.0134      0.0284      0.0148      0.0030      0.0051     -0.0064     -0.0149  Italy_South_HG_Ostuni1
        Continenza_d    -0.0978      0.0738      0.0380      0.0057      0.0319     -0.0039     -0.0095     -0.0065     -0.0037     -0.0012  Italy_South_HG_Continenza_lc
       Vestonice14_d    -0.0121      0.0057      0.0731      0.0082      0.0352     -0.0065      0.0115      0.0072     -0.0093      0.0072  Czech_Vestonice14_lc
           ElMiron_d    -0.0513      0.0345      0.0197      0.0079      0.0314      0.0086      0.0082      0.0068     -0.0023     -0.0030   Iberia_ElMiron
     AfontovaGora3_d    -0.0325     -0.0519      0.0909      0.0088      0.0584      0.0254      0.0007     -0.0099     -0.0044     -0.0048  Russia_AfontovaGora3
               I1577    -0.0159      0.0150      0.0286      0.0049      0.0403      0.0186      0.0040     -0.0079     -0.0023     -0.0009  Austria_KremsWA3
GoyetQ116-1_udg_published    -0.0080      0.0020      0.0267      0.0071      0.0275      0.0108     -0.0020      0.0051      0.0044     -0.0033  Belgium_UP_GoyetQ116_1_publish
  GoyetQ-2_published    -0.0299      0.0268      0.0202      0.0061      0.0371      0.0158     -0.0103      0.0009     -0.0127      0.0289  Belgium_UP_GoyetQ-2_published
   Ofnet_published_d    -0.0420      0.0819      0.0754     -0.0097      0.0556      0.1058      0.0308      0.0099     -0.0041     -0.0065  Germany_Ofnet_published_lc
LesCloseaux13_published_d    -0.0695      0.0657      0.0051      0.0200      0.0533      0.0181      0.0313      0.0182      0.0086     -0.0066  France_LesCloseaux13_published
HohleFels79_published_d    -0.0055      0.0654      0.0375      0.0657      0.0486      0.0074      0.0192      0.0137      0.0396      0.0303  Germany_HohleFels79_published_
Cioclovina1_published_d     0.0085      0.0195      0.0301     -0.0135      0.0707      0.0146      0.0196     -0.0118     -0.0608      0.0098  Romania_Cioclovina1_published_
Brillenhohle_published_d    -0.0251      0.0450      0.0318      0.0330     -0.0162      0.0076     -0.0534      0.0120      0.0042     -0.0216  Germany_Brillenhohle_published
Bockstein_published_d    -0.0623      0.0662      0.0288      0.0243      0.0808      0.0244      0.0079      0.0015     -0.0154      0.0144              WHG
GoyetQ376-19_published_d     0.0197      0.0263      0.0066      0.0492      0.0980      0.0726     -0.0326     -0.0010      0.0419     -0.0965  Belgium_UP_GoyetQ376-19_publis
HohleFels49_published_d    -0.0172      0.0430      0.0200      0.0333      0.0571      0.0490      0.0113     -0.0013      0.0084     -0.0137  Germany_HohleFels49_published
Falkenstein_published_d    -0.0720      0.0708      0.0253      0.0153      0.0752      0.0216      0.0039     -0.0174     -0.0171     -0.0040  Germany_Falkenstein_published
Chaudardes1_published_d    -0.0813      0.0574      0.0183      0.0038      0.0648      0.0291     -0.0051      0.0109     -0.0084     -0.0229              WHG
Ranchot88_published_d    -0.0816      0.0643      0.0291      0.0098      0.0498      0.0240      0.0027      0.0046     -0.0055     -0.0131  France_Ranchot88_published
      Lebanese1AQ127     0.0354     -0.0013     -0.0139      0.0098     -0.0083      0.0019      0.0029      0.0049     -0.0040     -0.0009  Lebanese_Christian
      Lebanese1AQ170     0.0358     -0.0020     -0.0143      0.0068     -0.0086      0.0070      0.0025     -0.0022     -0.0020      0.0005  Lebanese_Christian
      Lebanese2AQ121     0.0430     -0.0020     -0.0072      0.0123      0.0035      0.0090     -0.0014     -0.0044      0.0088     -0.0014  Lebanese_Muslim
      Lebanese2AQ127     0.0394     -0.0026     -0.0020      0.0116     -0.0020      0.0055      0.0019     -0.0010      0.0005     -0.0028  Lebanese_Muslim
      Lebanese4AQ115     0.0333     -0.0052     -0.0214      0.0034     -0.0085      0.0006     -0.0003     -0.0013     -0.0050      0.0007  Lebanese_Christian
      Lebanese6AQ115     0.0340     -0.0037     -0.0145      0.0031     -0.0061      0.0031     -0.0017     -0.0018      0.0049      0.0008  Lebanese_Christian
      Lebanese6AQ170     0.0341     -0.0035     -0.0113      0.0048     -0.0002      0.0090     -0.0015     -0.0012      0.0031      0.0046  Lebanese_Christian
       Lebanese6AS15     0.0321     -0.0019     -0.0093      0.0066     -0.0007      0.0082      0.0022     -0.0038     -0.0000     -0.0118  Lebanese_Muslim
      Lebanese7AQ150     0.0342     -0.0109     -0.0045      0.0062      0.0006      0.0062      0.0019      0.0042     -0.0052      0.0001  Lebanese_Muslim
       Lebanese7AR20     0.0352     -0.0052     -0.0013      0.0082     -0.0049      0.0084     -0.0004     -0.0026      0.0080     -0.0057  Lebanese_Muslim
       Lebanese7AR23     0.0360     -0.0072     -0.0120      0.0056     -0.0049      0.0101     -0.0003      0.0035     -0.0027     -0.0075  Lebanese_Muslim
       Lebanese8AS15     0.0330     -0.0005     -0.0155      0.0067     -0.0050      0.0032      0.0023      0.0006      0.0015     -0.0035  Lebanese_Christian
     Lebanese10AQ127     0.0416      0.0038     -0.0114      0.0138      0.0061      0.0122      0.0016     -0.0019     -0.0006      0.0029  Lebanese_Muslim
      Lebanese10AR37     0.0374     -0.0038     -0.0121      0.0039     -0.0082      0.0012      0.0033      0.0012      0.0000     -0.0030  Lebanese_Christian
      Lebanese11AS14     0.0344     -0.0002     -0.0110      0.0054     -0.0075      0.0077      0.0019      0.0024      0.0022     -0.0018  Lebanese_Muslim
      Lebanese15AR37     0.0371     -0.0007     -0.0077      0.0103     -0.0038      0.0079     -0.0019      0.0009     -0.0014     -0.0001  Lebanese_Christian
      Lebanese20AR21     0.0386     -0.0052     -0.0152      0.0065      0.0036      0.0130      0.0011     -0.0001      0.0014     -0.0013  Lebanese_Muslim
      Lebanese22BA23     0.0363     -0.0064     -0.0154      0.0056      0.0003      0.0031      0.0057     -0.0000     -0.0005      0.0007  Lebanese_Christian
      Lebanese24AR27     0.0391     -0.0055     -0.0102      0.0084     -0.0014      0.0094     -0.0016      0.0029     -0.0024     -0.0067  Lebanese_Muslim
      Lebanese30AR21     0.0387     -0.0044     -0.0103      0.0138      0.0016      0.0138     -0.0035     -0.0007     -0.0021      0.0060  Lebanese_Muslim
         French23812    -0.0435      0.0115      0.0009     -0.0060     -0.0009     -0.0110      0.0009     -0.0008      0.0043     -0.0083           French
         French23814    -0.0316      0.0153      0.0052     -0.0106      0.0008     -0.0068     -0.0008      0.0056      0.0074      0.0041           French
         French23821    -0.0153      0.0070     -0.0122      0.0097      0.0039     -0.0022      0.0056      0.0041      0.0027     -0.0006           French
         French23830    -0.0343      0.0144      0.0045      0.0039      0.0022      0.0017     -0.0001      0.0057      0.0005      0.0036           French
         French23833    -0.0380      0.0120      0.0120     -0.0009      0.0010     -0.0002     -0.0008      0.0026      0.0039     -0.0058           French
         French23862    -0.0363      0.0161      0.0133     -0.0012      0.0226     -0.0170     -0.0008     -0.0153      0.0004     -0.0033           French
         French23915    -0.0321      0.0082      0.0004     -0.0104     -0.0018     -0.0008     -0.0052     -0.0099      0.0003     -0.0008           French
         French23919    -0.0271      0.0172     -0.0043      0.0016      0.0031     -0.0036      0.0069     -0.0085      0.0011      0.0025           French
         French23952    -0.0154      0.0152     -0.0008      0.0161      0.0236      0.0014     -0.0019     -0.0023      0.0026     -0.0000    Ignore_French
         French24061    -0.0343      0.0134      0.0015      0.0002     -0.0021      0.0050      0.0017     -0.0067      0.0084      0.0007           French
         French24075    -0.0312      0.0185     -0.0065     -0.0069      0.0048     -0.0202     -0.0003     -0.0067      0.0008      0.0014           French
         French24076    -0.0285      0.0123     -0.0104      0.0059      0.0057     -0.0032     -0.0001      0.0039      0.0029     -0.0020           French
         French24090    -0.0402      0.0066      0.0064     -0.0002     -0.0037     -0.0066     -0.0045      0.0067     -0.0055     -0.0017           French
         French24118    -0.0377      0.0187      0.0031      0.0035     -0.0053     -0.0105     -0.0081     -0.0093     -0.0049     -0.0073           French
         French24120    -0.0384      0.0174      0.0067     -0.0006      0.0132     -0.0068     -0.0001     -0.0038      0.0026     -0.0012           French
         French24124    -0.0267      0.0187     -0.0053     -0.0010      0.0109     -0.0134     -0.0016     -0.0065      0.0040      0.0079           French
         French24148    -0.0284      0.0150     -0.0088     -0.0013     -0.0074      0.0015     -0.0014     -0.0059     -0.0011      0.0053           French
         French24247    -0.0411      0.0131      0.0116      0.0023      0.0006     -0.0096      0.0049     -0.0033     -0.0013     -0.0020           French
         French24381    -0.0400      0.0132      0.0088     -0.0004      0.0029     -0.0051     -0.0082      0.0007      0.0010     -0.0034           French
         French24400    -0.0408      0.0180      0.0072     -0.0089      0.0091     -0.0025     -0.0032      0.0061      0.0020      0.0067           French
         French24408    -0.0312      0.0140      0.0011     -0.0046     -0.0019     -0.0138      0.0033     -0.0103     -0.0024     -0.0080           French
         French24434    -0.0327      0.0081      0.0049      0.0062      0.0059      0.0027      0.0162     -0.0050      0.0028      0.0052           French
         French24437    -0.0274      0.0096      0.0013      0.0028      0.0005      0.0138      0.0023      0.0051      0.0043     -0.0086           French
         French24690    -0.0299      0.0111     -0.0056     -0.0070      0.0048     -0.0104     -0.0110     -0.0012      0.0022     -0.0094           French
         French25068    -0.0310      0.0172     -0.0033     -0.0117      0.0014     -0.0059     -0.0036      0.0011      0.0109      0.0007           French
               PV001     0.0383     -0.0383      0.0223      0.0142     -0.0011      0.0056      0.0026     -0.0011      0.0002     -0.0026  Iranian_Bandari
               PV002     0.0594     -0.0077      0.0168      0.0344      0.0411      0.0313     -0.0084     -0.0089     -0.0075     -0.0156  Iranian_Bandari
               PV003     0.0363     -0.0340      0.0134      0.0076      0.0021      0.0024      0.0010     -0.0029     -0.0020     -0.0007  Iranian_Bandari
               PV004     0.0336     -0.0408      0.0148      0.0105      0.0017      0.0075     -0.0020     -0.0001      0.0047     -0.0042  Iranian_Bandari
               PV005     0.0337     -0.0416      0.0155      0.0068     -0.0049      0.0040     -0.0022     -0.0018      0.0028      0.0017  Iranian_Bandari
               PV006     0.0495     -0.0270      0.0138      0.0228      0.0247      0.0223      0.0046      0.0034      0.0015     -0.0050  Iranian_Bandari
               PV007     0.0326     -0.0355      0.0174      0.0129      0.0064      0.0045     -0.0017     -0.0026      0.0033      0.0029  Iranian_Bandari
               PV008     0.0419     -0.0360      0.0222      0.0141      0.0126      0.0109      0.0067      0.0066     -0.0033     -0.0033  Iranian_Bandari
               PV019     0.0377     -0.0644      0.0131      0.0151     -0.0240     -0.0045     -0.0089      0.0055      0.0109     -0.0051          Iranian
               PV020     0.0345     -0.0522      0.0127      0.0153     -0.0197     -0.0025     -0.0068      0.0084      0.0037     -0.0135          Iranian
               PV021     0.0320     -0.0603      0.0195      0.0092     -0.0295     -0.0049     -0.0021      0.0117      0.0051     -0.0100          Iranian
               PV022     0.0349     -0.0634      0.0122      0.0132     -0.0254      0.0028      0.0008     -0.0016      0.0143     -0.0101          Iranian
               PV023     0.0368     -0.0659      0.0172      0.0064     -0.0233     -0.0094     -0.0069     -0.0041     -0.0016     -0.0072          Iranian
               PV024     0.0359     -0.0613      0.0172      0.0098     -0.0261     -0.0017      0.0023      0.0007      0.0025      0.0015          Iranian
               PV025     0.0375     -0.0568      0.0133      0.0073     -0.0241     -0.0041      0.0062      0.0031      0.0174     -0.0114          Iranian
               PV026     0.0359     -0.0691      0.0140      0.0142     -0.0282     -0.0085     -0.0117      0.0121      0.0131     -0.0131          Iranian
               PV027     0.0369     -0.0629      0.0127      0.0164     -0.0214      0.0036      0.0077     -0.0033      0.0033     -0.0100          Iranian
               PV028     0.0362     -0.0650      0.0127      0.0071     -0.0221     -0.0030     -0.0039     -0.0054      0.0047      0.0019          Iranian
                ITS2     0.0094      0.0007     -0.0208      0.0018     -0.0172      0.0032     -0.0025     -0.0022      0.0068     -0.0057  Ignore_Italian_South(first_deg
                ITS4     0.0133      0.0023     -0.0230      0.0024     -0.0156      0.0115      0.0065     -0.0050     -0.0026     -0.0019    Italian_South
                ITS5     0.0089      0.0092     -0.0216      0.0057     -0.0173      0.0017      0.0017     -0.0046      0.0097     -0.0086    Italian_South
                ITS7     0.0102      0.0051     -0.0268      0.0079     -0.0054     -0.0047     -0.0115      0.0044     -0.0061     -0.0126    Italian_South
                LIB7     0.0633      0.0456     -0.0074      0.0279      0.0414      0.0331      0.0017     -0.0085     -0.0120      0.0010           Libyan
               LIB13     0.0688      0.0420     -0.0055      0.0382      0.0450      0.0390      0.0033     -0.0045     -0.0047     -0.0115           Libyan
               LIB18     0.0692      0.0475      0.0022      0.0309      0.0383      0.0375      0.0049     -0.0061      0.0074     -0.0175           Libyan
               LIB27     0.0695      0.0473     -0.0017      0.0297      0.0417      0.0404      0.0056     -0.0078      0.0024      0.0007           Libyan
               LIB30     0.0689      0.0447      0.0035      0.0295      0.0422      0.0288     -0.0015      0.0017      0.0096      0.0013           Libyan
               PV009     0.0352     -0.0430      0.0049      0.0152     -0.0197      0.0065      0.0073     -0.0099     -0.0072      0.0062          Iranian
               PV010     0.0371     -0.0473      0.0123      0.0166     -0.0256      0.0011     -0.0197      0.0116      0.0146     -0.0143          Iranian
               PV011     0.0345     -0.0452      0.0096      0.0123     -0.0183     -0.0030     -0.0031      0.0179      0.0025      0.0081          Iranian
               PV012     0.0400     -0.0489      0.0030      0.0097     -0.0204     -0.0025     -0.0046     -0.0043      0.0095     -0.0073          Iranian
               PV013     0.0362     -0.0520      0.0125      0.0104     -0.0171     -0.0007      0.0038      0.0012      0.0101      0.0056          Iranian
               PV014     0.0300     -0.0467      0.0081      0.0103     -0.0279     -0.0064      0.0070      0.0087      0.0188      0.0122          Iranian
               PV015     0.0377     -0.0456      0.0083      0.0170     -0.0202     -0.0055     -0.0059      0.0051      0.0130     -0.0092          Iranian
               PV016     0.0391     -0.0431      0.0081      0.0090     -0.0209     -0.0037      0.0018      0.0060      0.0093      0.0078          Iranian
               PV017     0.0334     -0.0489      0.0115      0.0140     -0.0250     -0.0019     -0.0006      0.0068      0.0130     -0.0016          Iranian
               PV018     0.0352     -0.0498      0.0095      0.0016     -0.0215     -0.0098      0.0081      0.0069      0.0021      0.0124          Iranian
                MCA7     0.0633      0.0551     -0.0144      0.0406      0.0509      0.0375     -0.0008      0.0009     -0.0160     -0.0067         Moroccan
                MCA8     0.0657      0.0537     -0.0124      0.0471      0.0545      0.0447      0.0007     -0.0070     -0.0178     -0.0134         Moroccan
                MCA9     0.0542      0.0521     -0.0213      0.0338      0.0435      0.0395     -0.0012      0.0018     -0.0099     -0.0107         Moroccan
               MCA14     0.0651      0.0515     -0.0099      0.0408      0.0505      0.0389      0.0103     -0.0112     -0.0091     -0.0098         Moroccan
               MCA16     0.0652      0.0503     -0.0068      0.0393      0.0556      0.0370      0.0055     -0.0015     -0.0011     -0.0127         Moroccan
               MCA19     0.0828      0.0601     -0.0047      0.0644      0.0907      0.0588     -0.0095     -0.0076     -0.0171     -0.0084         Moroccan
               MCA24     0.0674      0.0575     -0.0191      0.0485      0.0651      0.0518     -0.0068     -0.0132     -0.0049     -0.0100         Moroccan
               MCA37     0.0587      0.0440     -0.0151      0.0401      0.0523      0.0207      0.0016     -0.0063      0.0026     -0.0022         Moroccan
               MCA38     0.0873      0.0635      0.0032      0.0582      0.0781      0.0565      0.0087     -0.0203     -0.0024     -0.0316         Moroccan
               MCA39     0.0710      0.0479     -0.0125      0.0553      0.0695      0.0402      0.0115      0.0053     -0.0110     -0.0249         Moroccan
               PV029     0.0382     -0.0469      0.0100      0.0110     -0.0185     -0.0008      0.0029      0.0048      0.0025     -0.0096          Iranian
               PV030     0.0384     -0.0467      0.0116      0.0092     -0.0089      0.0064     -0.0091     -0.0065      0.0021     -0.0045          Iranian
               PV031     0.0404     -0.0566      0.0249      0.0155     -0.0094      0.0070      0.0158      0.0033      0.0072      0.0004          Iranian
               PV032     0.0383     -0.0510      0.0221      0.0074     -0.0216     -0.0002     -0.0009      0.0174      0.0128      0.0116          Iranian
               PV033     0.0354     -0.0465      0.0193      0.0050     -0.0086      0.0104     -0.0061     -0.0116      0.0072     -0.0058          Iranian
               PV034     0.0350     -0.0453      0.0113      0.0117     -0.0161     -0.0023      0.0004      0.0043      0.0052      0.0138          Iranian
               PV035     0.0350     -0.0492      0.0191      0.0108     -0.0237     -0.0036      0.0044      0.0119      0.0168     -0.0043          Iranian
               PV036     0.0435     -0.0511      0.0129      0.0279     -0.0112     -0.0099      0.0112      0.0149      0.0318      0.0063          Iranian
               PV037     0.0408     -0.0478      0.0149      0.0256     -0.0054      0.0128     -0.0029     -0.0047      0.0205     -0.0224          Iranian
               PV038     0.0330     -0.0543      0.0155      0.0166     -0.0296      0.0132     -0.0041      0.0128      0.0084      0.0095          Iranian
                A306    -0.0230     -0.0000      0.0078     -0.0002      0.0050      0.0078      0.0000     -0.0000     -0.0028      0.0005         Romanian
                A325    -0.0151      0.0007     -0.0008     -0.0046      0.0023      0.0022      0.0062      0.0001      0.0032     -0.0020         Romanian
                A343    -0.0158      0.0030      0.0007      0.0010      0.0029      0.0005      0.0030      0.0017     -0.0019     -0.0003         Romanian
                A362    -0.0172      0.0004      0.0022     -0.0018      0.0043      0.0011      0.0031      0.0004     -0.0032      0.0028         Romanian
                A374    -0.0171      0.0008      0.0016      0.0015     -0.0015     -0.0050      0.0059     -0.0028      0.0003     -0.0022         Romanian
         Assyrian151     0.0348     -0.0208     -0.0087      0.0019     -0.0123     -0.0019     -0.0017      0.0046      0.0031     -0.0017         Assyrian
         Assyrian152     0.0307     -0.0242     -0.0079      0.0018     -0.0117      0.0040     -0.0027     -0.0000     -0.0000     -0.0013         Assyrian
         Assyrian153     0.0293     -0.0200     -0.0093      0.0063     -0.0113      0.0029     -0.0028      0.0019     -0.0033      0.0012         Assyrian
         Assyrian155     0.0327     -0.0158     -0.0115      0.0040     -0.0113      0.0032     -0.0012     -0.0004      0.0029      0.0033         Assyrian
         Assyrian159     0.0362     -0.0176     -0.0096     -0.0004     -0.0134     -0.0045     -0.0062     -0.0018      0.0047      0.0034         Assyrian
         Assyrian160     0.0307     -0.0275     -0.0049      0.0057     -0.0144     -0.0018      0.0034      0.0000      0.0027     -0.0025         Assyrian
         Assyrian161     0.0321     -0.0236     -0.0113      0.0045     -0.0144      0.0002     -0.0015     -0.0040      0.0002     -0.0013         Assyrian
         Assyrian162     0.0346     -0.0201     -0.0059      0.0068     -0.0075      0.0032      0.0035      0.0001     -0.0001      0.0003         Assyrian
         Assyrian163     0.0304     -0.0205     -0.0049      0.0002     -0.0169     -0.0034      0.0017      0.0018     -0.0039     -0.0023         Assyrian
         Assyrian164     0.0331     -0.0139     -0.0072      0.0068     -0.0107      0.0048     -0.0010     -0.0005      0.0042      0.0007         Assyrian
         Assyrian165     0.0311     -0.0228     -0.0111     -0.0001     -0.0175      0.0043      0.0014      0.0013      0.0065      0.0025         Assyrian
                G408    -0.0150      0.0002      0.0091     -0.0000      0.0038      0.0009      0.0025     -0.0033     -0.0016      0.0034         Romanian
                G421    -0.0142      0.0026      0.0013      0.0029     -0.0014     -0.0033      0.0004     -0.0008      0.0020      0.0019         Romanian
                G428    -0.0146      0.0015     -0.0006     -0.0075      0.0016      0.0007      0.0024     -0.0052     -0.0025      0.0059         Romanian
                G429    -0.0146     -0.0010     -0.0020     -0.0014      0.0000      0.0020      0.0011      0.0000     -0.0009      0.0005         Romanian
                G434    -0.0148      0.0011      0.0008     -0.0003      0.0009      0.0067      0.0003     -0.0021     -0.0037      0.0010         Romanian
               I1661     0.0460     -0.0484      0.0009      0.0068     -0.0175     -0.0040     -0.0037      0.0020     -0.0005      0.0028   Iran_C_SehGabi
               I1634     0.0147     -0.0217      0.0025      0.0091     -0.0079     -0.0042      0.0002      0.0068      0.0035     -0.0083        Armenia_C
               I1632     0.0192     -0.0191     -0.0117      0.0040     -0.0157      0.0016      0.0003      0.0003     -0.0043      0.0012        Armenia_C
               I1631     0.0135     -0.0227      0.0026      0.0066     -0.0090      0.0024      0.0007     -0.0049     -0.0015      0.0015        Armenia_C
               I1635     0.0323     -0.0316     -0.0036      0.0045     -0.0147      0.0012     -0.0061     -0.0005      0.0002      0.0077      Armenia_EBA
               I1633     0.0312     -0.0375      0.0007      0.0056     -0.0167     -0.0004      0.0002     -0.0044      0.0017     -0.0034      Armenia_EBA
               I1658     0.0304     -0.0360     -0.0025      0.0076     -0.0169     -0.0023      0.0023      0.0023      0.0044     -0.0000      Armenia_EBA
               I1656     0.0181     -0.0296      0.0081     -0.0001     -0.0160     -0.0033     -0.0054      0.0011     -0.0013     -0.0035      Armenia_MBA
               I1409     0.0092     -0.0278      0.0095      0.0026     -0.0069     -0.0023      0.0007      0.0066     -0.0012      0.0044        Armenia_C
               I1407     0.0206     -0.0282     -0.0044      0.0068     -0.0091     -0.0022      0.0039     -0.0011      0.0044      0.0011        Armenia_C
               I1290     0.0634     -0.0812      0.0210      0.0143     -0.0096     -0.0033      0.0015      0.0002      0.0035     -0.0031  Iran_GanjDareh_N
               I1705     0.0529      0.0155     -0.0073      0.0022      0.0024      0.0119      0.0109      0.0029     -0.0017      0.0058       Jordan_EBA
               I1706     0.0575      0.0205     -0.0063      0.0067      0.0125      0.0219      0.0043      0.0098     -0.0040      0.0069       Jordan_EBA
[truncated: 197,788 more chars]
